# Supplementary material for: Altered mitochondrial bioenergetics are responsible for the delay in Wallerian degeneration observed in neonatal mice
Source: Neurobiol Dis. 2019 Oct;130:104496. doi: 10.1016/j.nbd.2019.104496 (PMC6704473; doi:10.1016/j.nbd.2019.104496)
Supplement: Supplementary file 1 — Supplementary material [file mmc1.xlsx]

## Sheet: Table 1 Nerve >2 peptide
UNiProt ID	Description	P12/P12	P15/12	P18/12	P21/P12	P24/P12
P02772	Alpha-fetoprotein OS=Mus musculus GN=Afp PE=2 SV=1 - [FETA_MOUSE]	1	0.284148	0.205515	0.139003	0.128249
P13541	Myosin-3 OS=Mus musculus GN=Myh3 PE=2 SV=2 - [MYH3_MOUSE]	1	0.326715	0.301263	0.270878	0.294367
E9Q688	Troponin T, slow skeletal muscle OS=Mus musculus GN=Tnnt1 PE=2 SV=1 - [E9Q688_MOUSE]	1	0.500706	1.28186	0.330872	0.529544
Q91Z83	Myosin-7 OS=Mus musculus GN=Myh7 PE=1 SV=1 - [MYH7_MOUSE]	1	0.507525	1.35776	0.594251	0.773629
Q00898	Alpha-1-antitrypsin 1-5 OS=Mus musculus GN=Serpina1e PE=1 SV=1 - [A1AT5_MOUSE]	1	0.571196	0.371308	0.506134	1.18419
Q9D1D6	Collagen triple helix repeat-containing protein 1 OS=Mus musculus GN=Cthrc1 PE=2 SV=2 - [CTHR1_MOUSE]	1	0.582063	0.333395	0.200742	0.204704
D3YUN3	Troponin I, slow skeletal muscle OS=Mus musculus GN=Tnni1 PE=2 SV=1 - [D3YUN3_MOUSE]	1	0.588456	1.21048	0.546197	0.734807
Q61881	DNA replication licensing factor MCM7 OS=Mus musculus GN=Mcm7 PE=2 SV=1 - [MCM7_MOUSE]	1	0.590894	0.408483	0.398167	0.39767
P25206	DNA replication licensing factor MCM3 OS=Mus musculus GN=Mcm3 PE=1 SV=2 - [MCM3_MOUSE]	1	0.59527	0.424802	0.330516	0.354191
D3YTR6	Protein spinster homolog 1 OS=Mus musculus GN=Spns1 PE=2 SV=1 - [D3YTR6_MOUSE]	1	0.601183	0.483276	0.687338	0.593877
D3Z2T9	Cyclin-dependent kinase 1 (Fragment) OS=Mus musculus GN=Cdk1 PE=2 SV=1 - [D3Z2T9_MOUSE]	1	0.607914	0.387679	0.352226	0.47258
Q8CBA2	Schlafen family member 5 OS=Mus musculus GN=Slfn5 PE=2 SV=2 - [SLFN5_MOUSE]	1	0.622618	0.953574	0.590784	0.969232
Q9CPN8	Insulin-like growth factor 2 mRNA-binding protein 3 OS=Mus musculus GN=Igf2bp3 PE=1 SV=1 - [IF2B3_MOUSE]	1	0.629259	0.504983	0.397137	0.439859
Q9WTS5	Teneurin-2 OS=Mus musculus GN=Tenm2 PE=2 SV=1 - [TEN2_MOUSE]	1	0.63175	0.875731	0.939849	0.665716
E9QAK9	Epidermal growth factor-like protein 8 (Fragment) OS=Mus musculus GN=Egfl8 PE=2 SV=2 - [E9QAK9_MOUSE]	1	0.639582	0.639381	0.663688	0.691905
E9Q9E4	Cyclin-dependent kinase 4 (Fragment) OS=Mus musculus GN=Cdk4 PE=2 SV=1 - [E9Q9E4_MOUSE]	1	0.645652	0.599139	0.342532	0.580213
Q8K0P3	TLD domain-containing protein KIAA1609 OS=Mus musculus GN=Kiaa1609 PE=2 SV=1 - [K1609_MOUSE]	1	0.646415	1.06271	0.727326	0.796727
P97310	DNA replication licensing factor MCM2 OS=Mus musculus GN=Mcm2 PE=1 SV=3 - [MCM2_MOUSE]	1	0.646646	0.443587	0.369748	0.418761
Q3U5V8	MCG49559 OS=Mus musculus GN=Stx11 PE=2 SV=1 - [Q3U5V8_MOUSE]	1	0.650687	0.638801	0.988543	0.517611
Q6P1G0	HEAT repeat-containing protein 6 OS=Mus musculus GN=Heatr6 PE=2 SV=1 - [HEAT6_MOUSE]	1	0.652333	0.677262	0.580224	0.581812
P28481-2	Isoform 3 of Collagen alpha-1(II) chain OS=Mus musculus GN=Col2a1 - [CO2A1_MOUSE]	1	0.654992	0.379935	0.261305	0.263388
Q9JJE7	Fatty acid desaturase 3 OS=Mus musculus GN=Fads3 PE=2 SV=2 - [FADS3_MOUSE]	1	0.66246	0.621998	0.671134	0.663406
Q99N17	Cytochrome P450 CYP4F16 OS=Mus musculus GN=Cyp4f16 PE=2 SV=1 - [Q99N17_MOUSE]	1	0.668615	1.05065	0.964624	0.955596
Q9D0D5	General transcription factor IIE subunit 1 OS=Mus musculus GN=Gtf2e1 PE=2 SV=1 - [T2EA_MOUSE]	1	0.669545	0.788441	0.675524	0.671998
Q922R5-2	Isoform 2 of Serine/threonine-protein phosphatase 4 regulatory subunit 3B OS=Mus musculus GN=Smek2 - [P4R3B_MOUSE]	1	0.671375	1.0108	0.834308	0.903292
Q8CHS8-2	Isoform 2 of Vacuolar protein sorting-associated protein 37A OS=Mus musculus GN=Vps37a - [VP37A_MOUSE]	1	0.674001	0.813534	1.01851	1.22752
P62965	Cellular retinoic acid-binding protein 1 OS=Mus musculus GN=Crabp1 PE=1 SV=2 - [RABP1_MOUSE]	1	0.682929	0.601581	0.530175	0.540516
P03987-2	Isoform 2 of Ig gamma-3 chain C region OS=Mus musculus - [IGHG3_MOUSE]	1	0.683303	0.629856	0.447745	0.421212
Q4VBE4-2	Isoform 2 of Pikachurin OS=Mus musculus GN=Egflam - [EGFLA_MOUSE]	1	0.683735	0.804443	0.803057	0.852924
O35646	Calpain-6 OS=Mus musculus GN=Capn6 PE=1 SV=2 - [CAN6_MOUSE]	1	0.687475	0.563181	0.507556	0.512593
E9Q2X6	Structural maintenance of chromosomes protein OS=Mus musculus GN=Smc4 PE=2 SV=1 - [E9Q2X6_MOUSE]	1	0.692465	0.468817	0.389305	0.40399
Q91YD6	Villin-like protein OS=Mus musculus GN=Vill PE=2 SV=1 - [VILL_MOUSE]	1	0.696666	0.79622	0.967848	0.826661
Q9JJQ0	GPI mannosyltransferase 3 OS=Mus musculus GN=Pigb PE=1 SV=2 - [PIGB_MOUSE]	1	0.698241	1.08283	1.13603	1.12252
P49718	DNA replication licensing factor MCM5 OS=Mus musculus GN=Mcm5 PE=2 SV=1 - [MCM5_MOUSE]	1	0.699763	0.473435	0.444341	0.396558
Q5EBH1-2	Isoform 2 of Ras association domain-containing protein 5 OS=Mus musculus GN=Rassf5 - [RASF5_MOUSE]	1	0.699958	1.04842	1.15973	1.1332
P06330	Ig heavy chain V region AC38 205.12 OS=Mus musculus PE=1 SV=1 - [HVM51_MOUSE]	1	0.701246	0.979338	0.526084	0.439493
Q07646-2	Isoform 2 of Mesoderm-specific transcript protein OS=Mus musculus GN=Mest - [MEST_MOUSE]	1	0.702312	0.73745	0.592269	0.571602
P49717	DNA replication licensing factor MCM4 OS=Mus musculus GN=Mcm4 PE=2 SV=1 - [MCM4_MOUSE]	1	0.702738	0.504343	0.375605	0.439973
Q8CG48	Structural maintenance of chromosomes protein 2 OS=Mus musculus GN=Smc2 PE=1 SV=2 - [SMC2_MOUSE]	1	0.7035	0.556876	0.434259	0.460597
Q91WR3	Activating signal cointegrator 1 complex subunit 2 OS=Mus musculus GN=Ascc2 PE=2 SV=1 - [ASCC2_MOUSE]	1	0.706233	0.616134	0.745944	0.807296
Q61555	Fibrillin-2 OS=Mus musculus GN=Fbn2 PE=1 SV=2 - [FBN2_MOUSE]	1	0.706363	0.640508	0.548871	0.534739
P01898	H-2 class I histocompatibility antigen, Q10 alpha chain OS=Mus musculus GN=H2-Q10 PE=1 SV=3 - [HA10_MOUSE]	1	0.71248	0.664532	0.821053	1.17394
P00375	Dihydrofolate reductase OS=Mus musculus GN=Dhfr PE=1 SV=3 - [DYR_MOUSE]	1	0.712887	0.675549	0.599484	0.620633
Q9Z0R9	Fatty acid desaturase 2 OS=Mus musculus GN=Fads2 PE=2 SV=1 - [FADS2_MOUSE]	1	0.714326	0.732563	0.669089	0.86351
P51667	Myosin regulatory light chain 2, ventricular/cardiac muscle isoform OS=Mus musculus GN=Myl2 PE=1 SV=3 - [MLRV_MOUSE]	1	0.716833	1.67567	0.807337	1.03711
J3QQ26	Proliferating cell nuclear antigen OS=Mus musculus GN=Pcna-ps2 PE=3 SV=1 - [J3QQ26_MOUSE]	1	0.718118	0.636928	0.576935	0.634245
Q8BKG3	Inactive tyrosine-protein kinase 7 OS=Mus musculus GN=Ptk7 PE=1 SV=1 - [PTK7_MOUSE]	1	0.718189	0.581878	0.520216	0.443419
Q8CFE2	UPF0609 protein C4orf27 homolog OS=Mus musculus PE=2 SV=1 - [CD027_MOUSE]	1	0.720414	0.653904	0.753173	0.848027
Q3TMX7	Sulfhydryl oxidase 2 OS=Mus musculus GN=Qsox2 PE=2 SV=1 - [QSOX2_MOUSE]	1	0.720585	0.676541	0.722144	0.715449
Q3V1T4	Prolyl 3-hydroxylase 1 OS=Mus musculus GN=Lepre1 PE=2 SV=2 - [P3H1_MOUSE]	1	0.726268	0.532053	0.457287	0.442957
Q8K0Z5	Tropomyosin 3, gamma OS=Mus musculus GN=Tpm3 PE=2 SV=1 - [Q8K0Z5_MOUSE]	1	0.727077	1.97427	0.93735	1.03322
Q8BHC9	Alpha-(1,3)-fucosyltransferase 11 OS=Mus musculus GN=Fut11 PE=2 SV=1 - [FUT11_MOUSE]	1	0.729147	0.803972	0.733847	0.571043
Q8C1E7	Transmembrane protein 120A OS=Mus musculus GN=Tmem120a PE=2 SV=1 - [T120A_MOUSE]	1	0.730286	0.86508	0.761633	0.911992
P51655	Glypican-4 OS=Mus musculus GN=Gpc4 PE=2 SV=2 - [GPC4_MOUSE]	1	0.731816	0.62177	0.563705	0.62148
Q9ER67	Maged2 protein OS=Mus musculus GN=Maged2 PE=2 SV=1 - [Q9ER67_MOUSE]	1	0.732256	0.641883	0.560737	0.648174
O54732	Matrix metalloproteinase-15 OS=Mus musculus GN=Mmp15 PE=2 SV=1 - [MMP15_MOUSE]	1	0.733021	0.876823	0.84455	0.786473
E9Q7C1	Mediator of RNA polymerase II transcription subunit 15 OS=Mus musculus GN=Med15 PE=2 SV=1 - [E9Q7C1_MOUSE]	1	0.739123	0.808857	0.742807	0.798099
P29391	Ferritin light chain 1 OS=Mus musculus GN=Ftl1 PE=1 SV=2 - [FRIL1_MOUSE]	1	0.740404	0.727702	0.734991	0.786466
P97792-2	Isoform 2 of Coxsackievirus and adenovirus receptor homolog OS=Mus musculus GN=Cxadr - [CXAR_MOUSE]	1	0.740618	0.914408	1.08764	1.07891
P97311	DNA replication licensing factor MCM6 OS=Mus musculus GN=Mcm6 PE=1 SV=1 - [MCM6_MOUSE]	1	0.741771	0.506529	0.397521	0.439897
P59242-2	Isoform 2 of Cingulin OS=Mus musculus GN=Cgn - [CING_MOUSE]	1	0.747823	1.03902	0.823906	1.17934
Q8BQM7	Uncharacterized protein C12orf69 homolog OS=Mus musculus PE=2 SV=1 - [CL069_MOUSE]	1	0.748462	0.825053	0.790426	0.673227
A2AI62	Hephaestin OS=Mus musculus GN=Heph PE=2 SV=1 - [A2AI62_MOUSE]	1	0.748605	0.75059	0.611619	0.686928
A2ABV5	Mediator of RNA polymerase II transcription subunit 14 OS=Mus musculus GN=Med14 PE=1 SV=1 - [MED14_MOUSE]	1	0.749532	0.779116	0.847989	0.731159
Q01320	DNA topoisomerase 2-alpha OS=Mus musculus GN=Top2a PE=1 SV=2 - [TOP2A_MOUSE]	1	0.750271	0.358334	0.975453	0.421627
G3UWX1	Replication factor C subunit 1 OS=Mus musculus GN=Rfc1 PE=2 SV=1 - [G3UWX1_MOUSE]	1	0.750413	0.647019	0.548001	0.7219
P70180	Atrial natriuretic peptide receptor 3 OS=Mus musculus GN=Npr3 PE=1 SV=3 - [ANPRC_MOUSE]	1	0.750428	0.582649	0.420631	0.330665
P84075	Neuron-specific calcium-binding protein hippocalcin OS=Mus musculus GN=Hpca PE=1 SV=2 - [HPCA_MOUSE]	1	0.750972	0.84677	0.823309	0.812841
Q8K2B0	Synaptonemal complex protein SC65 OS=Mus musculus GN=Leprel4 PE=2 SV=1 - [SC65_MOUSE]	1	0.753352	0.572607	0.477453	0.490116
Q91VK1	Basic leucine zipper and W2 domain-containing protein 2 OS=Mus musculus GN=Bzw2 PE=1 SV=1 - [BZW2_MOUSE]	1	0.755719	0.648621	0.537876	0.512564
Q9CQ18	Ribonuclease H2 subunit C OS=Mus musculus GN=Rnaseh2c PE=1 SV=1 - [RNH2C_MOUSE]	1	0.756074	0.772147	0.805791	0.778332
Q8R1F6-2	Isoform 2 of Protein HID1 OS=Mus musculus GN=Hid1 - [HID1_MOUSE]	1	0.758339	0.732597	0.752871	0.753058
P98086	Complement C1q subcomponent subunit A OS=Mus musculus GN=C1qa PE=1 SV=2 - [C1QA_MOUSE]	1	0.76149	0.7821	0.880462	0.758985
E9QKE9	Homeobox protein cut-like 1 OS=Mus musculus GN=Cux1 PE=2 SV=1 - [E9QKE9_MOUSE]	1	0.761527	0.670916	0.604768	0.590403
Q8K0D7	Tail-anchored protein insertion receptor WRB OS=Mus musculus GN=Wrb PE=2 SV=1 - [WRB_MOUSE]	1	0.761605	0.825303	0.695258	0.717987
Q61703	Inter-alpha-trypsin inhibitor heavy chain H2 OS=Mus musculus GN=Itih2 PE=1 SV=1 - [ITIH2_MOUSE]	1	0.762052	0.627859	0.531095	0.533209
Q61576	Peptidyl-prolyl cis-trans isomerase FKBP10 OS=Mus musculus GN=Fkbp10 PE=1 SV=2 - [FKB10_MOUSE]	1	0.765128	0.541421	0.469677	0.431025
Q2HXL6	ER degradation-enhancing alpha-mannosidase-like protein 3 OS=Mus musculus GN=Edem3 PE=1 SV=2 - [EDEM3_MOUSE]	1	0.766176	0.795676	0.686353	0.639473
O35684	Neuroserpin OS=Mus musculus GN=Serpini1 PE=1 SV=1 - [NEUS_MOUSE]	1	0.766261	1.11785	1.27204	1.19661
D3Z7F1	Cytochrome P450 2S1 OS=Mus musculus GN=Cyp2s1 PE=2 SV=1 - [D3Z7F1_MOUSE]	1	0.766568	0.715716	0.683231	0.773312
P09542	Myosin light chain 3 OS=Mus musculus GN=Myl3 PE=1 SV=4 - [MYL3_MOUSE]	1	0.766803	1.84918	0.893732	1.32119
Q9CYD3	Cartilage-associated protein OS=Mus musculus GN=Crtap PE=2 SV=3 - [CRTAP_MOUSE]	1	0.767471	0.622578	0.571685	0.581792
Q8BMF8	Gliomedin OS=Mus musculus GN=Gldn PE=1 SV=1 - [GLDN_MOUSE]	1	0.767956	0.793249	0.676812	0.797028
D3YWS8	Leukocyte receptor cluster (LRC) member 8, isoform CRA_a OS=Mus musculus GN=Leng8 PE=4 SV=1 - [D3YWS8_MOUSE]	1	0.768101	0.702783	0.999434	1.36392
E9PX70	Collagen alpha-1(XII) chain OS=Mus musculus GN=Col12a1 PE=2 SV=1 - [E9PX70_MOUSE]	1	0.768881	0.784466	0.708139	0.700469
P27659	60S ribosomal protein L3 OS=Mus musculus GN=Rpl3 PE=2 SV=3 - [RL3_MOUSE]	1	0.770016	0.632779	0.619033	0.587958
Q9R0E2	Procollagen-lysine,2-oxoglutarate 5-dioxygenase 1 OS=Mus musculus GN=Plod1 PE=1 SV=1 - [PLOD1_MOUSE]	1	0.771375	0.663081	0.541799	0.592354
Q640N1	Adipocyte enhancer-binding protein 1 OS=Mus musculus GN=Aebp1 PE=1 SV=1 - [AEBP1_MOUSE]	1	0.771396	0.658404	0.669999	0.597539
Q61838	Alpha-2-macroglobulin OS=Mus musculus GN=A2m PE=1 SV=3 - [A2M_MOUSE]	1	0.771872	0.636939	0.48804	0.501951
P70424	Receptor tyrosine-protein kinase erbB-2 OS=Mus musculus GN=Erbb2 PE=1 SV=3 - [ERBB2_MOUSE]	1	0.772454	0.934174	0.976466	0.986528
Q99K74-2	Isoform 2 of Mediator of RNA polymerase II transcription subunit 24 OS=Mus musculus GN=Med24 - [MED24_MOUSE]	1	0.773192	0.660249	0.662671	0.712812
D3YU58	Anaphase-promoting complex subunit 7 OS=Mus musculus GN=Anapc7 PE=2 SV=1 - [D3YU58_MOUSE]	1	0.773932	0.829615	0.825431	0.873653
Q62009	Periostin OS=Mus musculus GN=Postn PE=1 SV=2 - [POSTN_MOUSE]	1	0.773997	0.727069	0.598299	0.570068
Q03350	Thrombospondin-2 OS=Mus musculus GN=Thbs2 PE=1 SV=2 - [TSP2_MOUSE]	1	0.776813	0.709855	0.55707	0.581004
P97314	Cysteine and glycine-rich protein 2 OS=Mus musculus GN=Csrp2 PE=1 SV=3 - [CSRP2_MOUSE]	1	0.777154	0.528991	0.545892	0.400038
O88325	Alpha-N-acetylglucosaminidase OS=Mus musculus GN=Naglu PE=2 SV=1 - [O88325_MOUSE]	1	0.777498	0.825733	0.625483	0.67992
Q3TPE9-2	Isoform 2 of Ankyrin repeat and MYND domain-containing protein 2 OS=Mus musculus GN=Ankmy2 - [ANKY2_MOUSE]	1	0.777834	0.594083	0.609688	0.870142
Q9D4G5	Protein Pop1 OS=Mus musculus GN=Pop1 PE=2 SV=1 - [Q9D4G5_MOUSE]	1	0.777838	0.724623	0.602109	0.651514
P19123	Troponin C, slow skeletal and cardiac muscles OS=Mus musculus GN=Tnnc1 PE=2 SV=1 - [TNNC1_MOUSE]	1	0.781201	1.89618	0.711636	1.06236
P82343-2	Isoform 2 of N-acylglucosamine 2-epimerase OS=Mus musculus GN=Renbp - [RENBP_MOUSE]	1	0.781688	0.921447	0.726259	0.847017
Q9D1M7	Peptidyl-prolyl cis-trans isomerase FKBP11 OS=Mus musculus GN=Fkbp11 PE=2 SV=1 - [FKB11_MOUSE]	1	0.782472	0.667933	0.591984	0.576548
Q921X9	Protein disulfide-isomerase A5 OS=Mus musculus GN=Pdia5 PE=2 SV=1 - [PDIA5_MOUSE]	1	0.783635	0.606261	0.55266	0.518258
Q61704	Inter-alpha-trypsin inhibitor heavy chain H3 OS=Mus musculus GN=Itih3 PE=1 SV=3 - [ITIH3_MOUSE]	1	0.783785	0.752863	0.681262	0.641731
Q5PR73	GTP-binding protein Di-Ras2 OS=Mus musculus GN=Diras2 PE=2 SV=1 - [DIRA2_MOUSE]	1	0.784003	0.895399	0.818014	0.955055
G3X9B1	HEAT repeat containing 1 OS=Mus musculus GN=Heatr1 PE=4 SV=1 - [G3X9B1_MOUSE]	1	0.784466	0.790982	0.723509	0.647961
Q6GQT6	Sterol regulatory element-binding protein cleavage-activating protein OS=Mus musculus GN=Scap PE=1 SV=1 - [SCAP_MOUSE]	1	0.785707	1.1671	1.19655	1.07149
Q9CQ02	COMM domain-containing protein 4 OS=Mus musculus GN=Commd4 PE=2 SV=1 - [COMD4_MOUSE]	1	0.786296	0.888865	0.795313	0.932235
Q8BM72	Heat shock 70 kDa protein 13 OS=Mus musculus GN=Hspa13 PE=2 SV=1 - [HSP13_MOUSE]	1	0.786354	0.798246	0.803676	0.826787
P06684	Complement C5 OS=Mus musculus GN=C5 PE=1 SV=2 - [CO5_MOUSE]	1	0.787817	0.780141	0.74005	0.786169
P61514	60S ribosomal protein L37a OS=Mus musculus GN=Rpl37a PE=2 SV=2 - [RL37A_MOUSE]	1	0.788939	0.689456	0.657763	0.589649
P53690	Matrix metalloproteinase-14 OS=Mus musculus GN=Mmp14 PE=2 SV=3 - [MMP14_MOUSE]	1	0.790191	0.807757	0.724896	0.711291
Q6I6G8	E3 ubiquitin-protein ligase HECW2 OS=Mus musculus GN=Hecw2 PE=2 SV=1 - [HECW2_MOUSE]	1	0.790541	1.06714	0.949454	0.870879
Q8CFZ4	Glypican-3 OS=Mus musculus GN=Gpc3 PE=2 SV=1 - [GPC3_MOUSE]	1	0.791283	0.648469	0.664697	0.696552
Q9CQ01	Ribonuclease T2 OS=Mus musculus GN=Rnaset2 PE=2 SV=1 - [RNT2_MOUSE]	1	0.79162	0.847635	0.677327	0.659933
E9Q361	Integrator complex subunit 10 OS=Mus musculus GN=Ints10 PE=2 SV=1 - [E9Q361_MOUSE]	1	0.791692	0.77894	0.738486	0.811146
D3Z2V4	Scavenger receptor class B member 1 OS=Mus musculus GN=Scarb1 PE=4 SV=1 - [D3Z2V4_MOUSE]	1	0.791698	0.684935	0.684438	0.747187
J3QNW0	Cytosine-specific methyltransferase OS=Mus musculus GN=Dnmt1 PE=3 SV=1 - [J3QNW0_MOUSE]	1	0.793105	0.66164	0.590586	0.663287
Q5XJY5	Coatomer subunit delta OS=Mus musculus GN=Arcn1 PE=2 SV=2 - [COPD_MOUSE]	1	0.793453	0.711172	0.65556	0.65919
Q6NZQ2	DEAD/H (Asp-Glu-Ala-Asp/His) box polypeptide 31 OS=Mus musculus GN=Ddx31 PE=2 SV=2 - [Q6NZQ2_MOUSE]	1	0.794458	0.700542	0.757657	0.641233
Q3U4G3	Xyloside xylosyltransferase 1 OS=Mus musculus GN=Xxylt1 PE=2 SV=2 - [XXLT1_MOUSE]	1	0.795616	0.81682	0.782496	0.726575
P35295	Ras-related protein Rab-20 OS=Mus musculus GN=Rab20 PE=2 SV=2 - [RAB20_MOUSE]	1	0.795973	0.783805	0.684943	0.688203
F6T9K1	Dr1-associated corepressor OS=Mus musculus GN=Drap1 PE=2 SV=2 - [F6T9K1_MOUSE]	1	0.797457	0.793376	0.664814	0.782011
Q9DBZ1-2	Isoform 2 of Inhibitor of nuclear factor kappa-B kinase-interacting protein OS=Mus musculus GN=Ikbip - [IKIP_MOUSE]	1	0.7983	0.717506	0.631477	0.731418
Q7TMR0	Lysosomal Pro-X carboxypeptidase OS=Mus musculus GN=Prcp PE=2 SV=2 - [PCP_MOUSE]	1	0.798381	0.681779	0.598274	0.749163
Q61500	Integral membrane protein 2A OS=Mus musculus GN=Itm2a PE=2 SV=2 - [ITM2A_MOUSE]	1	0.798445	0.574462	0.529939	0.472066
D3Z396	Neurotrimin OS=Mus musculus GN=Ntm PE=2 SV=1 - [D3Z396_MOUSE]	1	0.798589	0.645006	0.670536	0.543431
H3BLG6	Zinc finger protein basonuclin-2 OS=Mus musculus GN=Bnc2 PE=2 SV=1 - [H3BLG6_MOUSE]	1	0.798731	0.804954	0.792385	0.82418
Q8R015	Biogenesis of lysosome-related organelles complex 1 subunit 5 OS=Mus musculus GN=Bloc1s5 PE=1 SV=1 - [BL1S5_MOUSE]	1	0.798786	0.667267	0.715062	0.803858
Q6A037	NEDD4-binding protein 1 OS=Mus musculus GN=N4bp1 PE=1 SV=2 - [N4BP1_MOUSE]	1	0.799115	0.95262	0.945137	0.986651
P52432	DNA-directed RNA polymerases I and III subunit RPAC1 OS=Mus musculus GN=Polr1c PE=1 SV=3 - [RPAC1_MOUSE]	1	0.800503	0.7865	0.745392	0.752379
O35153	BET1-like protein OS=Mus musculus GN=Bet1l PE=3 SV=1 - [BET1L_MOUSE]	1	0.801001	0.617153	0.504137	0.558554
Q9Z110-2	Isoform Short of Delta-1-pyrroline-5-carboxylate synthase OS=Mus musculus GN=Aldh18a1 - [P5CS_MOUSE]	1	0.801464	0.703047	0.650851	0.702686
P58044	Isopentenyl-diphosphate Delta-isomerase 1 OS=Mus musculus GN=Idi1 PE=2 SV=1 - [IDI1_MOUSE]	1	0.801544	0.802705	0.699548	0.857739
Q8CE96-3	Isoform 3 of tRNA (adenine(58)-N(1))-methyltransferase non-catalytic subunit TRM6 OS=Mus musculus GN=Trmt6 - [TRM6_MOUSE]	1	0.80156	0.760505	0.73281	0.773593
Q9CRY7	Glycerophosphodiester phosphodiesterase domain-containing protein 1 OS=Mus musculus GN=Gdpd1 PE=2 SV=1 - [GDPD1_MOUSE]	1	0.801587	1.02297	0.935625	0.791095
Q62148	Retinal dehydrogenase 2 OS=Mus musculus GN=Aldh1a2 PE=1 SV=2 - [AL1A2_MOUSE]	1	0.801914	0.728987	0.667126	0.568552
Q8BIA4	F-box/WD repeat-containing protein 8 OS=Mus musculus GN=Fbxw8 PE=1 SV=2 - [FBXW8_MOUSE]	1	0.801959	0.641666	0.613994	0.621275
P58802	TBC1 domain family member 10A OS=Mus musculus GN=Tbc1d10a PE=1 SV=1 - [TB10A_MOUSE]	1	0.802081	0.859966	0.788454	0.748864
Q8BLR9-2	Isoform 2 of Hypoxia-inducible factor 1-alpha inhibitor OS=Mus musculus GN=Hif1an - [HIF1N_MOUSE]	1	0.803047	1.10847	0.885115	1.11483
Q99LJ5	CKLF-like MARVEL transmembrane domain-containing protein 3 OS=Mus musculus GN=Cmtm3 PE=2 SV=1 - [CKLF3_MOUSE]	1	0.803107	0.758392	0.631294	0.68004
Q9DBW3	Protein GTLF3B OS=Mus musculus GN=Gtlf3b PE=2 SV=1 - [GTL3B_MOUSE]	1	0.803337	0.84026	0.68886	0.707092
Q8K201	Keratinocyte-associated transmembrane protein 2 OS=Mus musculus GN=Kct2 PE=2 SV=2 - [KCT2_MOUSE]	1	0.803365	0.828589	0.7075	0.769414
Q7TQK1-2	Isoform 2 of Integrator complex subunit 7 OS=Mus musculus GN=Ints7 - [INT7_MOUSE]	1	0.804419	0.779322	0.740691	0.705611
Q8K2Q9	Shootin-1 OS=Mus musculus GN=Kiaa1598 PE=1 SV=1 - [SHOT1_MOUSE]	1	0.80509	0.829823	0.693332	0.754915
P01867-2	Isoform 2 of Ig gamma-2B chain C region OS=Mus musculus GN=Igh-3 - [IGG2B_MOUSE]	1	0.805169	1.01472	0.605811	0.573912
Q07235	Glia-derived nexin OS=Mus musculus GN=Serpine2 PE=2 SV=2 - [GDN_MOUSE]	1	0.80592	0.716012	0.617265	0.638622
O70421	Frizzled-1 OS=Mus musculus GN=Fzd1 PE=2 SV=3 - [FZD1_MOUSE]	1	0.806322	0.713906	0.760512	0.677725
P52293	Importin subunit alpha-2 OS=Mus musculus GN=Kpna2 PE=1 SV=2 - [IMA2_MOUSE]	1	0.807127	0.740442	0.746998	0.824269
Q9EP97	Sentrin-specific protease 3 OS=Mus musculus GN=Senp3 PE=1 SV=1 - [SENP3_MOUSE]	1	0.807144	0.780576	0.721229	0.766105
Q6P5F7-2	Isoform 2 of Protein tweety homolog 3 OS=Mus musculus GN=Ttyh3 - [TTYH3_MOUSE]	1	0.807481	0.713024	0.848792	0.734502
G3XA09	Apoptotic peptidase activating factor 1, isoform CRA_a OS=Mus musculus GN=Apaf1 PE=4 SV=1 - [G3XA09_MOUSE]	1	0.808253	0.7741	0.727347	0.639018
P70677	Caspase-3 OS=Mus musculus GN=Casp3 PE=1 SV=1 - [CASP3_MOUSE]	1	0.808332	0.654748	0.56493	0.609926
Q9JHI7	Exosome complex component RRP45 OS=Mus musculus GN=Exosc9 PE=2 SV=1 - [EXOS9_MOUSE]	1	0.809184	0.94644	0.935653	0.865542
Q9Z129-2	Isoform Beta of ATP-dependent DNA helicase Q1 OS=Mus musculus GN=Recql - [RECQ1_MOUSE]	1	0.809202	0.760107	0.754021	0.72292
Q9JHP7	KDEL motif-containing protein 1 OS=Mus musculus GN=Kdelc1 PE=1 SV=1 - [KDEL1_MOUSE]	1	0.809255	0.906209	0.718879	0.787533
O54750	Cytochrome P450 2J6 OS=Mus musculus GN=Cyp2j6 PE=2 SV=2 - [CP2J6_MOUSE]	1	0.809752	0.74106	0.610849	0.717061
Q91W52	Transmembrane protein 19 OS=Mus musculus GN=Tmem19 PE=2 SV=1 - [TMM19_MOUSE]	1	0.809856	0.767308	0.889017	0.769526
Q8K0C4	Lanosterol 14-alpha demethylase OS=Mus musculus GN=Cyp51a1 PE=2 SV=1 - [CP51A_MOUSE]	1	0.810562	0.823743	0.778917	0.858665
Q920E5	Farnesyl pyrophosphate synthase OS=Mus musculus GN=Fdps PE=2 SV=1 - [FPPS_MOUSE]	1	0.810637	0.847443	0.759782	0.958757
P30412	Peptidyl-prolyl cis-trans isomerase C OS=Mus musculus GN=Ppic PE=1 SV=1 - [PPIC_MOUSE]	1	0.810835	0.673336	0.574284	0.5325
Q6PIP5	NudC domain-containing protein 1 OS=Mus musculus GN=Nudcd1 PE=2 SV=2 - [NUDC1_MOUSE]	1	0.810842	0.892224	0.787146	0.816619
O35405	Phospholipase D3 OS=Mus musculus GN=Pld3 PE=2 SV=1 - [PLD3_MOUSE]	1	0.812279	0.74811	0.647161	0.58038
Q9EPK6	Nucleotide exchange factor SIL1 OS=Mus musculus GN=Sil1 PE=1 SV=2 - [SIL1_MOUSE]	1	0.812535	0.728539	0.602692	0.799132
O54998	Peptidyl-prolyl cis-trans isomerase FKBP7 OS=Mus musculus GN=Fkbp7 PE=1 SV=1 - [FKBP7_MOUSE]	1	0.813221	0.63363	0.576079	0.623415
Q6NXL1	Protein Sec24d OS=Mus musculus GN=Sec24d PE=2 SV=1 - [Q6NXL1_MOUSE]	1	0.813227	0.779226	0.679276	0.666342
P62267	40S ribosomal protein S23 OS=Mus musculus GN=Rps23 PE=2 SV=3 - [RS23_MOUSE]	1	0.813482	0.631577	0.68581	0.476519
Q99J62	Replication factor C subunit 4 OS=Mus musculus GN=Rfc4 PE=1 SV=1 - [RFC4_MOUSE]	1	0.81366	0.643809	0.662424	0.659109
Q8VHI3	GDP-fucose protein O-fucosyltransferase 2 OS=Mus musculus GN=Pofut2 PE=1 SV=1 - [OFUT2_MOUSE]	1	0.814063	0.736363	0.662986	0.686667
Q3TML0	Protein disulfide-isomerase A6 OS=Mus musculus GN=Pdia6 PE=2 SV=1 - [Q3TML0_MOUSE]	1	0.814326	0.719553	0.660945	0.669297
A3KGB4	TBC1 domain family member 8B OS=Mus musculus GN=Tbc1d8b PE=2 SV=1 - [TBC8B_MOUSE]	1	0.814476	0.811372	0.776457	0.860766
Q8CG70	Prolyl 3-hydroxylase 3 OS=Mus musculus GN=Leprel2 PE=2 SV=1 - [P3H3_MOUSE]	1	0.814622	0.603347	0.546077	0.511625
Q922Q8	Leucine-rich repeat-containing protein 59 OS=Mus musculus GN=Lrrc59 PE=2 SV=1 - [LRC59_MOUSE]	1	0.815155	0.6817	0.615568	0.564522
Q9CZR8	Elongation factor Ts, mitochondrial OS=Mus musculus GN=Tsfm PE=2 SV=1 - [EFTS_MOUSE]	1	0.815473	0.982862	1.00409	0.897492
Q8K363	ATP-dependent RNA helicase DDX18 OS=Mus musculus GN=Ddx18 PE=2 SV=1 - [DDX18_MOUSE]	1	0.815982	0.720532	0.791092	0.73448
Q8JZK9	Hydroxymethylglutaryl-CoA synthase, cytoplasmic OS=Mus musculus GN=Hmgcs1 PE=1 SV=1 - [HMCS1_MOUSE]	1	0.817025	0.754455	0.741432	0.955433
Q9CSV6	Vesicle transport protein SFT2C OS=Mus musculus GN=Sft2d3 PE=2 SV=2 - [SFT2C_MOUSE]	1	0.817168	0.737781	0.724222	0.723795
Q91YR5	Methyltransferase-like protein 13 OS=Mus musculus GN=Mettl13 PE=1 SV=1 - [MET13_MOUSE]	1	0.817296	0.740205	0.737966	0.724988
Q9CXI3	DBH-like monooxygenase protein 1 OS=Mus musculus GN=Moxd1 PE=1 SV=1 - [MOXD1_MOUSE]	1	0.817436	1.06152	1.25354	1.05565
O35900	U6 snRNA-associated Sm-like protein LSm2 OS=Mus musculus GN=Lsm2 PE=2 SV=1 - [LSM2_MOUSE]	1	0.817446	0.805198	0.849909	0.836493
O70200	Allograft inflammatory factor 1 OS=Mus musculus GN=Aif1 PE=1 SV=1 - [AIF1_MOUSE]	1	0.817539	0.694736	0.548562	0.614601
Q8BH48-2	Isoform 2 of Ubiquitin-associated protein 1 OS=Mus musculus GN=Ubap1 - [UBAP1_MOUSE]	1	0.817747	0.959492	1.00289	1.12352
E9QMH7	Inhibitor of nuclear factor kappa-B kinase-interacting protein OS=Mus musculus GN=Ikbip PE=2 SV=1 - [E9QMH7_MOUSE]	1	0.817806	0.66745	0.604971	0.545052
Q9D2E2	Target of EGR1 protein 1 OS=Mus musculus GN=Toe1 PE=2 SV=1 - [TOE1_MOUSE]	1	0.818061	0.761267	0.734532	0.661009
Q99PT9	Kinesin-like protein KIF19 OS=Mus musculus GN=Kif19 PE=1 SV=2 - [KIF19_MOUSE]	1	0.818188	0.927973	0.761307	0.80563
Q8VE18	Protein SMG8 OS=Mus musculus GN=Smg8 PE=2 SV=1 - [SMG8_MOUSE]	1	0.818276	0.869717	0.89455	0.893443
Q8C9B9	Death-inducer obliterator 1 OS=Mus musculus GN=Dido1 PE=1 SV=4 - [DIDO1_MOUSE]	1	0.818313	0.727146	0.778848	0.684073
Q922W5	Pyrroline-5-carboxylate reductase 1, mitochondrial OS=Mus musculus GN=Pycr1 PE=1 SV=1 - [P5CR1_MOUSE]	1	0.818322	0.6275	0.531546	0.51631
Q8C7D2-2	Isoform 2 of Protein cereblon OS=Mus musculus GN=Crbn - [CRBN_MOUSE]	1	0.818387	1.03092	1.10613	1.42516
Q9Z1T2	Thrombospondin-4 OS=Mus musculus GN=Thbs4 PE=1 SV=1 - [TSP4_MOUSE]	1	0.81853	0.803439	0.803087	0.940563
Q9EQ61	Pescadillo homolog OS=Mus musculus GN=Pes1 PE=1 SV=1 - [PESC_MOUSE]	1	0.818866	0.684986	0.644695	0.712015
F7BFL8	GRAM domain-containing protein 1B (Fragment) OS=Mus musculus GN=Gramd1b PE=4 SV=1 - [F7BFL8_MOUSE]	1	0.819057	0.873058	0.777938	0.772346
Q60716-2	Isoform IIa of Prolyl 4-hydroxylase subunit alpha-2 OS=Mus musculus GN=P4ha2 - [P4HA2_MOUSE]	1	0.819085	0.71782	0.659753	0.598
Q91VE6-2	Isoform 2 of MKI67 FHA domain-interacting nucleolar phosphoprotein OS=Mus musculus GN=Mki67ip - [MK67I_MOUSE]	1	0.819134	0.765507	0.882311	0.662145
P11276	Fibronectin OS=Mus musculus GN=Fn1 PE=1 SV=4 - [FINC_MOUSE]	1	0.819151	0.633296	0.501924	0.48976
G5E832	Adenomatosis polyposis coli 2 OS=Mus musculus GN=Apc2 PE=4 SV=1 - [G5E832_MOUSE]	1	0.819332	0.621486	0.43342	0.395523
Q5SVQ0-5	Isoform 5 of Histone acetyltransferase KAT7 OS=Mus musculus GN=Kat7 - [KAT7_MOUSE]	1	0.819462	0.820134	0.837177	0.84612
E9PV24	Protein Fga OS=Mus musculus GN=Fga PE=2 SV=1 - [E9PV24_MOUSE]	1	0.819703	0.726523	0.558805	0.714744
P54276	DNA mismatch repair protein Msh6 OS=Mus musculus GN=Msh6 PE=1 SV=3 - [MSH6_MOUSE]	1	0.819837	0.771285	0.730924	0.820707
A2AK42	Protein Gm13691 OS=Mus musculus GN=Gm13697 PE=4 SV=1 - [A2AK42_MOUSE]	1	0.820404	0.69689	0.951733	0.744729
B0V2V6	Bromodomain-containing protein 4 (Fragment) OS=Mus musculus GN=Brd4 PE=2 SV=1 - [B0V2V6_MOUSE]	1	0.8205	0.819072	0.83096	0.736477
Q8VDI9	Alpha-1,2-mannosyltransferase ALG9 OS=Mus musculus GN=Alg9 PE=2 SV=1 - [ALG9_MOUSE]	1	0.820637	0.960351	0.973628	0.97698
Q64449	C-type mannose receptor 2 OS=Mus musculus GN=Mrc2 PE=1 SV=3 - [MRC2_MOUSE]	1	0.820683	0.784677	0.751402	0.819592
P62717	60S ribosomal protein L18a OS=Mus musculus GN=Rpl18a PE=1 SV=1 - [RL18A_MOUSE]	1	0.820834	0.688721	0.754406	0.647014
Q5SF07	Insulin-like growth factor 2 mRNA-binding protein 2 OS=Mus musculus GN=Igf2bp2 PE=1 SV=1 - [IF2B2_MOUSE]	1	0.820983	0.826919	0.800804	0.722493
Q9WTS6-2	Isoform 2 of Teneurin-3 OS=Mus musculus GN=Tenm3 - [TEN3_MOUSE]	1	0.82115	0.734227	0.669873	0.67689
P58022-2	Isoform 2 of Lysyl oxidase homolog 2 OS=Mus musculus GN=Loxl2 - [LOXL2_MOUSE]	1	0.821532	0.791494	0.776793	0.818464
P51807	Dynein light chain Tctex-type 1 OS=Mus musculus GN=Dynlt1 PE=1 SV=1 - [DYLT1_MOUSE]	1	0.821567	0.699038	0.629486	0.701704
Q8K297	Procollagen galactosyltransferase 1 OS=Mus musculus GN=Colgalt1 PE=1 SV=2 - [GT251_MOUSE]	1	0.821805	0.661887	0.639382	0.702937
F6V084	Thioredoxin-related transmembrane protein 1 (Fragment) OS=Mus musculus GN=Tmx1 PE=4 SV=1 - [F6V084_MOUSE]	1	0.821937	0.815283	0.757503	0.803878
Q8BRM2	RAB6-interacting golgin OS=Mus musculus GN=Gorab PE=1 SV=1 - [GORAB_MOUSE]	1	0.822676	0.93809	0.86421	0.881582
Q80X98	DEAH (Asp-Glu-Ala-His) box polypeptide 38 OS=Mus musculus GN=Dhx38 PE=2 SV=1 - [Q80X98_MOUSE]	1	0.822854	0.92386	0.932842	0.804948
Q9WTW5	Solute carrier family 22 member 3 OS=Mus musculus GN=Slc22a3 PE=2 SV=1 - [S22A3_MOUSE]	1	0.823167	0.879886	0.863775	0.799919
Q91X84	CREB-regulated transcription coactivator 3 OS=Mus musculus GN=Crtc3 PE=2 SV=2 - [CRTC3_MOUSE]	1	0.823816	0.93886	1.04395	0.980436
Q7TMY7-2	Isoform 2 of Importin-8 OS=Mus musculus GN=Ipo8 - [IPO8_MOUSE]	1	0.82392	0.956169	0.994115	1.04082
E9Q132	60S ribosomal protein L24 OS=Mus musculus GN=Rpl24 PE=2 SV=1 - [E9Q132_MOUSE]	1	0.824609	0.678133	0.728478	0.678706
Q9EQJ0	Two pore calcium channel protein 1 OS=Mus musculus GN=Tpcn1 PE=2 SV=1 - [TPC1_MOUSE]	1	0.824883	0.802792	0.658383	0.729679
Q3U319	E3 ubiquitin-protein ligase BRE1B OS=Mus musculus GN=Rnf40 PE=2 SV=2 - [BRE1B_MOUSE]	1	0.825085	0.86222	0.799607	0.839653
P97821	Dipeptidyl peptidase 1 OS=Mus musculus GN=Ctsc PE=2 SV=1 - [CATC_MOUSE]	1	0.825334	0.657262	0.595918	0.643349
P57784	U2 small nuclear ribonucleoprotein A' OS=Mus musculus GN=Snrpa1 PE=1 SV=2 - [RU2A_MOUSE]	1	0.825348	0.820493	0.729018	0.784247
Q8BWG8-2	Isoform 1B of Beta-arrestin-1 OS=Mus musculus GN=Arrb1 - [ARRB1_MOUSE]	1	0.825839	0.943895	0.930208	0.994037
Q3TKT4	Transcription activator BRG1 OS=Mus musculus GN=Smarca4 PE=1 SV=1 - [SMCA4_MOUSE]	1	0.825947	0.740618	0.743601	0.714394
P51791-2	Isoform 2 of H(+)/Cl(-) exchange transporter 3 OS=Mus musculus GN=Clcn3 - [CLCN3_MOUSE]	1	0.826002	0.931595	0.956996	0.875384
Q9D1F0	CAAX box 1 homolog A (Human) OS=Mus musculus GN=Cxx1a PE=4 SV=1 - [Q9D1F0_MOUSE]	1	0.826113	0.894976	0.903018	0.838983
Q3TA68	Protein Wdr36 OS=Mus musculus GN=Wdr36 PE=2 SV=1 - [Q3TA68_MOUSE]	1	0.826923	0.828294	0.669564	0.729181
Q8R349	Cell division cycle protein 16 homolog OS=Mus musculus GN=Cdc16 PE=2 SV=1 - [CDC16_MOUSE]	1	0.826931	0.859151	0.825004	0.783988
Q3UGS4	Protein FAM195B OS=Mus musculus GN=Fam195b PE=1 SV=1 - [F195B_MOUSE]	1	0.827065	1.04724	0.958069	0.9621
Q60991	25-hydroxycholesterol 7-alpha-hydroxylase OS=Mus musculus GN=Cyp7b1 PE=2 SV=2 - [CP7B1_MOUSE]	1	0.827764	0.746779	0.649941	0.695622
Q62312-2	Isoform RII-1 of TGF-beta receptor type-2 OS=Mus musculus GN=Tgfbr2 - [TGFR2_MOUSE]	1	0.827823	0.870796	0.743652	0.92291
Q6ZQM8	UDP-glucuronosyltransferase 1-7C OS=Mus musculus GN=Ugt1a7c PE=2 SV=1 - [UD17C_MOUSE]	1	0.828032	0.77023	0.727021	0.666551
Q9D8T2	Gasdermin-D OS=Mus musculus GN=Gsdmdc1 PE=2 SV=1 - [GSDMD_MOUSE]	1	0.828507	0.909402	0.842176	0.978616
P61750	ADP-ribosylation factor 4 OS=Mus musculus GN=Arf4 PE=2 SV=2 - [ARF4_MOUSE]	1	0.828614	0.76776	0.641737	0.721468
Q8BUY9	Geranylgeranyl transferase type-1 subunit beta OS=Mus musculus GN=Pggt1b PE=2 SV=1 - [PGTB1_MOUSE]	1	0.828684	0.851841	0.771876	0.781366
A2AW05	FACT complex subunit SSRP1 (Fragment) OS=Mus musculus GN=Ssrp1 PE=2 SV=1 - [A2AW05_MOUSE]	1	0.82873	0.72532	0.704928	0.71161
Q3UYV9	Nuclear cap-binding protein subunit 1 OS=Mus musculus GN=Ncbp1 PE=1 SV=2 - [NCBP1_MOUSE]	1	0.828784	0.84493	0.750601	0.778258
E9Q0X7	Lysyl oxidase homolog 3 OS=Mus musculus GN=Loxl3 PE=2 SV=1 - [E9Q0X7_MOUSE]	1	0.828969	0.94264	0.962556	1.03282
P52431	DNA polymerase delta catalytic subunit OS=Mus musculus GN=Pold1 PE=1 SV=2 - [DPOD1_MOUSE]	1	0.828974	0.800169	0.719729	0.756313
Q61656	Probable ATP-dependent RNA helicase DDX5 OS=Mus musculus GN=Ddx5 PE=1 SV=2 - [DDX5_MOUSE]	1	0.829045	0.704018	0.721302	0.704918
Q9DC48	Pre-mRNA-processing factor 17 OS=Mus musculus GN=Cdc40 PE=1 SV=1 - [PRP17_MOUSE]	1	0.829177	0.857375	0.790652	0.766928
Q922J9	Fatty acyl-CoA reductase 1 OS=Mus musculus GN=Far1 PE=1 SV=1 - [FACR1_MOUSE]	1	0.829604	0.780322	0.674592	0.626613
Q9EP53-4	Isoform 4 of Hamartin OS=Mus musculus GN=Tsc1 - [TSC1_MOUSE]	1	0.829638	0.990851	1.07538	1.17165
Q640P4	Glycosyltransferase 8 domain-containing protein 2 OS=Mus musculus GN=Glt8d2 PE=2 SV=1 - [GL8D2_MOUSE]	1	0.829845	0.776418	0.874692	0.83915
O88508	DNA (cytosine-5)-methyltransferase 3A OS=Mus musculus GN=Dnmt3a PE=1 SV=2 - [DNM3A_MOUSE]	1	0.830082	0.727308	0.667803	0.635666
Q9JM63	ATP-sensitive inward rectifier potassium channel 10 OS=Mus musculus GN=Kcnj10 PE=1 SV=1 - [IRK10_MOUSE]	1	0.83031	0.803162	0.860253	0.803577
Q9JIA7	Sphingosine kinase 2 OS=Mus musculus GN=Sphk2 PE=1 SV=2 - [SPHK2_MOUSE]	1	0.830364	0.962531	0.958802	0.95036
Q07113	Cation-independent mannose-6-phosphate receptor OS=Mus musculus GN=Igf2r PE=1 SV=1 - [MPRI_MOUSE]	1	0.830446	0.611578	0.573582	0.549739
Q5F228	Proton-coupled amino acid transporter 1 (Fragment) OS=Mus musculus GN=Slc36a1 PE=2 SV=1 - [Q5F228_MOUSE]	1	0.830882	0.816198	1.56221	0.982726
Q91V81	RNA-binding protein 42 OS=Mus musculus GN=Rbm42 PE=1 SV=1 - [RBM42_MOUSE]	1	0.831286	0.91944	0.940673	0.972756
Q9QZE5	Coatomer subunit gamma-1 OS=Mus musculus GN=Copg1 PE=2 SV=1 - [COPG1_MOUSE]	1	0.831685	0.728	0.670916	0.641986
Q9CY57-5	Isoform 5 of Chromatin target of PRMT1 protein OS=Mus musculus GN=Chtop - [CHTOP_MOUSE]	1	0.831923	0.732886	0.690752	0.514121
A2AUX8	WD repeat, SAM and U-box domain-containing protein 1 OS=Mus musculus GN=Wdsub1 PE=2 SV=1 - [A2AUX8_MOUSE]	1	0.832046	0.97354	0.959278	1.00059
Q8C341	SUN domain-containing ossification factor OS=Mus musculus GN=Suco PE=1 SV=3 - [SUCO_MOUSE]	1	0.832258	1.00385	0.947765	0.981623
Q8CE50	Sorting nexin-30 OS=Mus musculus GN=Snx30 PE=2 SV=1 - [SNX30_MOUSE]	1	0.83244	0.870355	0.826022	0.778425
Q8VCM7	Fibrinogen gamma chain OS=Mus musculus GN=Fgg PE=2 SV=1 - [FIBG_MOUSE]	1	0.832507	0.755881	0.627674	0.743843
Q62018-3	Isoform 3 of RNA polymerase-associated protein CTR9 homolog OS=Mus musculus GN=Ctr9 - [CTR9_MOUSE]	1	0.832658	0.842302	0.858806	0.846426
Q8BK67	Protein RCC2 OS=Mus musculus GN=Rcc2 PE=2 SV=1 - [RCC2_MOUSE]	1	0.832731	0.730847	0.695015	0.689859
E9PV21	Tetratricopeptide repeat protein 39C OS=Mus musculus GN=Ttc39c PE=2 SV=1 - [E9PV21_MOUSE]	1	0.83278	1.16762	1.09136	1.2274
Q6NWW9	Fibronectin type III domain-containing protein 3B OS=Mus musculus GN=Fndc3b PE=1 SV=1 - [FND3B_MOUSE]	1	0.832925	0.745337	0.645049	0.655873
P98063	Bone morphogenetic protein 1 OS=Mus musculus GN=Bmp1 PE=1 SV=2 - [BMP1_MOUSE]	1	0.833286	0.683936	0.681854	0.670709
P26040	Ezrin OS=Mus musculus GN=Ezr PE=1 SV=3 - [EZRI_MOUSE]	1	0.833356	0.774811	0.757723	0.736838
Q99J27	Acetyl-coenzyme A transporter 1 OS=Mus musculus GN=Slc33a1 PE=1 SV=1 - [ACATN_MOUSE]	1	0.833489	0.856637	0.887229	0.931506
B1ATP7	Zinc phosphodiesterase ELAC protein 2 OS=Mus musculus GN=Elac2 PE=2 SV=1 - [B1ATP7_MOUSE]	1	0.833685	0.902852	0.795716	0.834958
Q99ME2	WD repeat-containing protein 6 OS=Mus musculus GN=Wdr6 PE=2 SV=1 - [WDR6_MOUSE]	1	0.834201	0.812439	0.809495	0.739845
A2AR60	Protein CASC4 (Fragment) OS=Mus musculus GN=Casc4 PE=2 SV=1 - [A2AR60_MOUSE]	1	0.83443	0.672711	0.599156	0.632932
Q920N2	Biotin--protein ligase OS=Mus musculus GN=Hlcs PE=1 SV=1 - [BPL1_MOUSE]	1	0.835089	1.09147	0.989619	1.20331
Q8K1X4	NCK associated protein 1 like OS=Mus musculus GN=Nckap1l PE=2 SV=1 - [Q8K1X4_MOUSE]	1	0.83525	0.765	0.667004	0.642233
Q9EST4-3	Isoform 3 of Proteasome assembly chaperone 2 OS=Mus musculus GN=Psmg2 - [PSMG2_MOUSE]	1	0.836195	0.879216	0.747598	0.906689
Q8CGZ0	Calcium homeostasis endoplasmic reticulum protein OS=Mus musculus GN=Cherp PE=1 SV=1 - [CHERP_MOUSE]	1	0.836348	0.797987	0.906063	0.761952
E9Q0Y4	Signal-induced proliferation-associated protein 1 OS=Mus musculus GN=Sipa1 PE=4 SV=1 - [E9Q0Y4_MOUSE]	1	0.836517	0.802363	0.763828	0.725293
Q60841-3	Isoform 3 of Reelin OS=Mus musculus GN=Reln - [RELN_MOUSE]	1	0.836712	0.742479	0.563347	0.650589
D3YXP6	Phosphomevalonate kinase OS=Mus musculus GN=Pmvk PE=2 SV=1 - [D3YXP6_MOUSE]	1	0.836784	0.747846	0.701121	0.995102
Q61542	StAR-related lipid transfer protein 3 OS=Mus musculus GN=Stard3 PE=1 SV=1 - [STAR3_MOUSE]	1	0.836837	0.858581	0.820556	0.707734
G3X956	Protein Supt16 OS=Mus musculus GN=Supt16 PE=4 SV=1 - [G3X956_MOUSE]	1	0.836862	0.695445	0.728167	0.674175
Q91Z67	SLIT-ROBO Rho GTPase-activating protein 2 OS=Mus musculus GN=Srgap2 PE=1 SV=2 - [SRGP2_MOUSE]	1	0.836899	0.817159	0.807391	0.800738
Q9D0L8-2	Isoform 2 of mRNA cap guanine-N7 methyltransferase OS=Mus musculus GN=Rnmt - [MCES_MOUSE]	1	0.836913	0.830974	0.833757	0.844528
P62849-2	Isoform 2 of 40S ribosomal protein S24 OS=Mus musculus GN=Rps24 - [RS24_MOUSE]	1	0.837109	0.725231	0.768345	0.701428
Q8R2W9	Pantothenate kinase 3 OS=Mus musculus GN=Pank3 PE=2 SV=1 - [PANK3_MOUSE]	1	0.83739	0.803043	0.810018	1.17237
Q9D7B7	Probable glutathione peroxidase 8 OS=Mus musculus GN=Gpx8 PE=2 SV=1 - [GPX8_MOUSE]	1	0.837465	0.673335	0.663957	0.624907
Q3TNH5	Protein FAM172A OS=Mus musculus GN=Fam172a PE=2 SV=2 - [F172A_MOUSE]	1	0.837567	0.943249	0.975619	0.944107
A2BDX0	Activity-dependent neuroprotector homeobox protein OS=Mus musculus GN=Adnp PE=3 SV=1 - [A2BDX0_MOUSE]	1	0.837729	0.76845	0.802423	0.831189
O89050	Muskelin OS=Mus musculus GN=Mkln1 PE=2 SV=1 - [MKLN1_MOUSE]	1	0.837882	0.83313	0.823019	1.04396
E9Q043	Protein Fndc1 OS=Mus musculus GN=Fndc1 PE=2 SV=1 - [E9Q043_MOUSE]	1	0.838112	0.846727	0.816741	0.832588
Q6A0A9	Constitutive coactivator of PPAR-gamma-like protein 1 OS=Mus musculus GN=FAM120A PE=1 SV=2 - [F120A_MOUSE]	1	0.838263	0.764118	0.710518	0.687205
Q922F4	Tubulin beta-6 chain OS=Mus musculus GN=Tubb6 PE=1 SV=1 - [TBB6_MOUSE]	1	0.838485	0.816217	0.77949	0.864215
Q64151	Semaphorin-4C OS=Mus musculus GN=Sema4c PE=1 SV=1 - [SEM4C_MOUSE]	1	0.838948	0.777535	0.75905	0.71523
F6SPK0	Ubiquitin-conjugating enzyme E2 J1 (Fragment) OS=Mus musculus GN=Ube2j1 PE=4 SV=1 - [F6SPK0_MOUSE]	1	0.839416	1.00638	0.985418	1.07919
Q64674	Spermidine synthase OS=Mus musculus GN=Srm PE=2 SV=1 - [SPEE_MOUSE]	1	0.839666	0.876648	0.819174	0.822396
Q07813	Apoptosis regulator BAX OS=Mus musculus GN=Bax PE=1 SV=1 - [BAX_MOUSE]	1	0.839696	0.824761	0.735902	0.682303
A2AGD9	Dual-specificity testis-specific protein kinase 2 OS=Mus musculus GN=Tesk2 PE=2 SV=1 - [A2AGD9_MOUSE]	1	0.839764	1.0154	1.02095	1.14101
Q9WU42-2	Isoform Beta of Nuclear receptor corepressor 2 OS=Mus musculus GN=Ncor2 - [NCOR2_MOUSE]	1	0.839822	0.747968	0.734007	0.755144
P57724	Poly(rC)-binding protein 4 OS=Mus musculus GN=Pcbp4 PE=2 SV=1 - [PCBP4_MOUSE]	1	0.839937	0.830264	0.833429	0.782422
Q8R3P6	von Willebrand factor A domain-containing protein 9 OS=Mus musculus GN=Vwa9 PE=2 SV=1 - [VWA9_MOUSE]	1	0.840104	0.767867	0.759194	0.797267
P62918	60S ribosomal protein L8 OS=Mus musculus GN=Rpl8 PE=2 SV=2 - [RL8_MOUSE]	1	0.840553	0.676635	0.733329	0.589901
P29533	Vascular cell adhesion protein 1 OS=Mus musculus GN=Vcam1 PE=1 SV=1 - [VCAM1_MOUSE]	1	0.840677	0.693385	0.704182	0.654036
P09535	Insulin-like growth factor II OS=Mus musculus GN=Igf2 PE=1 SV=1 - [IGF2_MOUSE]	1	0.840771	0.657036	0.470163	0.358613
P11859	Angiotensinogen OS=Mus musculus GN=Agt PE=1 SV=1 - [ANGT_MOUSE]	1	0.841028	0.635361	0.718021	0.806768
B9EJA2-5	Isoform 5 of Cortactin-binding protein 2 OS=Mus musculus GN=Cttnbp2 - [CTTB2_MOUSE]	1	0.841183	0.80182	0.874648	0.802993
F8WHM5	Golgi apparatus protein 1 (Fragment) OS=Mus musculus GN=Glg1 PE=2 SV=1 - [F8WHM5_MOUSE]	1	0.841593	0.709195	0.624116	0.669771
P83887	Tubulin gamma-1 chain OS=Mus musculus GN=Tubg1 PE=1 SV=1 - [TBG1_MOUSE]	1	0.841794	0.848978	1.04511	0.839001
A8DUK4	Beta-globin OS=Mus musculus GN=Hbb-b1 PE=2 SV=1 - [A8DUK4_MOUSE]	1	0.84195	0.561004	0.759873	1.04725
P50285	Dimethylaniline monooxygenase [N-oxide-forming] 1 OS=Mus musculus GN=Fmo1 PE=1 SV=1 - [FMO1_MOUSE]	1	0.841974	0.797909	0.890038	1.02258
P83882	60S ribosomal protein L36a OS=Mus musculus GN=Rpl36a PE=2 SV=2 - [RL36A_MOUSE]	1	0.842054	0.65999	0.742761	0.640588
Q8C547	HEAT repeat-containing protein 5B OS=Mus musculus GN=Heatr5b PE=2 SV=3 - [HTR5B_MOUSE]	1	0.842095	0.880366	0.807408	0.95401
Q91VB8	Alpha globin 1 OS=Mus musculus GN=Hba-a1 PE=2 SV=1 - [Q91VB8_MOUSE]	1	0.842632	0.594265	0.72963	1.02731
Q3V3N7	Protein Bbs1 OS=Mus musculus GN=Bbs1 PE=2 SV=1 - [Q3V3N7_MOUSE]	1	0.843468	0.975687	0.917788	0.990886
Q91YR1	Twinfilin-1 OS=Mus musculus GN=Twf1 PE=1 SV=2 - [TWF1_MOUSE]	1	0.843878	0.926062	0.838028	0.929755
Q3UPI1	Protein FAM198B OS=Mus musculus GN=Fam198b PE=2 SV=1 - [F198B_MOUSE]	1	0.84396	0.768132	0.686647	0.718863
P27048	Small nuclear ribonucleoprotein-associated protein B OS=Mus musculus GN=Snrpb PE=1 SV=1 - [RSMB_MOUSE]	1	0.844012	0.757577	0.718099	0.685607
P97363	Serine palmitoyltransferase 2 OS=Mus musculus GN=Sptlc2 PE=2 SV=2 - [SPTC2_MOUSE]	1	0.844087	0.874166	0.814659	0.822289
P08003	Protein disulfide-isomerase A4 OS=Mus musculus GN=Pdia4 PE=1 SV=3 - [PDIA4_MOUSE]	1	0.844114	0.75321	0.687306	0.682692
A2ALS5	Protein Rap1gap OS=Mus musculus GN=Rap1gap PE=2 SV=1 - [A2ALS5_MOUSE]	1	0.844265	0.843183	0.793051	0.772002
O88393	Transforming growth factor beta receptor type 3 OS=Mus musculus GN=Tgfbr3 PE=1 SV=1 - [TGBR3_MOUSE]	1	0.844445	0.761457	0.686606	0.719846
Q8CFZ0	SUMO-conjugating enzyme UBC9 OS=Mus musculus GN=Ube2i PE=4 SV=1 - [Q8CFZ0_MOUSE]	1	0.844826	0.922639	0.784619	0.773421
Q91YU6	Leucine zipper putative tumor suppressor 2 OS=Mus musculus GN=Lzts2 PE=2 SV=3 - [LZTS2_MOUSE]	1	0.845003	0.982519	0.958153	0.951806
Q8BMG8	Mitochondrial folate transporter/carrier OS=Mus musculus GN=Slc25a32 PE=2 SV=1 - [MFTC_MOUSE]	1	0.84531	0.875049	0.949271	0.993503
Q61771	Kinesin-like protein KIF3B OS=Mus musculus GN=Kif3b PE=1 SV=1 - [KIF3B_MOUSE]	1	0.84532	0.928159	0.939237	0.889564
Q8R088	Golgi phosphoprotein 3-like OS=Mus musculus GN=Golph3l PE=2 SV=1 - [GLP3L_MOUSE]	1	0.845378	0.717044	0.755494	0.754998
Q8CEC6	Peptidylprolyl isomerase domain and WD repeat-containing protein 1 OS=Mus musculus GN=Ppwd1 PE=2 SV=2 - [PPWD1_MOUSE]	1	0.845512	0.750972	0.630391	0.603963
Q8BPS4	Integral membrane protein GPR180 OS=Mus musculus GN=Gpr180 PE=2 SV=1 - [GP180_MOUSE]	1	0.845554	0.755252	0.694217	0.717081
Q920L1	Fatty acid desaturase 1 OS=Mus musculus GN=Fads1 PE=2 SV=1 - [FADS1_MOUSE]	1	0.845598	0.854989	0.858935	0.859651
O88207	Collagen alpha-1(V) chain OS=Mus musculus GN=Col5a1 PE=2 SV=2 - [CO5A1_MOUSE]	1	0.845601	0.765291	0.664675	0.784428
A2AD03	Rab proteins geranylgeranyltransferase component A 1 OS=Mus musculus GN=Chm PE=2 SV=1 - [A2AD03_MOUSE]	1	0.84623	1.03278	1.01649	0.898403
G3X8W7	CDC23 (Cell division cycle 23, yeast, homolog), isoform CRA_a OS=Mus musculus GN=Cdc23 PE=4 SV=1 - [G3X8W7_MOUSE]	1	0.846366	0.807639	0.748413	0.726777
D3YXK0	MCG4624, isoform CRA_c OS=Mus musculus GN=Jakmip2 PE=4 SV=2 - [D3YXK0_MOUSE]	1	0.846417	0.836246	0.937768	0.818347
P47856-2	Isoform 2 of Glutamine--fructose-6-phosphate aminotransferase [isomerizing] 1 OS=Mus musculus GN=Gfpt1 - [GFPT1_MOUSE]	1	0.846632	0.845319	0.732705	0.769749
Q3V1Z5	Protein Rps4y2 OS=Mus musculus GN=Rps4y2 PE=2 SV=1 - [Q3V1Z5_MOUSE]	1	0.846824	0.752333	0.741223	0.753439
Q9Z247	Peptidyl-prolyl cis-trans isomerase FKBP9 OS=Mus musculus GN=Fkbp9 PE=1 SV=1 - [FKBP9_MOUSE]	1	0.84685	0.668758	0.62683	0.589212
E9Q9H2	DnaJ homolog subfamily C member 2 OS=Mus musculus GN=Dnajc2 PE=2 SV=1 - [E9Q9H2_MOUSE]	1	0.846919	0.899499	0.813317	0.798154
Q8K0E8	Fibrinogen beta chain OS=Mus musculus GN=Fgb PE=2 SV=1 - [FIBB_MOUSE]	1	0.847113	0.779472	0.58282	0.702843
Q9CQT2	RNA-binding protein 7 OS=Mus musculus GN=Rbm7 PE=1 SV=1 - [RBM7_MOUSE]	1	0.847118	0.873942	0.824871	0.772339
Q3U308	Cytoplasmic tRNA 2-thiolation protein 2 OS=Mus musculus GN=Ctu2 PE=2 SV=1 - [CTU2_MOUSE]	1	0.847446	0.992465	0.950108	0.996816
Q6ZPY7	Lysine-specific demethylase 3B OS=Mus musculus GN=Kdm3b PE=1 SV=2 - [KDM3B_MOUSE]	1	0.84746	0.875047	0.807588	0.758619
D3Z1R8	Pleckstrin homology-like domain family B member 2 (Fragment) OS=Mus musculus GN=Phldb2 PE=2 SV=1 - [D3Z1R8_MOUSE]	1	0.847555	0.644073	0.652497	0.585098
Q91W59-2	Isoform 2 of RNA-binding motif, single-stranded-interacting protein 1 OS=Mus musculus GN=Rbms1 - [RBMS1_MOUSE]	1	0.847795	0.801912	0.808872	0.700735
O89016	ATP-binding cassette sub-family D member 4 OS=Mus musculus GN=Abcd4 PE=2 SV=2 - [ABCD4_MOUSE]	1	0.847804	0.797372	0.745824	0.712161
Q8BMK4	Cytoskeleton-associated protein 4 OS=Mus musculus GN=Ckap4 PE=2 SV=2 - [CKAP4_MOUSE]	1	0.847809	0.661065	0.596047	0.524836
Q9D1Q4	Dolichol-phosphate mannosyltransferase subunit 3 OS=Mus musculus GN=Dpm3 PE=3 SV=1 - [DPM3_MOUSE]	1	0.84786	0.801849	0.829354	0.802543
P41731	CD63 antigen OS=Mus musculus GN=Cd63 PE=1 SV=2 - [CD63_MOUSE]	1	0.847889	0.695744	0.713626	0.761545
Q6A058	Armadillo repeat-containing X-linked protein 2 OS=Mus musculus GN=Armcx2 PE=2 SV=2 - [ARMX2_MOUSE]	1	0.84804	0.786955	0.832576	0.75872
Q8K2I4	Beta-mannosidase OS=Mus musculus GN=Manba PE=2 SV=1 - [MANBA_MOUSE]	1	0.848157	0.899094	0.869228	0.955042
Q8BHG1	Nardilysin OS=Mus musculus GN=Nrd1 PE=1 SV=1 - [NRDC_MOUSE]	1	0.848319	0.827619	0.735121	0.721743
Q8BKS9	Pumilio domain-containing protein KIAA0020 OS=Mus musculus GN=Kiaa0020 PE=2 SV=2 - [K0020_MOUSE]	1	0.848338	0.756585	0.812095	0.732655
Q8BFR1-2	Isoform 2 of Zinc finger CCCH-type antiviral protein 1-like OS=Mus musculus GN=Zc3hav1l - [ZCCHL_MOUSE]	1	0.848519	0.76231	0.70541	0.720815
I6L9A6	Mtmr7 protein OS=Mus musculus GN=Mtmr7 PE=2 SV=1 - [I6L9A6_MOUSE]	1	0.849011	0.956925	1.10922	1.23163
H9H9S3	Zinc finger E-box-binding homeobox 2 OS=Mus musculus GN=Zeb2 PE=2 SV=1 - [H9H9S3_MOUSE]	1	0.849025	0.71907	0.591982	0.657645
P52019	Squalene monooxygenase OS=Mus musculus GN=Sqle PE=2 SV=1 - [ERG1_MOUSE]	1	0.849106	0.793415	0.918989	1.19055
P57722-2	Isoform 2 of Poly(rC)-binding protein 3 OS=Mus musculus GN=Pcbp3 - [PCBP3_MOUSE]	1	0.849114	0.922982	0.785055	0.914544
P52430	Serum paraoxonase/arylesterase 1 OS=Mus musculus GN=Pon1 PE=1 SV=2 - [PON1_MOUSE]	1	0.849243	0.777991	0.743614	0.786284
Q99MJ9	ATP-dependent RNA helicase DDX50 OS=Mus musculus GN=Ddx50 PE=2 SV=1 - [DDX50_MOUSE]	1	0.849378	0.743838	0.699004	0.79209
O08807	Peroxiredoxin-4 OS=Mus musculus GN=Prdx4 PE=1 SV=1 - [PRDX4_MOUSE]	1	0.849915	0.66176	0.657722	0.641939
Q9DCJ1	Target of rapamycin complex subunit LST8 OS=Mus musculus GN=Mlst8 PE=1 SV=1 - [LST8_MOUSE]	1	0.849947	0.986292	1.04751	1.03865
D3Z1X8	SWI/SNF complex subunit SMARCC1 OS=Mus musculus GN=Smarcc1 PE=2 SV=1 - [D3Z1X8_MOUSE]	1	0.850322	0.833399	0.688997	0.706474
Q3UUQ7	GPI inositol-deacylase OS=Mus musculus GN=Pgap1 PE=1 SV=3 - [PGAP1_MOUSE]	1	0.850635	0.804229	0.752158	0.701575
Q99LL3	Carbohydrate sulfotransferase 12 OS=Mus musculus GN=Chst12 PE=2 SV=2 - [CHSTC_MOUSE]	1	0.850839	0.962793	1.08385	0.944324
P70208-2	Isoform 2 of Plexin-A3 OS=Mus musculus GN=Plxna3 - [PLXA3_MOUSE]	1	0.851061	1.0262	1.10489	0.906378
E0CX20	Protein BUD31 homolog OS=Mus musculus GN=Bud31 PE=4 SV=1 - [E0CX20_MOUSE]	1	0.851444	0.826291	0.851922	0.823579
Q8BU25	Inactive serine protease PAMR1 OS=Mus musculus GN=Pamr1 PE=2 SV=3 - [PAMR1_MOUSE]	1	0.8517	0.753413	0.706662	0.669499
Q8BGF3	WD repeat-containing protein 92 OS=Mus musculus GN=Wdr92 PE=2 SV=1 - [WDR92_MOUSE]	1	0.851948	0.456841	0.569219	0.585163
P27046	Alpha-mannosidase 2 OS=Mus musculus GN=Man2a1 PE=1 SV=2 - [MA2A1_MOUSE]	1	0.852279	0.695648	0.638793	0.68035
Q3U821	Protein Wdr75 OS=Mus musculus GN=Wdr75 PE=2 SV=1 - [Q3U821_MOUSE]	1	0.852299	0.75724	0.72222	0.773968
Q6PGH2	Hematological and neurological expressed 1-like protein OS=Mus musculus GN=Hn1l PE=2 SV=1 - [HN1L_MOUSE]	1	0.852513	0.835367	0.687786	0.799012
Q8VE73-3	Isoform 2 of Cullin-7 OS=Mus musculus GN=Cul7 - [CUL7_MOUSE]	1	0.852531	0.652219	0.621073	0.594028
P19324	Serpin H1 OS=Mus musculus GN=Serpinh1 PE=1 SV=3 - [SERPH_MOUSE]	1	0.852544	0.714191	0.646122	0.664655
Q4PJX1-3	Isoform 3 of Protein odr-4 homolog OS=Mus musculus GN=Odr4 - [ODR4_MOUSE]	1	0.852616	0.884453	1.0124	1.01553
Q61466-2	Isoform 1 of SWI/SNF-related matrix-associated actin-dependent regulator of chromatin subfamily D member 1 OS=Mus musculus GN=Smarcd1 - [SMRD1_MOUSE]	1	0.852964	0.768022	0.689991	0.712205
Q3UHH1-2	Isoform 2 of Zinc finger SWIM domain-containing protein 8 OS=Mus musculus GN=Zswim8 - [ZSWM8_MOUSE]	1	0.85302	0.827436	0.859701	0.808378
A2A9W1	MIF4G domain-containing protein (Fragment) OS=Mus musculus GN=Mif4gd PE=2 SV=1 - [A2A9W1_MOUSE]	1	0.853211	0.984089	0.905271	0.867515
Q8BMI0	F-box only protein 38 OS=Mus musculus GN=Fbxo38 PE=1 SV=1 - [FBX38_MOUSE]	1	0.853235	0.871819	0.731609	0.815673
Q80WC7-2	Isoform 2 of Arf-GAP domain and FG repeat-containing protein 2 OS=Mus musculus GN=Agfg2 - [AGFG2_MOUSE]	1	0.853466	1.06531	1.08078	1.27028
A2A6T1	Cerebellar degeneration-related protein 2-like OS=Mus musculus GN=Cdr2l PE=2 SV=1 - [CDR2L_MOUSE]	1	0.853818	0.852598	0.829167	0.95144
Q3UPH7	Rho guanine nucleotide exchange factor 40 OS=Mus musculus GN=Arhgef40 PE=2 SV=1 - [ARH40_MOUSE]	1	0.853849	0.829179	0.797385	0.822586
Q9DB29	Isoamyl acetate-hydrolyzing esterase 1 homolog OS=Mus musculus GN=Iah1 PE=2 SV=1 - [IAH1_MOUSE]	1	0.853964	0.898236	0.870054	1.00997
Q8BFQ4	WD repeat-containing protein 82 OS=Mus musculus GN=Wdr82 PE=1 SV=1 - [WDR82_MOUSE]	1	0.854451	0.749966	0.711612	0.769474
Q810U4-2	Isoform 2 of Neuronal cell adhesion molecule OS=Mus musculus GN=Nrcam - [NRCAM_MOUSE]	1	0.854608	1.00361	0.921424	0.882701
Q6NVF9	Cleavage and polyadenylation specificity factor subunit 6 OS=Mus musculus GN=Cpsf6 PE=1 SV=1 - [CPSF6_MOUSE]	1	0.854787	0.784766	0.729508	0.720548
Q8VEJ4	Notchless protein homolog 1 OS=Mus musculus GN=Nle1 PE=2 SV=4 - [NLE1_MOUSE]	1	0.854837	0.802394	0.765909	0.791233
A2AA71	Protein transport protein Sec24A OS=Mus musculus GN=Sec24a PE=2 SV=1 - [A2AA71_MOUSE]	1	0.855157	0.815048	0.781819	0.760696
O35136-2	Isoform Short of Neural cell adhesion molecule 2 OS=Mus musculus GN=Ncam2 - [NCAM2_MOUSE]	1	0.8552	0.83029	0.891617	0.827202
Q8BUR4	Dedicator of cytokinesis protein 1 OS=Mus musculus GN=Dock1 PE=1 SV=3 - [DOCK1_MOUSE]	1	0.855239	0.860357	0.764298	0.813858
A2AS54	F-box only protein 18 OS=Mus musculus GN=Fbxo18 PE=2 SV=1 - [A2AS54_MOUSE]	1	0.855301	0.726165	0.707955	0.731533
Q6NSU3	Glycosyltransferase 8 domain-containing protein 1 OS=Mus musculus GN=Glt8d1 PE=2 SV=1 - [GL8D1_MOUSE]	1	0.855376	0.696757	0.662138	0.65584
D3Z1W6	Protein polybromo-1 OS=Mus musculus GN=Pbrm1 PE=2 SV=1 - [D3Z1W6_MOUSE]	1	0.855516	0.758107	0.71568	0.670841
Q8BTZ4-2	Isoform 2 of Anaphase-promoting complex subunit 5 OS=Mus musculus GN=Anapc5 - [APC5_MOUSE]	1	0.855542	0.778408	0.766591	0.758992
D3YVB6	Ketohexokinase (Fragment) OS=Mus musculus GN=Khk PE=2 SV=1 - [D3YVB6_MOUSE]	1	0.855544	1.15765	1.26221	1.49701
Q01237	3-hydroxy-3-methylglutaryl-coenzyme A reductase OS=Mus musculus GN=Hmgcr PE=2 SV=3 - [HMDH_MOUSE]	1	0.855646	0.770189	1.04131	1.35956
Q8CDM8	Protein FAM160B1 OS=Mus musculus GN=Fam160b1 PE=2 SV=2 - [F16B1_MOUSE]	1	0.855744	0.956964	0.926188	0.911308
Q8BTV1	Tumor suppressor candidate 3 OS=Mus musculus GN=Tusc3 PE=2 SV=1 - [TUSC3_MOUSE]	1	0.855845	0.673765	0.710412	0.632526
Q9DAT5	Mitochondrial tRNA-specific 2-thiouridylase 1 OS=Mus musculus GN=Trmu PE=2 SV=1 - [MTU1_MOUSE]	1	0.856047	0.740253	0.758962	0.730842
Q8C443	Nuclear factor of activated T-cells c2 isoform IA-IIS-VIIa OS=Mus musculus GN=Nfatc2 PE=2 SV=1 - [Q8C443_MOUSE]	1	0.856212	0.844549	0.767425	0.719832
Q61136	Serine/threonine-protein kinase PRP4 homolog OS=Mus musculus GN=Prpf4b PE=1 SV=3 - [PRP4B_MOUSE]	1	0.85632	0.802002	0.746811	0.663309
P61961	Ubiquitin-fold modifier 1 OS=Mus musculus GN=Ufm1 PE=1 SV=1 - [UFM1_MOUSE]	1	0.856355	0.783425	0.815528	0.850388
Q9JIA6	Galactokinase OS=Mus musculus GN=Galk1 PE=2 SV=1 - [Q9JIA6_MOUSE]	1	0.856534	0.872663	0.779289	0.816683
Q01279	Epidermal growth factor receptor OS=Mus musculus GN=Egfr PE=1 SV=1 - [EGFR_MOUSE]	1	0.856609	0.785334	0.861358	0.835229
O54983	Thiomorpholine-carboxylate dehydrogenase OS=Mus musculus GN=Crym PE=1 SV=1 - [CRYM_MOUSE]	1	0.856708	0.884883	0.945694	0.800505
Q9JIF7	Coatomer subunit beta OS=Mus musculus GN=Copb1 PE=1 SV=1 - [COPB_MOUSE]	1	0.857005	0.795159	0.723133	0.745897
Q91ZN5-2	Isoform 2 of Adenosine 3'-phospho 5'-phosphosulfate transporter 1 OS=Mus musculus GN=Slc35b2 - [S35B2_MOUSE]	1	0.857095	0.662212	0.674062	0.557154
A3KGT2	CUGBP Elav-like family member 2 (Fragment) OS=Mus musculus GN=Celf2 PE=2 SV=1 - [A3KGT2_MOUSE]	1	0.857116	0.822301	0.823907	0.797726
Q9D1R9	60S ribosomal protein L34 OS=Mus musculus GN=Rpl34 PE=3 SV=2 - [RL34_MOUSE]	1	0.857132	0.656048	0.716019	0.469475
P10404	MLV-related proviral Env polyprotein OS=Mus musculus PE=2 SV=3 - [ENV1_MOUSE]	1	0.857216	0.615351	0.645382	0.569766
Q8CBY0	Glutamyl-tRNA(Gln) amidotransferase subunit C, mitochondrial OS=Mus musculus GN=Gatc PE=2 SV=1 - [GATC_MOUSE]	1	0.857295	1.11266	1.00148	1.24012
Q9CQS8	Protein transport protein Sec61 subunit beta OS=Mus musculus GN=Sec61b PE=1 SV=3 - [SC61B_MOUSE]	1	0.857476	0.673073	0.652291	0.572574
Q99K01-3	Isoform 3 of Pyridoxal-dependent decarboxylase domain-containing protein 1 OS=Mus musculus GN=Pdxdc1 - [PDXD1_MOUSE]	1	0.857649	0.840348	0.816886	0.912366
Q6NV83-3	Isoform 3 of U2 snRNP-associated SURP motif-containing protein OS=Mus musculus GN=U2surp - [SR140_MOUSE]	1	0.857666	0.759857	0.750825	0.652012
Q8CD92-2	Isoform 2 of Tetratricopeptide repeat protein 27 OS=Mus musculus GN=Ttc27 - [TTC27_MOUSE]	1	0.857858	0.884144	0.968393	0.864407
Q91WS7	DEP domain-containing protein 7 OS=Mus musculus GN=Depdc7 PE=2 SV=1 - [DEPD7_MOUSE]	1	0.857945	0.826305	0.769219	0.775555
Q8C407	Protein YIPF4 OS=Mus musculus GN=Yipf4 PE=2 SV=1 - [YIPF4_MOUSE]	1	0.857997	0.726587	0.59528	0.670821
Q9EQQ9	Bifunctional protein NCOAT OS=Mus musculus GN=Mgea5 PE=1 SV=2 - [NCOAT_MOUSE]	1	0.858087	0.9568	0.86723	0.9321
Q60967	Bifunctional 3'-phosphoadenosine 5'-phosphosulfate synthase 1 OS=Mus musculus GN=Papss1 PE=2 SV=1 - [PAPS1_MOUSE]	1	0.858128	0.863348	0.807717	0.859967
D6RE40	BRCA1-associated ATM activator 1 OS=Mus musculus GN=Brat1 PE=4 SV=1 - [D6RE40_MOUSE]	1	0.858519	0.921929	0.829866	0.863331
P61804	Dolichyl-diphosphooligosaccharide--protein glycosyltransferase subunit DAD1 OS=Mus musculus GN=Dad1 PE=2 SV=3 - [DAD1_MOUSE]	1	0.858662	0.733588	0.65475	0.646919
Q8BVL3	Sorting nexin-17 OS=Mus musculus GN=Snx17 PE=1 SV=2 - [SNX17_MOUSE]	1	0.858714	0.827443	0.840794	0.758688
Q9CQC6	Basic leucine zipper and W2 domain-containing protein 1 OS=Mus musculus GN=Bzw1 PE=1 SV=1 - [BZW1_MOUSE]	1	0.858755	0.781911	0.748392	0.737282
P49312	Heterogeneous nuclear ribonucleoprotein A1 OS=Mus musculus GN=Hnrnpa1 PE=1 SV=2 - [ROA1_MOUSE]	1	0.858842	0.798012	0.799017	0.786072
Q8VI75	Importin-4 OS=Mus musculus GN=Ipo4 PE=1 SV=1 - [IPO4_MOUSE]	1	0.858857	0.810132	0.737169	0.789456
Q3V1M1	Immunoglobulin superfamily member 10 OS=Mus musculus GN=Igsf10 PE=2 SV=2 - [IGS10_MOUSE]	1	0.858916	0.687692	0.684262	0.57248
P28667	MARCKS-related protein OS=Mus musculus GN=Marcksl1 PE=1 SV=2 - [MRP_MOUSE]	1	0.859162	0.719823	0.700824	0.561577
Q640Q5	PAB-dependent poly(A)-specific ribonuclease subunit 3 OS=Mus musculus GN=Pan3 PE=2 SV=3 - [PAN3_MOUSE]	1	0.859224	0.747138	0.86133	0.884845
Q6PCM2-2	Isoform 2 of Integrator complex subunit 6 OS=Mus musculus GN=Ints6 - [INT6_MOUSE]	1	0.859413	0.806848	0.691436	0.668604
Q921F2	TAR DNA-binding protein 43 OS=Mus musculus GN=Tardbp PE=1 SV=1 - [TADBP_MOUSE]	1	0.859416	0.774238	0.727685	0.702265
Q99L27	GMP reductase 2 OS=Mus musculus GN=Gmpr2 PE=2 SV=2 - [GMPR2_MOUSE]	1	0.859429	0.902489	0.897771	0.932392
Q9Z1T1	AP-3 complex subunit beta-1 OS=Mus musculus GN=Ap3b1 PE=1 SV=2 - [AP3B1_MOUSE]	1	0.859446	0.806036	0.786722	0.753806
O08573-2	Isoform Short of Galectin-9 OS=Mus musculus GN=Lgals9 - [LEG9_MOUSE]	1	0.859546	0.721058	0.707302	0.628444
Q91Z50	Flap endonuclease 1 OS=Mus musculus GN=Fen1 PE=2 SV=1 - [Q91Z50_MOUSE]	1	0.859624	0.734038	0.632409	0.631982
Q9CY73	39S ribosomal protein L44, mitochondrial OS=Mus musculus GN=Mrpl44 PE=1 SV=3 - [RM44_MOUSE]	1	0.859704	0.983657	0.836044	0.862854
F6TQW2	Protein Ighg2c OS=Mus musculus GN=Ighg2c PE=4 SV=1 - [F6TQW2_MOUSE]	1	0.859749	1.30011	0.643215	0.51514
Q3UMC0	Spermatogenesis-associated protein 5 OS=Mus musculus GN=Spata5 PE=2 SV=2 - [SPAT5_MOUSE]	1	0.859886	0.857855	0.843772	0.880543
Q9JIZ9	Phospholipid scramblase 3 OS=Mus musculus GN=Plscr3 PE=1 SV=1 - [PLS3_MOUSE]	1	0.859896	0.941562	0.876971	1.07814
Q6P2K6	Serine/threonine-protein phosphatase 4 regulatory subunit 3A OS=Mus musculus GN=Smek1 PE=1 SV=1 - [P4R3A_MOUSE]	1	0.859987	0.829628	0.771793	0.757171
Q91XZ4	Protein Pcdhb6 OS=Mus musculus GN=Pcdhb6 PE=2 SV=1 - [Q91XZ4_MOUSE]	1	0.860031	0.741554	0.742705	0.678014
Q61805	Lipopolysaccharide-binding protein OS=Mus musculus GN=Lbp PE=2 SV=2 - [LBP_MOUSE]	1	0.8602	0.895372	0.78954	0.811224
P54823	Probable ATP-dependent RNA helicase DDX6 OS=Mus musculus GN=Ddx6 PE=2 SV=1 - [DDX6_MOUSE]	1	0.860355	0.888447	0.840778	0.884969
O55029	Coatomer subunit beta' OS=Mus musculus GN=Copb2 PE=2 SV=2 - [COPB2_MOUSE]	1	0.860395	0.779644	0.704253	0.698297
P97930	Thymidylate kinase OS=Mus musculus GN=Dtymk PE=2 SV=2 - [KTHY_MOUSE]	1	0.860487	0.818569	0.744132	0.725393
Q8CI43	Myosin light chain 6B OS=Mus musculus GN=Myl6b PE=2 SV=1 - [MYL6B_MOUSE]	1	0.860493	1.13104	0.758376	0.832538
E9QAI5	Protein Cad OS=Mus musculus GN=Cad PE=2 SV=1 - [E9QAI5_MOUSE]	1	0.860568	0.845231	0.776977	0.81041
Q8VHY0	Chondroitin sulfate proteoglycan 4 OS=Mus musculus GN=Cspg4 PE=1 SV=3 - [CSPG4_MOUSE]	1	0.860898	0.860766	0.880827	0.857924
E9QKV6	Unconventional myosin-IXb OS=Mus musculus GN=Myo9b PE=2 SV=1 - [E9QKV6_MOUSE]	1	0.861105	0.852635	0.727648	0.767167
Q9D2C2	Protein SAAL1 OS=Mus musculus GN=Saal1 PE=1 SV=1 - [SAAL1_MOUSE]	1	0.861227	0.993925	0.739501	0.972203
A2AAY5	SH3 and PX domain-containing protein 2B OS=Mus musculus GN=Sh3pxd2b PE=1 SV=1 - [SPD2B_MOUSE]	1	0.862093	0.681674	0.597417	0.584614
D3YVW2	Golgi integral membrane protein 4 OS=Mus musculus GN=Golim4 PE=2 SV=1 - [D3YVW2_MOUSE]	1	0.862125	0.650815	0.61404	0.561353
E9Q1Y3	Apolipoprotein B-100 (Fragment) OS=Mus musculus GN=Apob PE=2 SV=1 - [E9Q1Y3_MOUSE]	1	0.862258	0.624339	0.566027	0.655171
Q9EQM6	Microprocessor complex subunit DGCR8 OS=Mus musculus GN=Dgcr8 PE=2 SV=2 - [DGCR8_MOUSE]	1	0.862376	0.699471	0.635194	0.777611
P53995	Anaphase-promoting complex subunit 1 OS=Mus musculus GN=Anapc1 PE=1 SV=2 - [APC1_MOUSE]	1	0.862469	0.828165	0.726959	0.75396
E9PZA7	Transformation/transcription domain-associated protein OS=Mus musculus GN=Trrap PE=2 SV=1 - [E9PZA7_MOUSE]	1	0.86259	0.808442	0.810892	0.762571
P14901	Heme oxygenase 1 OS=Mus musculus GN=Hmox1 PE=1 SV=1 - [HMOX1_MOUSE]	1	0.862955	0.925868	0.726461	0.817177
Q1HFZ0	tRNA (cytosine(34)-C(5))-methyltransferase OS=Mus musculus GN=Nsun2 PE=1 SV=2 - [NSUN2_MOUSE]	1	0.863127	0.845576	0.832954	0.891847
Q8CIE6	Coatomer subunit alpha OS=Mus musculus GN=Copa PE=1 SV=2 - [COPA_MOUSE]	1	0.863235	0.784337	0.702329	0.72392
Q924C1	Exportin-5 OS=Mus musculus GN=Xpo5 PE=2 SV=1 - [XPO5_MOUSE]	1	0.863514	0.922971	0.850134	0.964964
Q9R1S3-2	Isoform 2 of GPI ethanolamine phosphate transferase 1 OS=Mus musculus GN=Pign - [PIGN_MOUSE]	1	0.864173	0.820662	0.870851	0.840638
Q8CI75	DIS3-like exonuclease 2 OS=Mus musculus GN=Dis3l2 PE=1 SV=1 - [DI3L2_MOUSE]	1	0.864286	0.896594	0.843797	0.766906
A2AIG8-2	Isoform 2 of 1-aminocyclopropane-1-carboxylate synthase-like protein 1 OS=Mus musculus GN=Accs - [1A1L1_MOUSE]	1	0.864361	1.07458	0.945093	0.951576
Q9R1C7-2	Isoform 2 of Pre-mRNA-processing factor 40 homolog A OS=Mus musculus GN=Prpf40a - [PR40A_MOUSE]	1	0.864388	0.735949	0.783123	0.63799
Q9JLJ5	Elongation of very long chain fatty acids protein 1 OS=Mus musculus GN=Elovl1 PE=2 SV=1 - [ELOV1_MOUSE]	1	0.864455	0.875327	0.872608	0.890466
P62313	U6 snRNA-associated Sm-like protein LSm6 OS=Mus musculus GN=Lsm6 PE=2 SV=1 - [LSM6_MOUSE]	1	0.8648	0.808175	0.751269	0.732658
Q9R045	Angiopoietin-related protein 2 OS=Mus musculus GN=Angptl2 PE=2 SV=2 - [ANGL2_MOUSE]	1	0.864813	0.827265	0.702865	0.731484
Q9D0F6	Replication factor C subunit 5 OS=Mus musculus GN=Rfc5 PE=2 SV=1 - [RFC5_MOUSE]	1	0.864842	0.7149	0.83317	0.752602
Q8K4Q8	Collectin-12 OS=Mus musculus GN=Colec12 PE=1 SV=1 - [COL12_MOUSE]	1	0.864875	0.70629	0.60709	0.607534
Q5PSV9	Mediator of DNA damage checkpoint protein 1 OS=Mus musculus GN=Mdc1 PE=1 SV=1 - [MDC1_MOUSE]	1	0.864922	0.796208	0.758669	0.9326
B9EJR8	HEAT repeat containing 2 OS=Mus musculus GN=Heatr2 PE=2 SV=1 - [B9EJR8_MOUSE]	1	0.865005	1.00671	0.93639	0.959538
A2AJ72	MCG130458 OS=Mus musculus GN=Fubp3 PE=4 SV=1 - [A2AJ72_MOUSE]	1	0.865082	0.809389	0.773927	0.747117
Q9CXP8	Guanine nucleotide-binding protein G(I)/G(S)/G(O) subunit gamma-10 OS=Mus musculus GN=Gng10 PE=3 SV=1 - [GBG10_MOUSE]	1	0.865339	0.935742	0.772629	0.928071
D3YU12	NmrA-like family domain-containing protein 1 OS=Mus musculus GN=Nmral1 PE=2 SV=1 - [D3YU12_MOUSE]	1	0.86552	0.762802	0.722238	0.667342
Q8C1D8	Protein IWS1 homolog OS=Mus musculus GN=Iws1 PE=1 SV=1 - [IWS1_MOUSE]	1	0.865649	1.13236	1.06114	1.16223
Q9CRC8	Leucine-rich repeat-containing protein 40 OS=Mus musculus GN=Lrrc40 PE=2 SV=2 - [LRC40_MOUSE]	1	0.865838	0.923392	0.799842	0.849903
O35144-2	Isoform 2 of Telomeric repeat-binding factor 2 OS=Mus musculus GN=Terf2 - [TERF2_MOUSE]	1	0.865854	0.818617	0.789956	0.960912
P70353	Nuclear transcription factor Y subunit gamma OS=Mus musculus GN=Nfyc PE=2 SV=2 - [NFYC_MOUSE]	1	0.865955	0.894568	0.839706	0.940785
P0DI97	Neurexin-1-beta OS=Mus musculus GN=Nrxn1 PE=1 SV=1 - [NRX1B_MOUSE]	1	0.866042	0.888862	0.898596	0.822662
Q9CRA5	Golgi phosphoprotein 3 OS=Mus musculus GN=Golph3 PE=2 SV=1 - [GOLP3_MOUSE]	1	0.866044	0.881327	0.830814	0.841169
A2AMC3	GDP-fucose protein O-fucosyltransferase 1 OS=Mus musculus GN=Pofut1 PE=2 SV=1 - [A2AMC3_MOUSE]	1	0.86607	0.840714	0.761505	0.690125
O54782	Epididymis-specific alpha-mannosidase OS=Mus musculus GN=Man2b2 PE=2 SV=2 - [MA2B2_MOUSE]	1	0.866332	0.849125	0.879918	0.851056
Q5DTM8	E3 ubiquitin-protein ligase BRE1A OS=Mus musculus GN=Rnf20 PE=1 SV=2 - [BRE1A_MOUSE]	1	0.866469	0.758863	0.744499	0.705926
Q9JLM8	Serine/threonine-protein kinase DCLK1 OS=Mus musculus GN=Dclk1 PE=1 SV=1 - [DCLK1_MOUSE]	1	0.866535	0.7691	0.749895	0.727304
Q9DC23	DnaJ homolog subfamily C member 10 OS=Mus musculus GN=Dnajc10 PE=1 SV=2 - [DJC10_MOUSE]	1	0.866676	0.705809	0.664628	0.659012
Q99LJ6	Glutathione peroxidase 7 OS=Mus musculus GN=Gpx7 PE=2 SV=1 - [GPX7_MOUSE]	1	0.8667	0.68985	0.606612	0.538578
Q924T2	28S ribosomal protein S2, mitochondrial OS=Mus musculus GN=Mrps2 PE=2 SV=1 - [RT02_MOUSE]	1	0.866797	0.935915	0.899336	0.981644
P46978	Dolichyl-diphosphooligosaccharide--protein glycosyltransferase subunit STT3A OS=Mus musculus GN=Stt3a PE=1 SV=1 - [STT3A_MOUSE]	1	0.866799	0.763934	0.713682	0.665158
E9Q0W5	Protein FAM3C (Fragment) OS=Mus musculus GN=Fam3c PE=2 SV=1 - [E9Q0W5_MOUSE]	1	0.866846	0.813578	0.796533	0.791877
Q9ESJ0	Exportin-4 OS=Mus musculus GN=Xpo4 PE=1 SV=2 - [XPO4_MOUSE]	1	0.866977	0.970465	0.749741	0.833195
P18242	Cathepsin D OS=Mus musculus GN=Ctsd PE=1 SV=1 - [CATD_MOUSE]	1	0.867272	0.970058	0.974698	0.902073
Q8VEE4	Replication protein A 70 kDa DNA-binding subunit OS=Mus musculus GN=Rpa1 PE=2 SV=1 - [RFA1_MOUSE]	1	0.867584	0.761118	0.746363	0.727077
Q9R1T2-2	Isoform 2 of SUMO-activating enzyme subunit 1 OS=Mus musculus GN=Sae1 - [SAE1_MOUSE]	1	0.867677	0.844991	0.769877	0.77927
Q8BFR4	N-acetylglucosamine-6-sulfatase OS=Mus musculus GN=Gns PE=2 SV=1 - [GNS_MOUSE]	1	0.867718	0.787	0.734835	0.691168
P23475	X-ray repair cross-complementing protein 6 OS=Mus musculus GN=Xrcc6 PE=1 SV=5 - [XRCC6_MOUSE]	1	0.867725	0.914403	0.86184	0.818723
F7C386	Phosphatidylserine decarboxylase proenzyme (Fragment) OS=Mus musculus GN=Pisd PE=4 SV=1 - [F7C386_MOUSE]	1	0.867762	0.794818	0.732525	0.753316
Q6P4S8	Integrator complex subunit 1 OS=Mus musculus GN=Ints1 PE=1 SV=2 - [INT1_MOUSE]	1	0.867773	0.809556	0.821867	0.774772
P63154	Crooked neck-like protein 1 OS=Mus musculus GN=Crnkl1 PE=2 SV=1 - [CRNL1_MOUSE]	1	0.867791	0.78911	0.743114	0.731701
Q9JIK5	Nucleolar RNA helicase 2 OS=Mus musculus GN=Ddx21 PE=1 SV=3 - [DDX21_MOUSE]	1	0.867869	0.767251	0.824976	0.899607
A3KG01	Eph receptor B2 OS=Mus musculus GN=Ephb2 PE=2 SV=2 - [A3KG01_MOUSE]	1	0.867934	0.859776	0.868833	0.867891
P54754	Ephrin type-B receptor 3 OS=Mus musculus GN=Ephb3 PE=1 SV=2 - [EPHB3_MOUSE]	1	0.867967	0.826919	0.796192	0.814502
Q9CZW4	Long-chain-fatty-acid--CoA ligase 3 OS=Mus musculus GN=Acsl3 PE=2 SV=2 - [ACSL3_MOUSE]	1	0.868147	0.851171	0.954031	0.933889
E9QJW9	Tryptase beta-2 OS=Mus musculus GN=Tpsb2 PE=3 SV=1 - [E9QJW9_MOUSE]	1	0.868568	0.825728	0.843112	0.96877
P01635	Ig kappa chain V-V region K2 (Fragment) OS=Mus musculus PE=1 SV=1 - [KV5A3_MOUSE]	1	0.868642	1.36479	0.586346	0.485127
E9PWF0	Thrombospondin-3 OS=Mus musculus GN=Thbs3 PE=2 SV=1 - [E9PWF0_MOUSE]	1	0.869125	0.701795	0.63045	0.571404
O89110	Caspase-8 OS=Mus musculus GN=Casp8 PE=1 SV=1 - [CASP8_MOUSE]	1	0.869307	0.899233	0.635916	0.850332
Q9CZX0	Elongator complex protein 3 OS=Mus musculus GN=Elp3 PE=2 SV=1 - [ELP3_MOUSE]	1	0.869559	0.844659	0.731706	0.828369
Q9ERF3	WD repeat-containing protein 61 OS=Mus musculus GN=Wdr61 PE=2 SV=1 - [WDR61_MOUSE]	1	0.869577	0.864311	0.926074	0.918066
D6RDT4	DNA polymerase epsilon subunit 3 OS=Mus musculus GN=Pole3 PE=2 SV=1 - [D6RDT4_MOUSE]	1	0.869591	0.676668	0.666237	0.767461
Q9EQQ2	Protein YIPF5 OS=Mus musculus GN=Yipf5 PE=2 SV=1 - [YIPF5_MOUSE]	1	0.869773	0.765306	0.748303	0.830415
D3YZ54	2-hydroxyacyl-CoA lyase 1 OS=Mus musculus GN=Hacl1 PE=2 SV=2 - [D3YZ54_MOUSE]	1	0.869858	0.913915	0.991517	0.982795
Q9D964	Glycine amidinotransferase, mitochondrial OS=Mus musculus GN=Gatm PE=1 SV=1 - [GATM_MOUSE]	1	0.869905	0.843404	0.806697	0.760546
Q9Z2X1	Heterogeneous nuclear ribonucleoprotein F OS=Mus musculus GN=Hnrnpf PE=1 SV=3 - [HNRPF_MOUSE]	1	0.869933	0.846983	0.802652	0.756927
Q5SUR0	Phosphoribosylformylglycinamidine synthase OS=Mus musculus GN=Pfas PE=2 SV=1 - [PUR4_MOUSE]	1	0.870006	0.836684	0.787572	0.848654
Q9WTK7-2	Isoform 2 of Serine/threonine-protein kinase STK11 OS=Mus musculus GN=Stk11 - [STK11_MOUSE]	1	0.870159	0.952213	1.11198	1.02939
Q5SSP3	Neutral amino acid transporter A OS=Mus musculus GN=Slc1a4 PE=2 SV=1 - [Q5SSP3_MOUSE]	1	0.870173	0.74165	0.759113	0.80741
Q8BHL5-2	Isoform 2 of Engulfment and cell motility protein 2 OS=Mus musculus GN=Elmo2 - [ELMO2_MOUSE]	1	0.870247	0.875204	0.840237	0.876493
Q9QYE6	Golgin subfamily A member 5 OS=Mus musculus GN=Golga5 PE=1 SV=2 - [GOGA5_MOUSE]	1	0.870457	0.784607	0.736668	0.787216
Q922K7	Putative ribosomal RNA methyltransferase NOP2 OS=Mus musculus GN=Nop2 PE=2 SV=1 - [NOP2_MOUSE]	1	0.870547	0.718166	0.763007	0.732556
Q8BFY9-2	Isoform 2 of Transportin-1 OS=Mus musculus GN=Tnpo1 - [TNPO1_MOUSE]	1	0.870779	0.766726	0.805359	0.75751
P52795	Ephrin-B1 OS=Mus musculus GN=Efnb1 PE=1 SV=1 - [EFNB1_MOUSE]	1	0.870813	0.861541	0.856721	0.788114
D3Z2R5	Protein Sepn1 OS=Mus musculus GN=Sepn1 PE=4 SV=1 - [D3Z2R5_MOUSE]	1	0.87103	0.735881	0.737407	0.772139
Q8QZV7	Protein asunder homolog OS=Mus musculus GN=Asun PE=1 SV=2 - [ASUN_MOUSE]	1	0.871165	0.951527	0.761443	0.759095
Q8BRQ9	Sideroflexin-5 OS=Mus musculus GN=Sfxn5 PE=2 SV=1 - [Q8BRQ9_MOUSE]	1	0.871232	0.940235	0.840652	0.893083
Q8CE64	Zinc finger protein 276 OS=Mus musculus GN=Znf276 PE=1 SV=3 - [ZN276_MOUSE]	1	0.871242	1.15304	1.22511	1.26447
A2AIV2	Protein virilizer homolog OS=Mus musculus GN=Kiaa1429 PE=1 SV=1 - [VIR_MOUSE]	1	0.87133	0.821248	0.765747	0.818696
G3UW77	Protein inscuteable homolog OS=Mus musculus GN=Insc PE=4 SV=1 - [G3UW77_MOUSE]	1	0.871715	0.940379	0.897405	0.981377
Q91Z69	SLIT-ROBO Rho GTPase-activating protein 1 OS=Mus musculus GN=Srgap1 PE=1 SV=2 - [SRGP1_MOUSE]	1	0.872204	0.805363	0.871791	0.87033
Q9CWU9	Nucleoporin Nup37 OS=Mus musculus GN=Nup37 PE=2 SV=2 - [NUP37_MOUSE]	1	0.872253	0.860486	0.95564	0.918803
Q8BVR6	RING finger and SPRY domain-containing protein 1 OS=Mus musculus GN=Rspry1 PE=2 SV=1 - [RSPRY_MOUSE]	1	0.872381	1.00966	0.743371	0.871811
Q8VHM5	Heterogeneous nuclear ribonucleoprotein R OS=Mus musculus GN=Hnrnpr PE=2 SV=1 - [Q8VHM5_MOUSE]	1	0.872479	0.815608	0.786211	0.803478
P97789-3	Isoform 3 of 5'-3' exoribonuclease 1 OS=Mus musculus GN=Xrn1 - [XRN1_MOUSE]	1	0.872623	0.75807	0.757062	0.811744
Q9ER39	Torsin-1A OS=Mus musculus GN=Tor1a PE=1 SV=1 - [TOR1A_MOUSE]	1	0.872725	0.803227	0.932387	0.874801
Q0KL02	Triple functional domain protein OS=Mus musculus GN=Trio PE=1 SV=3 - [TRIO_MOUSE]	1	0.872755	0.894762	0.802518	0.851885
O08644	Ephrin type-B receptor 6 OS=Mus musculus GN=Ephb6 PE=2 SV=4 - [EPHB6_MOUSE]	1	0.872888	0.981318	0.852292	0.939421
O89086	Putative RNA-binding protein 3 OS=Mus musculus GN=Rbm3 PE=1 SV=1 - [RBM3_MOUSE]	1	0.872999	0.668495	0.626539	0.561361
Q9WTK5	Nuclear factor NF-kappa-B p100 subunit OS=Mus musculus GN=Nfkb2 PE=1 SV=1 - [NFKB2_MOUSE]	1	0.87302	0.862577	0.861783	0.917565
B2RXS4	Plexin-B2 OS=Mus musculus GN=Plxnb2 PE=1 SV=1 - [PLXB2_MOUSE]	1	0.873051	0.811237	0.837804	0.835886
Q9D4J1	EF-hand domain-containing protein D1 OS=Mus musculus GN=Efhd1 PE=2 SV=1 - [EFHD1_MOUSE]	1	0.87313	0.854753	0.806908	0.834979
Q76KF0-3	Isoform 2 of Semaphorin-6D OS=Mus musculus GN=Sema6d - [SEM6D_MOUSE]	1	0.8735	0.914774	0.857514	0.744114
Q80W37	Snurportin-1 OS=Mus musculus GN=Snupn PE=2 SV=1 - [SPN1_MOUSE]	1	0.873557	0.91857	0.915045	0.876795
P83870	PHD finger-like domain-containing protein 5A OS=Mus musculus GN=Phf5a PE=1 SV=1 - [PHF5A_MOUSE]	1	0.873566	0.735981	0.644891	0.722182
Q8BKE6	Cytochrome P450 20A1 OS=Mus musculus GN=Cyp20a1 PE=2 SV=1 - [CP20A_MOUSE]	1	0.873629	0.9537	0.763911	0.870827
Q9ET30	Transmembrane 9 superfamily member 3 OS=Mus musculus GN=Tm9sf3 PE=1 SV=1 - [TM9S3_MOUSE]	1	0.873654	0.779531	0.739353	0.699351
Q921E2	Ras-related protein Rab-31 OS=Mus musculus GN=Rab31 PE=1 SV=1 - [RAB31_MOUSE]	1	0.873742	0.839217	0.735675	0.776146
Q8C4B4	Protein unc-119 homolog B OS=Mus musculus GN=Unc119b PE=2 SV=1 - [U119B_MOUSE]	1	0.873886	0.965216	0.999337	0.971681
P29416	Beta-hexosaminidase subunit alpha OS=Mus musculus GN=Hexa PE=2 SV=2 - [HEXA_MOUSE]	1	0.87421	0.876266	0.771079	0.757668
Q64012-2	Isoform 1 of RNA-binding protein Raly OS=Mus musculus GN=Raly - [RALY_MOUSE]	1	0.874224	0.738328	0.741157	0.701056
F8WHY8	Metastasis-associated protein MTA1 OS=Mus musculus GN=Mta1 PE=2 SV=1 - [F8WHY8_MOUSE]	1	0.874234	0.833943	0.768161	0.693202
Q80UP5	Ankyrin repeat domain-containing protein 13A OS=Mus musculus GN=Ankrd13a PE=1 SV=2 - [AN13A_MOUSE]	1	0.874299	0.915291	0.921448	0.901362
Q99MP8-2	Isoform 2 of BRCA1-associated protein OS=Mus musculus GN=Brap - [BRAP_MOUSE]	1	0.874344	0.981001	0.955561	1.01695
Q9DBD5	Proline-, glutamic acid- and leucine-rich protein 1 OS=Mus musculus GN=Pelp1 PE=1 SV=2 - [PELP1_MOUSE]	1	0.87445	0.740064	0.758656	0.827626
Q9JJF3	Bifunctional lysine-specific demethylase and histidyl-hydroxylase NO66 OS=Mus musculus GN=No66 PE=1 SV=2 - [NO66_MOUSE]	1	0.874501	0.918228	0.877603	0.766445
O35130	Ribosomal RNA small subunit methyltransferase NEP1 OS=Mus musculus GN=Emg1 PE=1 SV=1 - [NEP1_MOUSE]	1	0.87455	0.78276	0.808994	0.879324
G5E866	Splicing factor 3B subunit 1 OS=Mus musculus GN=Sf3b1 PE=4 SV=1 - [G5E866_MOUSE]	1	0.874597	0.807921	0.760964	0.714381
P58021	Transmembrane 9 superfamily member 2 OS=Mus musculus GN=Tm9sf2 PE=2 SV=1 - [TM9S2_MOUSE]	1	0.874617	0.825858	0.799538	0.810263
Q6PAC3	DDB1- and CUL4-associated factor 13 OS=Mus musculus GN=Dcaf13 PE=2 SV=2 - [DCA13_MOUSE]	1	0.874645	0.773823	0.905091	0.84721
Q8BJL0	SWI/SNF-related matrix-associated actin-dependent regulator of chromatin subfamily A-like protein 1 OS=Mus musculus GN=Smarcal1 PE=2 SV=1 - [SMAL1_MOUSE]	1	0.874679	0.899893	1.00145	1.03702
P62317	Small nuclear ribonucleoprotein Sm D2 OS=Mus musculus GN=Snrpd2 PE=1 SV=1 - [SMD2_MOUSE]	1	0.874685	0.749678	0.785569	0.712691
Q61687	Transcriptional regulator ATRX OS=Mus musculus GN=Atrx PE=1 SV=3 - [ATRX_MOUSE]	1	0.875003	0.899263	0.856038	0.896075
E9PZJ8	Activating signal cointegrator 1 complex subunit 3 OS=Mus musculus GN=Ascc3 PE=2 SV=1 - [ASCC3_MOUSE]	1	0.875193	0.745433	0.724246	0.717474
Q8BHX6	Nucleolar complex protein 2 homolog OS=Mus musculus GN=Noc2l PE=2 SV=1 - [Q8BHX6_MOUSE]	1	0.875194	0.825315	0.765505	0.978009
Q91VC9	Growth hormone-inducible transmembrane protein OS=Mus musculus GN=Ghitm PE=2 SV=1 - [GHITM_MOUSE]	1	0.875228	0.95064	1.04897	1.03958
P97377-2	Isoform CDK2-alpha of Cyclin-dependent kinase 2 OS=Mus musculus GN=Cdk2 - [CDK2_MOUSE]	1	0.87535	0.854634	0.746341	0.783658
Q80XC3	USP6 N-terminal-like protein OS=Mus musculus GN=Usp6nl PE=1 SV=2 - [US6NL_MOUSE]	1	0.875361	0.973005	1.00272	0.928152
G5E8A7	Protein Smaug homolog 2 OS=Mus musculus GN=Samd4b PE=4 SV=1 - [G5E8A7_MOUSE]	1	0.875387	0.934129	1.09563	0.963742
Q9EPR5	VPS10 domain-containing receptor SorCS2 OS=Mus musculus GN=Sorcs2 PE=1 SV=2 - [SORC2_MOUSE]	1	0.875566	0.833312	0.878364	0.824014
P48410	ATP-binding cassette sub-family D member 1 OS=Mus musculus GN=Abcd1 PE=1 SV=1 - [ABCD1_MOUSE]	1	0.875643	0.866905	0.872417	0.796908
E9Q3Q6	CD166 antigen OS=Mus musculus GN=Alcam PE=2 SV=1 - [E9Q3Q6_MOUSE]	1	0.875755	0.914885	0.928204	0.861249
Q9DC40	Telomere length regulation protein TEL2 homolog OS=Mus musculus GN=Telo2 PE=1 SV=2 - [TELO2_MOUSE]	1	0.875795	1.04721	0.926321	1.01861
Q80YQ8	Protein RMD5 homolog A OS=Mus musculus GN=Rmnd5a PE=2 SV=2 - [RMD5A_MOUSE]	1	0.875838	0.821095	1.17237	0.927651
P24369	Peptidyl-prolyl cis-trans isomerase B OS=Mus musculus GN=Ppib PE=2 SV=2 - [PPIB_MOUSE]	1	0.875887	0.729044	0.672818	0.667891
Q3TMW1	Coiled-coil domain-containing protein 102A OS=Mus musculus GN=Ccdc102a PE=2 SV=2 - [C102A_MOUSE]	1	0.875905	0.854013	0.838156	0.834525
Q9DB25	Dolichyl-phosphate beta-glucosyltransferase OS=Mus musculus GN=Alg5 PE=2 SV=1 - [ALG5_MOUSE]	1	0.875936	0.822191	0.770939	0.727001
Q9DCD5	Tight junction-associated protein 1 OS=Mus musculus GN=Tjap1 PE=1 SV=1 - [TJAP1_MOUSE]	1	0.875966	0.794756	0.759142	0.700015
P10126	Elongation factor 1-alpha 1 OS=Mus musculus GN=Eef1a1 PE=1 SV=3 - [EF1A1_MOUSE]	1	0.875968	0.83746	0.758843	0.805678
Q8K284-2	Isoform 2 of General transcription factor 3C polypeptide 1 OS=Mus musculus GN=Gtf3c1 - [TF3C1_MOUSE]	1	0.876028	0.860462	0.812591	0.763697
P58252	Elongation factor 2 OS=Mus musculus GN=Eef2 PE=1 SV=2 - [EF2_MOUSE]	1	0.876101	0.790426	0.697043	0.732513
E9Q9W4	Protein Slc27a6 OS=Mus musculus GN=Slc27a6 PE=4 SV=1 - [E9Q9W4_MOUSE]	1	0.876265	0.931881	0.892647	0.884541
Q8CGC6	RNA-binding protein 28 OS=Mus musculus GN=Rbm28 PE=1 SV=4 - [RBM28_MOUSE]	1	0.87633	0.803282	0.777887	0.821019
Q8K358	Phosphatidylinositol glycan anchor biosynthesis class U protein OS=Mus musculus GN=Pigu PE=2 SV=4 - [PIGU_MOUSE]	1	0.876394	0.735828	0.733283	0.689352
A2AJ15	Endoplasmic reticulum mannosyl-oligosaccharide 1,2-alpha-mannosidase OS=Mus musculus GN=Man1b1 PE=2 SV=1 - [MA1B1_MOUSE]	1	0.87645	0.858829	0.786474	0.765909
Q03145	Ephrin type-A receptor 2 OS=Mus musculus GN=Epha2 PE=1 SV=3 - [EPHA2_MOUSE]	1	0.876627	0.931474	0.867399	0.940087
P99024	Tubulin beta-5 chain OS=Mus musculus GN=Tubb5 PE=1 SV=1 - [TBB5_MOUSE]	1	0.876629	0.937211	0.957796	0.975424
Q8CHY6	Transcriptional repressor p66 alpha OS=Mus musculus GN=Gatad2a PE=1 SV=2 - [P66A_MOUSE]	1	0.876659	0.867009	0.848008	0.887607
B1AXI9	5-azacytidine induced gene 1 OS=Mus musculus GN=Azi1 PE=2 SV=1 - [B1AXI9_MOUSE]	1	0.876692	0.791334	0.766337	0.70597
P55821	Stathmin-2 OS=Mus musculus GN=Stmn2 PE=1 SV=1 - [STMN2_MOUSE]	1	0.876708	0.931864	0.913636	0.786413
E9PX53	Serine/threonine-protein phosphatase 4 regulatory subunit 1 OS=Mus musculus GN=Ppp4r1 PE=2 SV=1 - [E9PX53_MOUSE]	1	0.876737	0.781598	0.658596	0.736822
E9Q682	Protein Ift140 (Fragment) OS=Mus musculus GN=Ift140 PE=2 SV=1 - [E9Q682_MOUSE]	1	0.876737	0.955442	0.918452	0.80465
Q61070	Etoposide-induced protein 2.4 OS=Mus musculus GN=Ei24 PE=1 SV=3 - [EI24_MOUSE]	1	0.876782	0.747949	0.791422	0.75911
Q9D706	RNA polymerase II-associated protein 3 OS=Mus musculus GN=Rpap3 PE=1 SV=1 - [RPAP3_MOUSE]	1	0.876865	0.857986	0.807307	0.823458
Q62419	Endophilin-A2 OS=Mus musculus GN=Sh3gl1 PE=1 SV=1 - [SH3G1_MOUSE]	1	0.876871	0.915904	0.817546	0.863673
Q3TIU4	2',5'-phosphodiesterase 12 OS=Mus musculus GN=Pde12 PE=2 SV=2 - [PDE12_MOUSE]	1	0.877141	0.981694	1.0003	1.09763
I7HPY1	Novel protein OS=Mus musculus GN=Fam3a PE=4 SV=1 - [I7HPY1_MOUSE]	1	0.877165	0.828522	0.749306	0.791904
Q8K2C7	Protein OS-9 OS=Mus musculus GN=Os9 PE=1 SV=2 - [OS9_MOUSE]	1	0.877325	0.742535	0.725556	0.759656
Q5U452	MCG14616 OS=Mus musculus GN=2810408M09Rik PE=2 SV=1 - [Q5U452_MOUSE]	1	0.877333	1.21003	1.20922	1.08799
P20060	Beta-hexosaminidase subunit beta OS=Mus musculus GN=Hexb PE=2 SV=2 - [HEXB_MOUSE]	1	0.877427	0.898044	0.822459	0.84183
O35075	Down syndrome critical region protein 3 homolog OS=Mus musculus GN=Dscr3 PE=2 SV=1 - [DSCR3_MOUSE]	1	0.877559	0.895184	0.989196	1.02492
G3X928	SEC23-interacting protein OS=Mus musculus GN=Sec23ip PE=4 SV=1 - [G3X928_MOUSE]	1	0.877604	0.775245	0.723428	0.728673
Q9R1Q6	Transmembrane protein 176B OS=Mus musculus GN=Tmem176b PE=1 SV=1 - [T176B_MOUSE]	1	0.877659	0.793464	0.806623	0.937162
Q8BMZ5-2	Isoform 2 of tRNA-splicing endonuclease subunit Sen34 OS=Mus musculus GN=Tsen34 - [SEN34_MOUSE]	1	0.877704	1.00948	0.930267	0.912744
Q6A099	MKIAA0248 protein (Fragment) OS=Mus musculus GN=Gbf1 PE=2 SV=1 - [Q6A099_MOUSE]	1	0.877744	0.801427	0.730631	0.763684
Q8BK62	Olfactomedin-like protein 3 OS=Mus musculus GN=Olfml3 PE=2 SV=2 - [OLFL3_MOUSE]	1	0.87777	0.805402	0.744871	0.899148
Q8BTV2-2	Isoform 2 of Cleavage and polyadenylation specificity factor subunit 7 OS=Mus musculus GN=Cpsf7 - [CPSF7_MOUSE]	1	0.87778	0.820226	0.763901	0.800249
G5E897	KDEL (Lys-Asp-Glu-Leu) containing 2, isoform CRA_b OS=Mus musculus GN=Kdelc2 PE=4 SV=1 - [G5E897_MOUSE]	1	0.877813	0.799038	0.750859	0.7515
Q9CR60	Vesicle transport protein GOT1B OS=Mus musculus GN=Golt1b PE=2 SV=1 - [GOT1B_MOUSE]	1	0.877956	0.72128	0.744657	0.711877
Q6P1J1	Crmp1 protein OS=Mus musculus GN=Crmp1 PE=2 SV=1 - [Q6P1J1_MOUSE]	1	0.877993	0.854749	0.837003	0.746619
Q91W86	Vacuolar protein sorting-associated protein 11 homolog OS=Mus musculus GN=Vps11 PE=1 SV=3 - [VPS11_MOUSE]	1	0.87812	0.94729	1.01777	0.95906
Q8VIJ6	Splicing factor, proline- and glutamine-rich OS=Mus musculus GN=Sfpq PE=1 SV=1 - [SFPQ_MOUSE]	1	0.878146	0.763038	0.7512	0.6742
Q61702	Inter-alpha-trypsin inhibitor heavy chain H1 OS=Mus musculus GN=Itih1 PE=1 SV=2 - [ITIH1_MOUSE]	1	0.878217	0.87177	0.754174	0.644074
P49769-2	Isoform 2 of Presenilin-1 OS=Mus musculus GN=Psen1 - [PSN1_MOUSE]	1	0.878373	1.03249	0.988475	0.938789
Q9R098	Hepatocyte growth factor activator OS=Mus musculus GN=Hgfac PE=1 SV=1 - [HGFA_MOUSE]	1	0.878469	0.836965	0.793923	0.948507
D6RI55	Set1/Ash2 histone methyltransferase complex subunit ASH2 OS=Mus musculus GN=Ash2l PE=2 SV=1 - [D6RI55_MOUSE]	1	0.878726	0.916588	0.895489	0.905008
Q3UHN9	Bifunctional heparan sulfate N-deacetylase/N-sulfotransferase 1 OS=Mus musculus GN=Ndst1 PE=1 SV=2 - [NDST1_MOUSE]	1	0.878789	0.735252	0.757212	0.740614
J3QMC5	Midasin OS=Mus musculus GN=Mdn1 PE=3 SV=1 - [J3QMC5_MOUSE]	1	0.878841	0.812743	0.851591	0.898541
P60843	Eukaryotic initiation factor 4A-I OS=Mus musculus GN=Eif4a1 PE=2 SV=1 - [IF4A1_MOUSE]	1	0.87885	0.753805	0.678294	0.716523
Q80UW8	DNA-directed RNA polymerases I, II, and III subunit RPABC1 OS=Mus musculus GN=Polr2e PE=2 SV=1 - [RPAB1_MOUSE]	1	0.878968	0.796635	0.763333	0.717014
Q9QXJ4	ADP-ribosylation factor-like protein 10 OS=Mus musculus GN=Arl10 PE=2 SV=2 - [ARL10_MOUSE]	1	0.878992	0.903984	0.861762	0.947817
Q99KV1	DnaJ homolog subfamily B member 11 OS=Mus musculus GN=Dnajb11 PE=1 SV=1 - [DJB11_MOUSE]	1	0.879095	0.827643	0.830187	0.837288
F8VQK6	Protein Fbxl18 OS=Mus musculus GN=Fbxl18 PE=2 SV=1 - [F8VQK6_MOUSE]	1	0.879225	1.00262	0.985496	1.01022
D3Z6S1	Transmembrane protein 214 OS=Mus musculus GN=Tmem214 PE=2 SV=1 - [D3Z6S1_MOUSE]	1	0.87923	0.761518	0.752879	0.730982
P12265	Beta-glucuronidase OS=Mus musculus GN=Gusb PE=2 SV=2 - [BGLR_MOUSE]	1	0.879373	0.838303	0.750503	0.688747
H7BXA9	Beta-chimaerin (Fragment) OS=Mus musculus GN=Chn2 PE=2 SV=1 - [H7BXA9_MOUSE]	1	0.879411	1.13143	1.13829	1.18315
B9EJ54	MCG21756, isoform CRA_b OS=Mus musculus GN=Nup205 PE=2 SV=1 - [B9EJ54_MOUSE]	1	0.879522	0.898218	0.84627	0.871528
Q99LI7	Cleavage stimulation factor subunit 3 OS=Mus musculus GN=Cstf3 PE=1 SV=1 - [CSTF3_MOUSE]	1	0.879522	0.778716	0.79265	0.739209
E9Q4V9	Nuclear pore complex protein Nup107 OS=Mus musculus GN=Nup107 PE=2 SV=1 - [E9Q4V9_MOUSE]	1	0.879584	0.849782	0.843849	0.815049
Q9Z148-2	Isoform 2 of Histone-lysine N-methyltransferase EHMT2 OS=Mus musculus GN=Ehmt2 - [EHMT2_MOUSE]	1	0.879614	0.715315	0.736394	0.657893
P59708	Pre-mRNA branch site protein p14 OS=Mus musculus GN=Sf3b14 PE=2 SV=1 - [PM14_MOUSE]	1	0.879703	0.783945	0.738267	0.685391
P61255	60S ribosomal protein L26 OS=Mus musculus GN=Rpl26 PE=2 SV=1 - [RL26_MOUSE]	1	0.880163	0.681395	0.724488	0.594135
O88630	Golgi SNAP receptor complex member 1 OS=Mus musculus GN=Gosr1 PE=1 SV=2 - [GOSR1_MOUSE]	1	0.880432	0.854021	0.807236	0.788136
Q921K8	Protein FAM115C OS=Mus musculus GN=Fam115c PE=2 SV=1 - [F115C_MOUSE]	1	0.880551	0.920045	0.816089	0.854225
Q91YW3	DnaJ homolog subfamily C member 3 OS=Mus musculus GN=Dnajc3 PE=1 SV=1 - [DNJC3_MOUSE]	1	0.880892	0.851609	0.8596	0.861046
E9PWC8	Poly(A) polymerase alpha OS=Mus musculus GN=Papola PE=2 SV=1 - [E9PWC8_MOUSE]	1	0.880946	0.843659	0.699676	0.828516
P14106	Complement C1q subcomponent subunit B OS=Mus musculus GN=C1qb PE=1 SV=2 - [C1QB_MOUSE]	1	0.881014	0.941974	0.910656	1.10393
Q61194-2	Isoform 2 of Phosphatidylinositol 4-phosphate 3-kinase C2 domain-containing subunit alpha OS=Mus musculus GN=Pik3c2a - [P3C2A_MOUSE]	1	0.881036	0.869841	0.77324	0.822658
P16254	Signal recognition particle 14 kDa protein OS=Mus musculus GN=Srp14 PE=1 SV=1 - [SRP14_MOUSE]	1	0.881155	0.788973	0.879285	0.90199
P08113	Endoplasmin OS=Mus musculus GN=Hsp90b1 PE=1 SV=2 - [ENPL_MOUSE]	1	0.881184	0.819284	0.755788	0.818446
D3YUW8	Pogo transposable element with ZNF domain OS=Mus musculus GN=Pogz PE=2 SV=1 - [D3YUW8_MOUSE]	1	0.881345	0.801683	0.733122	0.694644
Q91V98	Endosialin OS=Mus musculus GN=Cd248 PE=2 SV=1 - [CD248_MOUSE]	1	0.881406	0.616139	0.605757	0.665833
Q8BNU0	Armadillo repeat-containing protein 6 OS=Mus musculus GN=Armc6 PE=2 SV=1 - [ARMC6_MOUSE]	1	0.881661	0.946145	0.912002	0.960362
O54692	Centromere/kinetochore protein zw10 homolog OS=Mus musculus GN=Zw10 PE=2 SV=3 - [ZW10_MOUSE]	1	0.881736	0.902178	0.891859	0.866036
Q80ZP8	Armet protein OS=Mus musculus GN=Manf PE=2 SV=1 - [Q80ZP8_MOUSE]	1	0.881787	0.756035	0.713076	0.708422
Q99JF5	Diphosphomevalonate decarboxylase OS=Mus musculus GN=Mvd PE=1 SV=2 - [MVD1_MOUSE]	1	0.88185	0.915908	0.810382	0.929035
P52480	Pyruvate kinase isozymes M1/M2 OS=Mus musculus GN=Pkm PE=1 SV=4 - [KPYM_MOUSE]	1	0.881888	1.07467	0.94831	1.0777
E0CYE2	Inosine-5'-monophosphate dehydrogenase OS=Mus musculus GN=Impdh1 PE=2 SV=1 - [E0CYE2_MOUSE]	1	0.882098	0.946817	0.901419	0.957451
Q9QZW0-2	Isoform 2 of Probable phospholipid-transporting ATPase 11C OS=Mus musculus GN=Atp11c - [AT11C_MOUSE]	1	0.882117	0.874532	0.867472	0.903729
Q9D287	Pre-mRNA-splicing factor SPF27 OS=Mus musculus GN=Bcas2 PE=2 SV=1 - [SPF27_MOUSE]	1	0.882308	0.817392	0.906098	0.793549
E9PUQ1	Leucine-zipper-like transcriptional regulator 1 OS=Mus musculus GN=Lztr1 PE=2 SV=1 - [E9PUQ1_MOUSE]	1	0.882311	0.94105	0.840026	0.811833
O08848	60 kDa SS-A/Ro ribonucleoprotein OS=Mus musculus GN=Trove2 PE=1 SV=1 - [RO60_MOUSE]	1	0.88241	0.949647	0.885974	0.944559
E9Q6J8	Dystrophia myotonica WD repeat-containing protein OS=Mus musculus GN=Dmwd PE=2 SV=1 - [E9Q6J8_MOUSE]	1	0.882545	0.990187	1.0238	1.02156
Q9CQI6	Coactosin-like protein OS=Mus musculus GN=Cotl1 PE=1 SV=3 - [COTL1_MOUSE]	1	0.882602	0.964728	0.752331	0.890306
Q3TFD2	Lysophosphatidylcholine acyltransferase 1 OS=Mus musculus GN=Lpcat1 PE=1 SV=1 - [PCAT1_MOUSE]	1	0.883096	0.646485	0.687782	0.669569
P62307	Small nuclear ribonucleoprotein F OS=Mus musculus GN=Snrpf PE=2 SV=1 - [RUXF_MOUSE]	1	0.883339	0.907095	0.783817	0.928083
Q7TMB8	Cytoplasmic FMR1-interacting protein 1 OS=Mus musculus GN=Cyfip1 PE=1 SV=1 - [CYFP1_MOUSE]	1	0.883429	0.964144	0.904794	0.900426
Q8C570	mRNA export factor OS=Mus musculus GN=Rae1 PE=1 SV=1 - [RAE1L_MOUSE]	1	0.883436	0.945278	0.922826	0.88555
E9Q387	Transcriptional enhancer factor TEF-1 OS=Mus musculus GN=Tead1 PE=2 SV=1 - [E9Q387_MOUSE]	1	0.88351	0.785238	0.807666	0.78915
Q5SUQ9-2	Isoform 2 of CST complex subunit CTC1 OS=Mus musculus GN=Ctc1 - [CTC1_MOUSE]	1	0.883729	0.806946	0.791752	0.742977
Q8BTZ7	Mannose-1-phosphate guanyltransferase beta OS=Mus musculus GN=Gmppb PE=2 SV=1 - [GMPPB_MOUSE]	1	0.88378	0.864228	0.800818	0.903379
Q9CZT5	Vasorin OS=Mus musculus GN=Vasn PE=2 SV=2 - [VASN_MOUSE]	1	0.883885	0.8415	0.749752	0.771157
Q9D281	Protein Noxp20 OS=Mus musculus GN=Fam114a1 PE=2 SV=1 - [NXP20_MOUSE]	1	0.883901	0.775608	0.647561	0.707034
Q9DAW6	U4/U6 small nuclear ribonucleoprotein Prp4 OS=Mus musculus GN=Prpf4 PE=2 SV=1 - [PRP4_MOUSE]	1	0.883925	0.836148	0.849748	0.808204
Q6PD26	GPI transamidase component PIG-S OS=Mus musculus GN=Pigs PE=1 SV=3 - [PIGS_MOUSE]	1	0.884156	0.835461	0.847423	0.794378
B2RQE8	Rho GTPase-activating protein 42 OS=Mus musculus GN=Arhgap42 PE=2 SV=1 - [RHG42_MOUSE]	1	0.884293	0.887531	1.01823	0.96984
Q3UC82	DNA ligase OS=Mus musculus GN=Lig3 PE=2 SV=1 - [Q3UC82_MOUSE]	1	0.884458	0.870174	0.814381	0.774183
Q9D8V7	Signal peptidase complex catalytic subunit SEC11C OS=Mus musculus GN=Sec11c PE=2 SV=3 - [SC11C_MOUSE]	1	0.884471	0.837493	0.73875	0.810606
P47963	60S ribosomal protein L13 OS=Mus musculus GN=Rpl13 PE=2 SV=3 - [RL13_MOUSE]	1	0.88458	0.68081	0.728542	0.494324
Q80UM7	Mannosyl-oligosaccharide glucosidase OS=Mus musculus GN=Mogs PE=2 SV=1 - [MOGS_MOUSE]	1	0.884703	0.791456	0.802192	0.701432
Q99K73	Nrf1 protein OS=Mus musculus GN=Nrf1 PE=2 SV=1 - [Q99K73_MOUSE]	1	0.884728	0.870094	0.908311	0.90006
D3Z0M9	MCG18410, isoform CRA_a OS=Mus musculus GN=Ddx23 PE=3 SV=1 - [D3Z0M9_MOUSE]	1	0.884972	0.811319	0.779683	0.740051
Q9DD03	Ras-related protein Rab-13 OS=Mus musculus GN=Rab13 PE=1 SV=1 - [RAB13_MOUSE]	1	0.885091	0.953437	0.915902	0.932958
G5E8J3	Bromodomain and WD repeat domain containing 2, isoform CRA_a OS=Mus musculus GN=Wdr11 PE=4 SV=1 - [G5E8J3_MOUSE]	1	0.88518	0.914879	0.857044	0.959305
E9Q3K3	Arf-GAP with GTPase, ANK repeat and PH domain-containing protein 1 OS=Mus musculus GN=Agap1 PE=2 SV=1 - [E9Q3K3_MOUSE]	1	0.885201	0.949547	1.05299	0.999722
O35367	Keratocan OS=Mus musculus GN=Kera PE=2 SV=1 - [KERA_MOUSE]	1	0.885214	0.849154	0.748389	0.727726
Q8BW41-2	Isoform 2 of Glycosyltransferase-like domain-containing protein 2 OS=Mus musculus GN=Gtdc2 - [GTDC2_MOUSE]	1	0.885297	0.95381	0.918363	0.924943
P61979-2	Isoform 2 of Heterogeneous nuclear ribonucleoprotein K OS=Mus musculus GN=Hnrnpk - [HNRPK_MOUSE]	1	0.885423	0.819419	0.730618	0.755285
Q64511	DNA topoisomerase 2-beta OS=Mus musculus GN=Top2b PE=1 SV=2 - [TOP2B_MOUSE]	1	0.885426	0.774684	0.761569	0.668071
H7BWY6	Retinol-binding protein 4 OS=Mus musculus GN=Rbp4 PE=2 SV=1 - [H7BWY6_MOUSE]	1	0.885504	0.830955	0.678482	0.976988
Q3UPL0	Protein transport protein Sec31A OS=Mus musculus GN=Sec31a PE=1 SV=2 - [SC31A_MOUSE]	1	0.885542	0.820469	0.737778	0.751493
Q8BND5-3	Isoform 3 of Sulfhydryl oxidase 1 OS=Mus musculus GN=Qsox1 - [QSOX1_MOUSE]	1	0.885576	0.997242	0.956106	1.25714
P34884	Macrophage migration inhibitory factor OS=Mus musculus GN=Mif PE=1 SV=2 - [MIF_MOUSE]	1	0.885794	0.951223	0.955638	1.04642
Q8BH24	Transmembrane 9 superfamily member 4 OS=Mus musculus GN=Tm9sf4 PE=2 SV=1 - [TM9S4_MOUSE]	1	0.885998	0.719716	0.58268	0.603119
Q8BHN0	Protein phosphatase 1L OS=Mus musculus GN=Ppm1l PE=1 SV=1 - [PPM1L_MOUSE]	1	0.886116	0.810342	0.694881	0.734342
O88559-2	Isoform 2 of Menin OS=Mus musculus GN=Men1 - [MEN1_MOUSE]	1	0.886165	1.04354	1.01908	0.912867
F7BE84	Protein Ankrd50 (Fragment) OS=Mus musculus GN=Ankrd50 PE=2 SV=1 - [F7BE84_MOUSE]	1	0.886198	0.909457	0.88767	0.978424
Q64676	2-hydroxyacylsphingosine 1-beta-galactosyltransferase OS=Mus musculus GN=Ugt8 PE=2 SV=2 - [CGT_MOUSE]	1	0.886252	0.875466	0.81649	0.825872
G5E8C4	MCG142017, isoform CRA_a OS=Mus musculus GN=Tmtc3 PE=4 SV=1 - [G5E8C4_MOUSE]	1	0.886317	0.783379	0.89419	0.752512
Q9D0T1	NHP2-like protein 1 OS=Mus musculus GN=Nhp2l1 PE=2 SV=4 - [NH2L1_MOUSE]	1	0.886417	0.833513	0.869585	0.765824
Q9D662	Protein transport protein Sec23B OS=Mus musculus GN=Sec23b PE=2 SV=1 - [SC23B_MOUSE]	1	0.886449	0.779498	0.704707	0.718849
Q8K2V6	Importin-11 OS=Mus musculus GN=Ipo11 PE=1 SV=1 - [IPO11_MOUSE]	1	0.886498	0.875957	0.882343	0.856876
Q9QUR6	Prolyl endopeptidase OS=Mus musculus GN=Prep PE=2 SV=1 - [PPCE_MOUSE]	1	0.886592	0.958056	0.853802	0.853152
Q68FE6	Protein FAM65A OS=Mus musculus GN=Fam65a PE=1 SV=2 - [FA65A_MOUSE]	1	0.886646	0.903886	0.969326	0.972819
A2ACG7	Dolichyl-diphosphooligosaccharide--protein glycosyltransferase subunit 2 OS=Mus musculus GN=Rpn2 PE=2 SV=1 - [A2ACG7_MOUSE]	1	0.886688	0.789589	0.732962	0.722427
Q4VA53	Sister chromatid cohesion protein PDS5 homolog B OS=Mus musculus GN=Pds5b PE=1 SV=1 - [PDS5B_MOUSE]	1	0.886744	0.798389	0.824678	0.774351
E9QN14	SLIT-ROBO Rho GTPase-activating protein 3 OS=Mus musculus GN=Srgap3 PE=2 SV=1 - [E9QN14_MOUSE]	1	0.886852	1.05628	1.09825	1.12137
Q6NZA9	Transcription initiation factor TFIID subunit 9B OS=Mus musculus GN=Taf9b PE=1 SV=2 - [TAF9B_MOUSE]	1	0.886882	0.83283	0.892261	0.723399
Q9EQC5	N-terminal kinase-like protein OS=Mus musculus GN=Scyl1 PE=1 SV=1 - [NTKL_MOUSE]	1	0.886937	0.902205	0.796218	0.904037
P29351	Tyrosine-protein phosphatase non-receptor type 6 OS=Mus musculus GN=Ptpn6 PE=1 SV=2 - [PTN6_MOUSE]	1	0.887187	0.777026	0.678154	0.845139
P45878	Peptidyl-prolyl cis-trans isomerase FKBP2 OS=Mus musculus GN=Fkbp2 PE=1 SV=1 - [FKBP2_MOUSE]	1	0.887195	0.874782	0.887688	0.967623
P26645	Myristoylated alanine-rich C-kinase substrate OS=Mus musculus GN=Marcks PE=1 SV=2 - [MARCS_MOUSE]	1	0.887262	0.759653	0.641724	0.677295
G3X9V0	MCG22048, isoform CRA_a OS=Mus musculus GN=Psme2 PE=2 SV=1 - [G3X9V0_MOUSE]	1	0.887406	0.931659	0.8433	0.948899
E9Q7W0	Recombining-binding protein suppressor of hairless OS=Mus musculus GN=Rbpj PE=2 SV=1 - [E9Q7W0_MOUSE]	1	0.887417	0.926698	0.885199	0.914778
Q6PE01	U5 small nuclear ribonucleoprotein 40 kDa protein OS=Mus musculus GN=Snrnp40 PE=2 SV=1 - [SNR40_MOUSE]	1	0.887421	0.808231	0.756977	0.728644
E9Q6A7	Protein Bptf OS=Mus musculus GN=Bptf PE=2 SV=1 - [E9Q6A7_MOUSE]	1	0.887468	0.815185	0.747474	0.734968
A8C756	Thyroid adenoma-associated protein homolog OS=Mus musculus GN=Thada PE=2 SV=1 - [THADA_MOUSE]	1	0.887481	0.867947	0.660763	0.779841
Q80XN0	D-beta-hydroxybutyrate dehydrogenase, mitochondrial OS=Mus musculus GN=Bdh1 PE=1 SV=2 - [BDH_MOUSE]	1	0.88757	0.871529	0.803282	0.784635
P62715	Serine/threonine-protein phosphatase 2A catalytic subunit beta isoform OS=Mus musculus GN=Ppp2cb PE=1 SV=1 - [PP2AB_MOUSE]	1	0.887646	0.985259	1.04641	0.844656
Q61398	Procollagen C-endopeptidase enhancer 1 OS=Mus musculus GN=Pcolce PE=1 SV=2 - [PCOC1_MOUSE]	1	0.887818	0.796262	0.743255	0.761421
Q922Q4	Pyrroline-5-carboxylate reductase 2 OS=Mus musculus GN=Pycr2 PE=2 SV=1 - [P5CR2_MOUSE]	1	0.887856	0.837885	0.794754	0.702093
Q99J83	Autophagy protein 5 OS=Mus musculus GN=Atg5 PE=1 SV=1 - [ATG5_MOUSE]	1	0.887888	0.914116	0.939957	0.992213
F8WID1	Exonuclease 3'-5' domain-containing protein 2 OS=Mus musculus GN=Exd2 PE=2 SV=1 - [F8WID1_MOUSE]	1	0.887908	1.02355	0.997336	0.986878
Q9QXM1-3	Isoform 3 of Junction-mediating and -regulatory protein OS=Mus musculus GN=Jmy - [JMY_MOUSE]	1	0.887956	0.86604	0.925502	0.932607
Q61879	Myosin-10 OS=Mus musculus GN=Myh10 PE=1 SV=2 - [MYH10_MOUSE]	1	0.887972	0.875623	0.863003	0.830568
Q91YE7-2	Isoform 2 of RNA-binding protein 5 OS=Mus musculus GN=Rbm5 - [RBM5_MOUSE]	1	0.888031	0.803314	0.778108	0.755184
D3YWT0	Signal peptidase complex catalytic subunit SEC11A OS=Mus musculus GN=Sec11a PE=2 SV=1 - [D3YWT0_MOUSE]	1	0.88814	0.726562	0.746849	0.671684
Q05DV2	Dihydroxyacetone phosphate acyltransferase (Fragment) OS=Mus musculus GN=Gnpat PE=2 SV=1 - [Q05DV2_MOUSE]	1	0.888151	0.966879	0.961697	0.917765
Q8BRF7	Sec1 family domain-containing protein 1 OS=Mus musculus GN=Scfd1 PE=2 SV=1 - [SCFD1_MOUSE]	1	0.888166	0.872639	0.849526	0.827862
P52800	Ephrin-B2 OS=Mus musculus GN=Efnb2 PE=1 SV=1 - [EFNB2_MOUSE]	1	0.888166	0.803119	0.880937	0.751304
Q9EPL8	Importin-7 OS=Mus musculus GN=Ipo7 PE=1 SV=2 - [IPO7_MOUSE]	1	0.888285	0.960308	0.894913	0.952368
Q8BKC5	Importin-5 OS=Mus musculus GN=Ipo5 PE=1 SV=3 - [IPO5_MOUSE]	1	0.888294	0.891283	0.900076	0.898933
P19253	60S ribosomal protein L13a OS=Mus musculus GN=Rpl13a PE=1 SV=4 - [RL13A_MOUSE]	1	0.888537	0.755366	0.717197	0.658658
Q505D1	Serine/threonine-protein phosphatase 6 regulatory ankyrin repeat subunit A OS=Mus musculus GN=Ankrd28 PE=1 SV=1 - [ANR28_MOUSE]	1	0.888577	0.950744	0.811181	0.879635
O88351	Inhibitor of nuclear factor kappa-B kinase subunit beta OS=Mus musculus GN=Ikbkb PE=1 SV=1 - [IKKB_MOUSE]	1	0.888586	0.790822	0.868959	0.737085
G3X9N6	Oxysterol-binding protein OS=Mus musculus GN=Osbpl8 PE=3 SV=1 - [G3X9N6_MOUSE]	1	0.888632	0.849339	0.83287	0.815959
Q78PG9	Coiled-coil domain-containing protein 25 OS=Mus musculus GN=Ccdc25 PE=1 SV=1 - [CCD25_MOUSE]	1	0.888661	0.906957	0.960674	1.04552
Q9DBG5	Perilipin-3 OS=Mus musculus GN=Plin3 PE=1 SV=1 - [PLIN3_MOUSE]	1	0.888764	0.902592	0.817992	0.869607
Q8BTW3	Exosome complex component MTR3 OS=Mus musculus GN=Exosc6 PE=1 SV=1 - [EXOS6_MOUSE]	1	0.888786	0.780541	0.78405	0.759128
O55128	Histone deacetylase complex subunit SAP18 OS=Mus musculus GN=Sap18 PE=1 SV=1 - [SAP18_MOUSE]	1	0.888862	0.722522	0.687481	0.679801
Q9DAR7	m7GpppX diphosphatase OS=Mus musculus GN=Dcps PE=1 SV=1 - [DCPS_MOUSE]	1	0.888896	0.888917	0.816223	0.885978
Q922D4-2	Isoform 2 of Serine/threonine-protein phosphatase 6 regulatory subunit 3 OS=Mus musculus GN=Ppp6r3 - [PP6R3_MOUSE]	1	0.888986	0.883691	0.846112	0.858239
Q9D883	Splicing factor U2AF 35 kDa subunit OS=Mus musculus GN=U2af1 PE=1 SV=4 - [U2AF1_MOUSE]	1	0.888988	0.821202	0.798121	0.794631
Q9Z2L7	Cytokine receptor-like factor 3 OS=Mus musculus GN=Crlf3 PE=2 SV=1 - [CRLF3_MOUSE]	1	0.889044	0.922111	0.848924	0.934756
Q3UII8	Metastasis-associated protein MTA3 OS=Mus musculus GN=Mta3 PE=2 SV=1 - [Q3UII8_MOUSE]	1	0.889151	0.748847	0.799483	0.815339
Q8C0L6	Peroxisomal N(1)-acetyl-spermine/spermidine oxidase OS=Mus musculus GN=Paox PE=1 SV=3 - [PAOX_MOUSE]	1	0.88939	0.946294	0.874794	0.955901
Q6PB93-2	Isoform 2 of Polypeptide N-acetylgalactosaminyltransferase 2 OS=Mus musculus GN=Galnt2 - [GALT2_MOUSE]	1	0.88941	0.78616	0.728824	0.801381
Q91W96	Anaphase-promoting complex subunit 4 OS=Mus musculus GN=Anapc4 PE=2 SV=1 - [APC4_MOUSE]	1	0.889435	0.886818	0.707309	0.809129
Q9JKJ9	24-hydroxycholesterol 7-alpha-hydroxylase OS=Mus musculus GN=Cyp39a1 PE=2 SV=1 - [CP39A_MOUSE]	1	0.889546	0.779758	0.72184	0.67699
Q9JLI8	Squamous cell carcinoma antigen recognized by T-cells 3 OS=Mus musculus GN=Sart3 PE=2 SV=1 - [SART3_MOUSE]	1	0.889581	0.841793	0.853587	0.781422
Q9EPN1-3	Isoform 3 of Neurobeachin OS=Mus musculus GN=Nbea - [NBEA_MOUSE]	1	0.889586	0.924943	0.933848	0.850343
Q8C0D5	Elongation factor Tu GTP-binding domain-containing protein 1 OS=Mus musculus GN=Eftud1 PE=2 SV=1 - [ETUD1_MOUSE]	1	0.889624	0.888648	0.910347	0.911324
Q91YR7	Pre-mRNA-processing factor 6 OS=Mus musculus GN=Prpf6 PE=2 SV=1 - [PRP6_MOUSE]	1	0.889716	0.82601	0.769373	0.805934
Q8C650-2	Isoform 2 of Septin-10 OS=Mus musculus GN=Sept10 - [SEP10_MOUSE]	1	0.889867	0.812286	0.801046	0.766571
P62962	Profilin-1 OS=Mus musculus GN=Pfn1 PE=1 SV=2 - [PROF1_MOUSE]	1	0.890285	0.879397	0.837397	0.876961
Q9DCJ9	N-acetylneuraminate lyase OS=Mus musculus GN=Npl PE=1 SV=1 - [NPL_MOUSE]	1	0.890408	0.891621	0.766502	0.780472
P61967	AP-1 complex subunit sigma-1A OS=Mus musculus GN=Ap1s1 PE=1 SV=1 - [AP1S1_MOUSE]	1	0.890412	0.884228	0.808172	0.800741
Q5SWU9	Acetyl-CoA carboxylase 1 OS=Mus musculus GN=Acaca PE=1 SV=1 - [ACACA_MOUSE]	1	0.890438	0.896052	0.915272	1.11156
Q99LS3	Phosphoserine phosphatase OS=Mus musculus GN=Psph PE=1 SV=1 - [SERB_MOUSE]	1	0.890463	0.93707	0.891701	0.940024
Q8R4E6-2	Isoform 2 of Purine-rich element-binding protein gamma OS=Mus musculus GN=Purg - [PURG_MOUSE]	1	0.890565	0.879751	0.916506	0.951548
O55242-2	Isoform 2 of Sigma non-opioid intracellular receptor 1 OS=Mus musculus GN=Sigmar1 - [SGMR1_MOUSE]	1	0.89065	0.890304	0.906338	0.966856
Q8BTZ5	Ankyrin repeat domain-containing protein 46 OS=Mus musculus GN=Ankrd46 PE=2 SV=1 - [ANR46_MOUSE]	1	0.890777	0.919492	0.950844	0.953139
F8VPP8	Protein Zc3h7b OS=Mus musculus GN=Zc3h7b PE=2 SV=1 - [F8VPP8_MOUSE]	1	0.890832	0.89134	0.833049	0.865669
D3Z3D0	Nuclear-interacting partner of ALK OS=Mus musculus GN=Zc3hc1 PE=2 SV=1 - [D3Z3D0_MOUSE]	1	0.890845	0.873354	0.875737	0.779491
E9PUB7	Protein misato homolog 1 OS=Mus musculus GN=Msto1 PE=2 SV=1 - [E9PUB7_MOUSE]	1	0.890903	0.93032	0.96086	1.00557
Q8BGJ5	MCG13402, isoform CRA_a OS=Mus musculus GN=Ptbp1 PE=2 SV=1 - [Q8BGJ5_MOUSE]	1	0.890938	0.843607	0.736119	0.829131
Q8VDJ3	Vigilin OS=Mus musculus GN=Hdlbp PE=1 SV=1 - [VIGLN_MOUSE]	1	0.890954	0.750454	0.670002	0.677536
Q922H4	Mannose-1-phosphate guanyltransferase alpha OS=Mus musculus GN=Gmppa PE=2 SV=1 - [GMPPA_MOUSE]	1	0.891028	0.902813	0.865733	0.883365
Q8C163	Nuclease EXOG, mitochondrial OS=Mus musculus GN=Exog PE=2 SV=1 - [EXOG_MOUSE]	1	0.891175	0.918015	0.996837	0.923251
D3Z5N5	1-phosphatidylinositol 3-phosphate 5-kinase OS=Mus musculus GN=Pikfyve PE=2 SV=2 - [D3Z5N5_MOUSE]	1	0.891176	0.890297	0.848985	1.01978
Q7TSC1	Protein PRRC2A OS=Mus musculus GN=Prrc2a PE=1 SV=1 - [PRC2A_MOUSE]	1	0.891293	0.893918	0.860536	0.902276
Q8CI33-2	Isoform 2 of CWF19-like protein 1 OS=Mus musculus GN=Cwf19l1 - [C19L1_MOUSE]	1	0.891438	0.787145	0.725645	0.784831
A2A7G9	F-box only protein 6 (Fragment) OS=Mus musculus GN=Fbxo6 PE=2 SV=1 - [A2A7G9_MOUSE]	1	0.891441	0.960142	1.10918	1.36354
P97290	Plasma protease C1 inhibitor OS=Mus musculus GN=Serping1 PE=1 SV=3 - [IC1_MOUSE]	1	0.891463	0.879481	0.875134	0.888814
Q0VGB7	Serine/threonine-protein phosphatase 4 regulatory subunit 2 OS=Mus musculus GN=Ppp4r2 PE=1 SV=1 - [PP4R2_MOUSE]	1	0.891479	0.773857	0.834724	0.699786
Q3UH53	Protein sidekick-1 OS=Mus musculus GN=Sdk1 PE=2 SV=1 - [SDK1_MOUSE]	1	0.891601	0.962066	0.915908	0.882077
Q3UG37	Histone deacetylase 6 (Fragment) OS=Mus musculus GN=Hdac6 PE=2 SV=1 - [Q3UG37_MOUSE]	1	0.891665	0.957941	0.85893	0.916637
P55288	Cadherin-11 OS=Mus musculus GN=Cdh11 PE=1 SV=1 - [CAD11_MOUSE]	1	0.891738	0.785735	0.688428	0.739419
Q64191	N(4)-(beta-N-acetylglucosaminyl)-L-asparaginase OS=Mus musculus GN=Aga PE=2 SV=1 - [ASPG_MOUSE]	1	0.891757	0.951103	0.805885	0.734235
E0CY63	Protein Cldn25 (Fragment) OS=Mus musculus GN=Cldn25 PE=2 SV=1 - [E0CY63_MOUSE]	1	0.891818	1.00403	1.02433	1.03837
G8JL40	Lysine-specific histone demethylase 1A (Fragment) OS=Mus musculus GN=Kdm1a PE=4 SV=1 - [G8JL40_MOUSE]	1	0.891934	0.812463	0.737836	0.723994
Q64261	Cyclin-dependent kinase 6 OS=Mus musculus GN=Cdk6 PE=1 SV=2 - [CDK6_MOUSE]	1	0.891985	0.837079	0.808396	0.756012
E9QAH1	Protein Golgb1 OS=Mus musculus GN=Golgb1 PE=2 SV=1 - [E9QAH1_MOUSE]	1	0.891993	0.814594	0.734647	0.71275
Q60738	Zinc transporter 1 OS=Mus musculus GN=Slc30a1 PE=2 SV=1 - [ZNT1_MOUSE]	1	0.892025	0.966246	0.977641	0.996648
Q8K310	Matrin-3 OS=Mus musculus GN=Matr3 PE=1 SV=1 - [MATR3_MOUSE]	1	0.892333	0.791291	0.8015	0.770091
Q91YT8	Transmembrane protein 63A OS=Mus musculus GN=Tmem63a PE=2 SV=1 - [TM63A_MOUSE]	1	0.89247	0.877924	1.02322	1.08048
Q6ZQH8	Nucleoporin NUP188 homolog OS=Mus musculus GN=Nup188 PE=1 SV=2 - [NU188_MOUSE]	1	0.892529	0.92131	0.894271	0.970854
Q6P5F9	Exportin-1 OS=Mus musculus GN=Xpo1 PE=1 SV=1 - [XPO1_MOUSE]	1	0.892548	0.910641	0.881422	0.906378
F6VG18	Leucine zipper transcription factor-like protein 1 (Fragment) OS=Mus musculus GN=Lztfl1 PE=4 SV=1 - [F6VG18_MOUSE]	1	0.892595	0.918214	0.939893	0.942965
F8VQC1	Protein Srp72 OS=Mus musculus GN=Srp72 PE=2 SV=1 - [F8VQC1_MOUSE]	1	0.892634	0.826074	0.809351	0.822918
B0V3P3	AP-4 complex subunit beta-1 OS=Mus musculus GN=Ap4b1 PE=2 SV=1 - [B0V3P3_MOUSE]	1	0.892687	1.03581	1.06485	1.01953
Q9WUK2	Eukaryotic translation initiation factor 4H OS=Mus musculus GN=Eif4h PE=1 SV=3 - [IF4H_MOUSE]	1	0.892745	0.923202	0.922093	0.915968
Q91YR9	Prostaglandin reductase 1 OS=Mus musculus GN=Ptgr1 PE=2 SV=2 - [PTGR1_MOUSE]	1	0.892745	0.944956	1.01336	1.03984
Q8K0Q5	Rho GTPase-activating protein 18 OS=Mus musculus GN=Arhgap18 PE=2 SV=1 - [RHG18_MOUSE]	1	0.892759	0.884068	0.927656	0.871382
Q61249	Immunoglobulin-binding protein 1 OS=Mus musculus GN=Igbp1 PE=1 SV=1 - [IGBP1_MOUSE]	1	0.892878	1.00047	0.982498	1.02808
E9Q555	E3 ubiquitin-protein ligase RNF213 OS=Mus musculus GN=Rnf213 PE=2 SV=1 - [RN213_MOUSE]	1	0.893	0.873079	0.814039	0.809929
Q501J2	Protein FAM173A OS=Mus musculus GN=Fam173a PE=2 SV=1 - [F173A_MOUSE]	1	0.893007	0.973641	1.03775	0.812537
B1ATI9	Growth arrest-specific protein 7 OS=Mus musculus GN=Gas7 PE=4 SV=1 - [B1ATI9_MOUSE]	1	0.893072	0.832833	0.767043	0.773265
P58389	Serine/threonine-protein phosphatase 2A activator OS=Mus musculus GN=Ppp2r4 PE=1 SV=1 - [PTPA_MOUSE]	1	0.893089	0.984323	0.928403	1.07121
Q8BKC8-3	Isoform 3 of Phosphatidylinositol 4-kinase beta OS=Mus musculus GN=Pi4kb - [PI4KB_MOUSE]	1	0.893104	0.904336	0.82953	0.867463
B2RXR6	Serine/threonine-protein phosphatase 6 regulatory ankyrin repeat subunit B OS=Mus musculus GN=Ankrd44 PE=2 SV=1 - [ANR44_MOUSE]	1	0.893225	0.901189	0.932992	0.963456
A6P3E4	JNK1 beta1 protein kinase OS=Mus musculus GN=Mapk8 PE=2 SV=1 - [A6P3E4_MOUSE]	1	0.893295	0.998571	0.94352	0.903291
Q3TRM4-2	Isoform 2 of Neuropathy target esterase OS=Mus musculus GN=Pnpla6 - [PLPL6_MOUSE]	1	0.893381	1.01768	1.07042	0.985702
Q8K0H5	Transcription initiation factor TFIID subunit 10 OS=Mus musculus GN=Taf10 PE=1 SV=1 - [TAF10_MOUSE]	1	0.893553	0.862424	0.944511	0.850995
Q6ZQ29-2	Isoform 2 of Serine/threonine-protein kinase TAO2 OS=Mus musculus GN=Taok2 - [TAOK2_MOUSE]	1	0.893827	0.891547	0.85495	0.881174
O89079	Coatomer subunit epsilon OS=Mus musculus GN=Cope PE=2 SV=3 - [COPE_MOUSE]	1	0.894043	0.897138	0.796028	0.827164
Q9JKY0	Cell differentiation protein RCD1 homolog OS=Mus musculus GN=Rqcd1 PE=1 SV=1 - [RCD1_MOUSE]	1	0.894044	0.814413	0.719383	0.755302
Q3UPH1	Protein PRRC1 OS=Mus musculus GN=Prrc1 PE=2 SV=1 - [PRRC1_MOUSE]	1	0.894062	0.793271	0.635263	0.74335
Q8BYI6-2	Isoform 2 of Lysophosphatidylcholine acyltransferase 2 OS=Mus musculus GN=Lpcat2 - [PCAT2_MOUSE]	1	0.894065	0.922003	0.704814	0.877346
A2BDX3	Adenylyltransferase and sulfurtransferase MOCS3 OS=Mus musculus GN=Mocs3 PE=2 SV=1 - [MOCS3_MOUSE]	1	0.894144	0.883862	0.901013	0.878028
Q571E4	N-acetylgalactosamine-6-sulfatase OS=Mus musculus GN=Galns PE=2 SV=2 - [GALNS_MOUSE]	1	0.894162	0.910417	0.892341	0.923022
P69566	Ran-binding protein 9 OS=Mus musculus GN=Ranbp9 PE=1 SV=1 - [RANB9_MOUSE]	1	0.894223	1.03905	0.926503	1.01739
Q3TZX8-3	Isoform 3 of Polynucleotide 5'-hydroxyl-kinase NOL9 OS=Mus musculus GN=Nol9 - [NOL9_MOUSE]	1	0.894226	0.864605	0.71541	0.90556
Q8C4Y3	Negative elongation factor B OS=Mus musculus GN=Nelfb PE=2 SV=2 - [NELFB_MOUSE]	1	0.894258	0.801246	0.823033	0.83298
Q8K2F0	Bromodomain-containing protein 3 OS=Mus musculus GN=Brd3 PE=1 SV=2 - [BRD3_MOUSE]	1	0.894285	0.78979	0.701237	0.682239
P34022	Ran-specific GTPase-activating protein OS=Mus musculus GN=Ranbp1 PE=1 SV=2 - [RANG_MOUSE]	1	0.894338	0.891732	0.835055	0.858458
P28352	DNA-(apurinic or apyrimidinic site) lyase OS=Mus musculus GN=Apex1 PE=1 SV=2 - [APEX1_MOUSE]	1	0.894564	0.915181	0.851579	0.833844
Q9D1D4	Transmembrane emp24 domain-containing protein 10 OS=Mus musculus GN=Tmed10 PE=2 SV=1 - [TMEDA_MOUSE]	1	0.894667	0.835778	0.810514	0.740062
A2BE28-2	Isoform 2 of Ribosomal biogenesis protein LAS1L OS=Mus musculus GN=Las1l - [LAS1L_MOUSE]	1	0.894874	0.830632	0.910279	0.763384
O88958	Glucosamine-6-phosphate isomerase 1 OS=Mus musculus GN=Gnpda1 PE=2 SV=3 - [GNPI1_MOUSE]	1	0.894947	0.940177	0.859501	0.9484
O54833	Casein kinase II subunit alpha' OS=Mus musculus GN=Csnk2a2 PE=2 SV=1 - [CSK22_MOUSE]	1	0.894966	0.952206	1.04473	0.911447
P19096	Fatty acid synthase OS=Mus musculus GN=Fasn PE=1 SV=2 - [FAS_MOUSE]	1	0.895117	0.925505	0.939426	1.25684
Q91YQ5	Dolichyl-diphosphooligosaccharide--protein glycosyltransferase subunit 1 OS=Mus musculus GN=Rpn1 PE=2 SV=1 - [RPN1_MOUSE]	1	0.895117	0.75356	0.750471	0.696789
Q9WUM3	Coronin-1B OS=Mus musculus GN=Coro1b PE=1 SV=1 - [COR1B_MOUSE]	1	0.895262	0.865675	0.844112	0.902853
P40336	Vacuolar protein sorting-associated protein 26A OS=Mus musculus GN=Vps26a PE=2 SV=1 - [VP26A_MOUSE]	1	0.895283	0.95088	0.93498	0.966406
O54890	Integrin beta-3 OS=Mus musculus GN=Itgb3 PE=1 SV=2 - [ITB3_MOUSE]	1	0.895385	0.833695	0.791581	0.752707
P17439	Glucosylceramidase OS=Mus musculus GN=Gba PE=1 SV=1 - [GLCM_MOUSE]	1	0.895396	0.817795	0.831557	0.765893
O88200	C-type lectin domain family 11 member A OS=Mus musculus GN=Clec11a PE=2 SV=1 - [CLC11_MOUSE]	1	0.895446	0.751146	0.796733	1.06599
Q5RJG7	Isoprenoid synthase domain-containing protein OS=Mus musculus GN=Ispd PE=2 SV=1 - [ISPD_MOUSE]	1	0.89545	1.13013	0.971997	1.04338
Q6DFX2	Anthrax toxin receptor 2 OS=Mus musculus GN=Antxr2 PE=2 SV=1 - [ANTR2_MOUSE]	1	0.895581	0.87731	0.845045	0.829378
Q80U44	Zinc finger FYVE domain-containing protein 16 OS=Mus musculus GN=Zfyve16 PE=1 SV=2 - [ZFY16_MOUSE]	1	0.895581	1.13688	1.02124	0.89554
P62488	DNA-directed RNA polymerase II subunit RPB7 OS=Mus musculus GN=Polr2g PE=2 SV=1 - [RPB7_MOUSE]	1	0.895601	0.83319	0.796644	0.71815
P27773	Protein disulfide-isomerase A3 OS=Mus musculus GN=Pdia3 PE=1 SV=2 - [PDIA3_MOUSE]	1	0.895689	0.757636	0.700723	0.724521
Q8CDJ8	Stonin-1 OS=Mus musculus GN=Ston1 PE=2 SV=2 - [STON1_MOUSE]	1	0.895717	0.953051	0.863561	0.842024
Q9CQ79	Thioredoxin domain-containing protein 9 OS=Mus musculus GN=Txndc9 PE=1 SV=1 - [TXND9_MOUSE]	1	0.895749	0.90059	0.903699	1.10433
Q9JI44	DNA methyltransferase 1-associated protein 1 OS=Mus musculus GN=Dmap1 PE=1 SV=1 - [DMAP1_MOUSE]	1	0.895785	0.80917	0.750941	0.703078
Q5DU41	Leucine-rich repeat-containing protein 8B OS=Mus musculus GN=Lrrc8b PE=2 SV=2 - [LRC8B_MOUSE]	1	0.89593	0.953272	1.01013	0.836588
P11031	Activated RNA polymerase II transcriptional coactivator p15 OS=Mus musculus GN=Sub1 PE=1 SV=3 - [TCP4_MOUSE]	1	0.895945	0.78705	0.745759	0.76795
Q9WUH7	Semaphorin-4G OS=Mus musculus GN=Sema4g PE=1 SV=1 - [SEM4G_MOUSE]	1	0.896022	0.878863	0.866323	0.77003
O35638	Cohesin subunit SA-2 OS=Mus musculus GN=Stag2 PE=1 SV=3 - [STAG2_MOUSE]	1	0.896107	0.870801	0.860416	0.796063
E9QN01	5'-nucleotidase domain-containing protein 1 OS=Mus musculus GN=Nt5dc1 PE=2 SV=1 - [E9QN01_MOUSE]	1	0.896199	0.903376	0.780254	1.10732
P62702	40S ribosomal protein S4, X isoform OS=Mus musculus GN=Rps4x PE=2 SV=2 - [RS4X_MOUSE]	1	0.896211	0.755798	0.803811	0.705347
P25785	Metalloproteinase inhibitor 2 OS=Mus musculus GN=Timp2 PE=1 SV=2 - [TIMP2_MOUSE]	1	0.896378	0.962506	0.969278	0.977646
P70698	CTP synthase 1 OS=Mus musculus GN=Ctps1 PE=1 SV=2 - [PYRG1_MOUSE]	1	0.89643	0.85276	0.776124	0.825702
B7ZMP1	Probable Xaa-Pro aminopeptidase 3 OS=Mus musculus GN=Xpnpep3 PE=2 SV=1 - [XPP3_MOUSE]	1	0.896503	0.963327	0.969631	0.995119
Q8CFI7	DNA-directed RNA polymerase II subunit RPB2 OS=Mus musculus GN=Polr2b PE=2 SV=2 - [RPB2_MOUSE]	1	0.896528	0.827902	0.837414	0.810244
O35704	Serine palmitoyltransferase 1 OS=Mus musculus GN=Sptlc1 PE=2 SV=2 - [SPTC1_MOUSE]	1	0.896673	0.859907	0.920267	0.784048
Q3TE80	Protein 2410002F23Rik OS=Mus musculus GN=2410002F23Rik PE=2 SV=1 - [Q3TE80_MOUSE]	1	0.896813	0.968995	0.870942	0.899828
Q61245-2	Isoform Short of Collagen alpha-1(XI) chain OS=Mus musculus GN=Col11a1 - [COBA1_MOUSE]	1	0.896837	0.841104	0.459121	0.490237
O54941	SWI/SNF-related matrix-associated actin-dependent regulator of chromatin subfamily E member 1 OS=Mus musculus GN=Smarce1 PE=1 SV=1 - [SMCE1_MOUSE]	1	0.896965	0.785649	0.735557	0.717004
Q8BIV3	Ran-binding protein 6 OS=Mus musculus GN=Ranbp6 PE=2 SV=3 - [RNBP6_MOUSE]	1	0.897063	0.95641	0.894752	0.86061
Q3UGF1-3	Isoform 3 of WD repeat-containing protein 19 OS=Mus musculus GN=Wdr19 - [WDR19_MOUSE]	1	0.897378	0.932939	0.861826	0.897042
Q921G8	Gamma-tubulin complex component 2 OS=Mus musculus GN=Tubgcp2 PE=2 SV=2 - [GCP2_MOUSE]	1	0.897467	0.755613	0.82714	0.736757
Q9Z1F9	SUMO-activating enzyme subunit 2 OS=Mus musculus GN=Uba2 PE=2 SV=1 - [SAE2_MOUSE]	1	0.897552	0.871065	0.910343	0.887312
Q61216	Double-strand break repair protein MRE11A OS=Mus musculus GN=Mre11a PE=2 SV=1 - [MRE11_MOUSE]	1	0.897563	0.779622	0.703219	0.77788
P15306	Thrombomodulin OS=Mus musculus GN=Thbd PE=1 SV=1 - [TRBM_MOUSE]	1	0.897566	0.804187	0.796367	0.683582
P62830	60S ribosomal protein L23 OS=Mus musculus GN=Rpl23 PE=1 SV=1 - [RL23_MOUSE]	1	0.897617	0.717325	0.768138	0.674323
P43275	Histone H1.1 OS=Mus musculus GN=Hist1h1a PE=1 SV=2 - [H11_MOUSE]	1	0.897635	0.720166	0.895025	0.52443
E9Q7H5	Uncharacterized protein OS=Mus musculus GN=Gm8991 PE=4 SV=1 - [E9Q7H5_MOUSE]	1	0.897818	0.85254	0.832709	0.797137
A6H6A9	Rab GTPase-activating protein 1-like OS=Mus musculus GN=Rabgap1l PE=1 SV=1 - [RBG1L_MOUSE]	1	0.897831	1.19943	1.1458	1.20267
Q2EMV9-2	Isoform 2 of Poly [ADP-ribose] polymerase 14 OS=Mus musculus GN=Parp14 - [PAR14_MOUSE]	1	0.897842	0.858379	0.934969	0.810076
Q8BLU0	Fibronectin leucine rich transmembrane protein 2 OS=Mus musculus GN=Flrt2 PE=2 SV=1 - [Q8BLU0_MOUSE]	1	0.89788	1.0044	1.04623	0.963299
Q922L6	Negative elongation factor D OS=Mus musculus GN=Nelfcd PE=2 SV=2 - [NELFD_MOUSE]	1	0.897972	0.893366	0.786836	0.911282
Q91YP3	Putative deoxyribose-phosphate aldolase OS=Mus musculus GN=Dera PE=2 SV=1 - [DEOC_MOUSE]	1	0.897979	0.85396	0.719367	0.79733
P60766	Cell division control protein 42 homolog OS=Mus musculus GN=Cdc42 PE=1 SV=2 - [CDC42_MOUSE]	1	0.898046	0.991482	1.04711	1.0621
Q8BHN3-2	Isoform 2 of Neutral alpha-glucosidase AB OS=Mus musculus GN=Ganab - [GANAB_MOUSE]	1	0.898054	0.871988	0.861444	0.825826
P82198	Transforming growth factor-beta-induced protein ig-h3 OS=Mus musculus GN=Tgfbi PE=2 SV=1 - [BGH3_MOUSE]	1	0.898055	0.884154	0.80607	0.811868
P97452	Ribosome biogenesis protein BOP1 OS=Mus musculus GN=Bop1 PE=1 SV=1 - [BOP1_MOUSE]	1	0.898128	0.759713	0.644813	0.903561
Q9CY97-2	Isoform 2 of RNA polymerase II subunit A C-terminal domain phosphatase SSU72 OS=Mus musculus GN=Ssu72 - [SSU72_MOUSE]	1	0.89833	0.818436	0.626601	0.934344
Q7TPD0	Integrator complex subunit 3 OS=Mus musculus GN=Ints3 PE=1 SV=2 - [INT3_MOUSE]	1	0.898389	0.980637	0.958911	0.729901
P32233	Developmentally-regulated GTP-binding protein 1 OS=Mus musculus GN=Drg1 PE=1 SV=1 - [DRG1_MOUSE]	1	0.898421	0.863708	0.830295	0.85507
P21956-2	Isoform 2 of Lactadherin OS=Mus musculus GN=Mfge8 - [MFGM_MOUSE]	1	0.898422	0.57473	0.672081	0.825245
Q99L00-2	Isoform 2 of HAUS augmin-like complex subunit 8 OS=Mus musculus GN=Haus8 - [HAUS8_MOUSE]	1	0.898429	0.899876	0.782254	0.883151
Q8K1E0-2	Isoform 2 of Syntaxin-5 OS=Mus musculus GN=Stx5 - [STX5_MOUSE]	1	0.898468	0.80772	0.769526	0.773432
Q91WZ8-2	Isoform 2 of Dysbindin OS=Mus musculus GN=Dtnbp1 - [DTBP1_MOUSE]	1	0.89878	0.876705	0.75835	0.875163
Q6P5E4	UDP-glucose:glycoprotein glucosyltransferase 1 OS=Mus musculus GN=Uggt1 PE=1 SV=4 - [UGGG1_MOUSE]	1	0.898942	0.867815	0.803649	0.767572
P47911	60S ribosomal protein L6 OS=Mus musculus GN=Rpl6 PE=1 SV=3 - [RL6_MOUSE]	1	0.89911	0.678366	0.768427	0.538008
F6WKY8	Phospholipase D1 (Fragment) OS=Mus musculus GN=Pld1 PE=4 SV=1 - [F6WKY8_MOUSE]	1	0.899212	0.923452	1.008	0.904841
P25444	40S ribosomal protein S2 OS=Mus musculus GN=Rps2 PE=1 SV=3 - [RS2_MOUSE]	1	0.899269	0.705121	0.743015	0.640969
Q9CXY6	Interleukin enhancer-binding factor 2 OS=Mus musculus GN=Ilf2 PE=1 SV=1 - [ILF2_MOUSE]	1	0.899371	0.996688	0.921007	0.763397
H3BJN3	Homeobox protein cut-like 1 OS=Mus musculus GN=Cux1 PE=2 SV=1 - [H3BJN3_MOUSE]	1	0.899386	0.8181	0.793385	0.796765
Q8C850	Scavenger receptor class A member 3 OS=Mus musculus GN=Scara3 PE=2 SV=1 - [SCAR3_MOUSE]	1	0.89956	0.712318	0.629843	0.580406
Q8R422	CD109 antigen OS=Mus musculus GN=Cd109 PE=2 SV=1 - [CD109_MOUSE]	1	0.899682	0.882419	0.838627	0.795761
Q8K2I1	Protein farnesyltransferase subunit beta OS=Mus musculus GN=Fntb PE=1 SV=1 - [FNTB_MOUSE]	1	0.899908	1.06029	0.910519	0.991359
O55142	60S ribosomal protein L35a OS=Mus musculus GN=Rpl35a PE=2 SV=2 - [RL35A_MOUSE]	1	0.900012	0.670569	0.721224	0.673464
Q62383	Transcription elongation factor SPT6 OS=Mus musculus GN=Supt6h PE=1 SV=2 - [SPT6H_MOUSE]	1	0.900033	0.852046	0.837541	0.771359
Q9WV68	Peroxisomal 2,4-dienoyl-CoA reductase OS=Mus musculus GN=Decr2 PE=1 SV=1 - [DECR2_MOUSE]	1	0.900113	0.87723	0.833461	0.932887
A2ATL0	Protein Fam171a1 OS=Mus musculus GN=Fam171a1 PE=2 SV=1 - [A2ATL0_MOUSE]	1	0.900309	0.82321	0.776996	0.77407
Q6P2B1	Transportin-3 OS=Mus musculus GN=Tnpo3 PE=1 SV=1 - [TNPO3_MOUSE]	1	0.900321	0.963284	0.955863	0.987762
Q9CY50	Translocon-associated protein subunit alpha OS=Mus musculus GN=Ssr1 PE=1 SV=1 - [SSRA_MOUSE]	1	0.900324	0.680595	0.664691	0.574706
Q8VBZ3	Cleft lip and palate transmembrane protein 1 homolog OS=Mus musculus GN=Clptm1 PE=1 SV=1 - [CLPT1_MOUSE]	1	0.900329	0.815936	0.842418	0.813987
A2ALW5-2	Isoform 2 of DnaJ homolog subfamily C member 25 OS=Mus musculus GN=Dnajc25 - [DJC25_MOUSE]	1	0.90033	0.729588	0.667947	0.647654
Q8VHR5	Transcriptional repressor p66-beta OS=Mus musculus GN=Gatad2b PE=1 SV=1 - [P66B_MOUSE]	1	0.900354	0.826018	0.836192	0.81668
P49962	Signal recognition particle 9 kDa protein OS=Mus musculus GN=Srp9 PE=1 SV=2 - [SRP09_MOUSE]	1	0.900372	0.765974	0.885935	0.847598
E9QPX1	Collagen alpha-1(XVIII) chain OS=Mus musculus GN=Col18a1 PE=2 SV=1 - [E9QPX1_MOUSE]	1	0.900569	0.761157	0.787616	0.760565
Q9DC50	Peroxisomal carnitine O-octanoyltransferase OS=Mus musculus GN=Crot PE=1 SV=1 - [OCTC_MOUSE]	1	0.90059	1.05467	0.97525	0.967275
Q501J6	Probable ATP-dependent RNA helicase DDX17 OS=Mus musculus GN=Ddx17 PE=2 SV=1 - [DDX17_MOUSE]	1	0.900694	0.770679	0.795094	0.732905
P10518	Delta-aminolevulinic acid dehydratase OS=Mus musculus GN=Alad PE=1 SV=1 - [HEM2_MOUSE]	1	0.900724	0.988142	1.01615	0.947037
P42225	Signal transducer and activator of transcription 1 OS=Mus musculus GN=Stat1 PE=1 SV=1 - [STAT1_MOUSE]	1	0.900727	0.96416	0.841785	0.915465
Q8R1V4	Transmembrane emp24 domain-containing protein 4 OS=Mus musculus GN=Tmed4 PE=2 SV=1 - [TMED4_MOUSE]	1	0.900918	0.933344	0.939466	1.00549
Q78PY7	Staphylococcal nuclease domain-containing protein 1 OS=Mus musculus GN=Snd1 PE=1 SV=1 - [SND1_MOUSE]	1	0.900939	0.800372	0.766424	0.733489
Q9R190	Metastasis-associated protein MTA2 OS=Mus musculus GN=Mta2 PE=1 SV=1 - [MTA2_MOUSE]	1	0.901036	0.784993	0.769908	0.703205
Q6NS82-3	Isoform 3 of Protein FAM134A OS=Mus musculus GN=Fam134a - [F134A_MOUSE]	1	0.901237	1.00982	0.924952	1.04832
O08738	Caspase-6 OS=Mus musculus GN=Casp6 PE=2 SV=1 - [CASP6_MOUSE]	1	0.901244	0.832102	0.819519	0.86594
Q9EPE9	Probable cation-transporting ATPase 13A1 OS=Mus musculus GN=Atp13a1 PE=1 SV=2 - [AT131_MOUSE]	1	0.901256	0.895507	0.950718	0.87284
F8VPU2	Protein Farp1 OS=Mus musculus GN=Farp1 PE=2 SV=1 - [F8VPU2_MOUSE]	1	0.901281	0.81836	0.773389	0.706476
Q0VEK2	MCG3056, isoform CRA_b OS=Mus musculus GN=Chp2 PE=2 SV=1 - [Q0VEK2_MOUSE]	1	0.901521	1.092	1.15927	1.39855
O55135	Eukaryotic translation initiation factor 6 OS=Mus musculus GN=Eif6 PE=1 SV=2 - [IF6_MOUSE]	1	0.901561	0.983617	1.08651	0.987769
Q6ZPT1	Kelch-like protein 9 OS=Mus musculus GN=Klhl9 PE=2 SV=2 - [KLHL9_MOUSE]	1	0.901597	0.910603	0.826239	0.880435
Q8R3I2-3	Isoform 3 of Lysophospholipid acyltransferase 2 OS=Mus musculus GN=Mboat2 - [MBOA2_MOUSE]	1	0.901597	0.810634	0.761101	0.883941
E9PWQ3	Protein Col6a3 OS=Mus musculus GN=Col6a3 PE=4 SV=2 - [E9PWQ3_MOUSE]	1	0.901602	0.875408	0.855082	0.755537
A2AQ25-8	Isoform 8 of Sickle tail protein OS=Mus musculus GN=Skt - [SKT_MOUSE]	1	0.901698	0.948818	0.928237	1.02106
G5E870	E3 ubiquitin-protein ligase TRIP12 OS=Mus musculus GN=Trip12 PE=1 SV=1 - [TRIPC_MOUSE]	1	0.901836	0.879371	0.864627	0.783784
Q9Z2N8	Actin-like protein 6A OS=Mus musculus GN=Actl6a PE=1 SV=2 - [ACL6A_MOUSE]	1	0.901883	0.740966	0.72792	0.672442
Q62241	U1 small nuclear ribonucleoprotein C OS=Mus musculus GN=Snrpc PE=2 SV=1 - [RU1C_MOUSE]	1	0.901928	0.807851	0.717348	0.740082
E9QKZ2	Importin-9 OS=Mus musculus GN=Ipo9 PE=2 SV=1 - [E9QKZ2_MOUSE]	1	0.90193	0.928525	0.826862	0.867575
Q7TPV4	Myb-binding protein 1A OS=Mus musculus GN=Mybbp1a PE=1 SV=2 - [MBB1A_MOUSE]	1	0.901999	0.731108	0.740719	0.760504
Q61550	Double-strand-break repair protein rad21 homolog OS=Mus musculus GN=Rad21 PE=1 SV=3 - [RAD21_MOUSE]	1	0.902031	0.898625	0.841798	0.86413
D3Z0A2	Protein arginine N-methyltransferase 1 OS=Mus musculus GN=Prmt1 PE=2 SV=1 - [D3Z0A2_MOUSE]	1	0.902064	0.813844	0.821537	0.804586
Q6IR34-3	Isoform 3 of G-protein-signaling modulator 1 OS=Mus musculus GN=Gpsm1 - [GPSM1_MOUSE]	1	0.902106	1.02072	1.04766	0.952604
Q62189	U1 small nuclear ribonucleoprotein A OS=Mus musculus GN=Snrpa PE=2 SV=3 - [SNRPA_MOUSE]	1	0.902139	0.783683	0.83952	0.739015
Q8CI04	Conserved oligomeric Golgi complex subunit 3 OS=Mus musculus GN=Cog3 PE=1 SV=3 - [COG3_MOUSE]	1	0.902363	0.878922	0.817012	0.839981
P26369	Splicing factor U2AF 65 kDa subunit OS=Mus musculus GN=U2af2 PE=1 SV=3 - [U2AF2_MOUSE]	1	0.902393	0.786816	0.765697	0.705853
Q8BXC6	COMM domain-containing protein 2 OS=Mus musculus GN=Commd2 PE=1 SV=1 - [COMD2_MOUSE]	1	0.902435	0.810907	0.750113	0.800684
A2AWR2	GPR155 variant 5 OS=Mus musculus GN=Gpr155 PE=2 SV=1 - [A2AWR2_MOUSE]	1	0.902676	1.09974	0.804034	0.928999
F8VQK5	SAM and SH3 domain-containing protein 1 OS=Mus musculus GN=Sash1 PE=2 SV=1 - [F8VQK5_MOUSE]	1	0.902913	0.838252	0.777489	0.817277
Q9D1M0	Protein SEC13 homolog OS=Mus musculus GN=Sec13 PE=2 SV=3 - [SEC13_MOUSE]	1	0.902957	0.909011	0.83525	0.828498
Q9CQF3	Cleavage and polyadenylation specificity factor subunit 5 OS=Mus musculus GN=Nudt21 PE=2 SV=1 - [CPSF5_MOUSE]	1	0.903004	0.806981	0.806622	0.763994
Q80UU9	Membrane-associated progesterone receptor component 2 OS=Mus musculus GN=Pgrmc2 PE=1 SV=2 - [PGRC2_MOUSE]	1	0.903012	0.899104	0.858166	0.907542
Q00623	Apolipoprotein A-I OS=Mus musculus GN=Apoa1 PE=1 SV=2 - [APOA1_MOUSE]	1	0.903107	0.718903	0.581434	0.775469	X
E9PXX7	Thioredoxin domain-containing protein 5 OS=Mus musculus GN=Txndc5 PE=2 SV=1 - [E9PXX7_MOUSE]	1	0.903109	0.753566	0.660132	0.722602
Q99K48	Non-POU domain-containing octamer-binding protein OS=Mus musculus GN=Nono PE=1 SV=3 - [NONO_MOUSE]	1	0.903158	0.804075	0.782228	0.794699
E9QAS4	Chromodomain-helicase-DNA-binding protein 4 OS=Mus musculus GN=Chd4 PE=2 SV=1 - [E9QAS4_MOUSE]	1	0.90316	0.771973	0.697669	0.700635
Q62177	Semaphorin-3B OS=Mus musculus GN=Sema3b PE=2 SV=2 - [SEM3B_MOUSE]	1	0.903273	0.919422	0.860791	0.943384
Q91YJ2	Sorting nexin-4 OS=Mus musculus GN=Snx4 PE=2 SV=1 - [SNX4_MOUSE]	1	0.903377	0.917894	0.876931	0.88069
Q9JKR6	Hypoxia up-regulated protein 1 OS=Mus musculus GN=Hyou1 PE=1 SV=1 - [HYOU1_MOUSE]	1	0.903616	0.836279	0.787319	0.879337
P54729	NEDD8 ultimate buster 1 OS=Mus musculus GN=Nub1 PE=1 SV=2 - [NUB1_MOUSE]	1	0.903661	0.900964	0.928988	1.03532
Q9CW46	Ribonucleoprotein PTB-binding 1 OS=Mus musculus GN=Raver1 PE=1 SV=2 - [RAVR1_MOUSE]	1	0.903787	0.862716	0.817646	0.764995
E9Q605	Inhibitor of nuclear factor kappa-B kinase subunit alpha OS=Mus musculus GN=Chuk PE=2 SV=1 - [E9Q605_MOUSE]	1	0.903836	0.935014	0.975568	1.03437
O35286	Putative pre-mRNA-splicing factor ATP-dependent RNA helicase DHX15 OS=Mus musculus GN=Dhx15 PE=2 SV=2 - [DHX15_MOUSE]	1	0.903841	0.803667	0.778082	0.778165
E9QJR0	Protein 4833403I15Rik OS=Mus musculus GN=4833403I15Rik PE=4 SV=1 - [E9QJR0_MOUSE]	1	0.903915	0.980995	1.26137	1.14204
E9QQ99	E3 ubiquitin-protein ligase synoviolin OS=Mus musculus GN=Syvn1 PE=2 SV=1 - [E9QQ99_MOUSE]	1	0.90398	0.821927	0.859626	0.756287
Q80U78-2	Isoform 2 of Pumilio homolog 1 OS=Mus musculus GN=Pum1 - [PUM1_MOUSE]	1	0.903999	0.842299	0.74668	0.822482
Q9CZU3	Superkiller viralicidic activity 2-like 2 OS=Mus musculus GN=Skiv2l2 PE=2 SV=1 - [SK2L2_MOUSE]	1	0.904031	0.829498	0.830775	0.76836
Q62186	Translocon-associated protein subunit delta OS=Mus musculus GN=Ssr4 PE=2 SV=1 - [SSRD_MOUSE]	1	0.904222	0.723218	0.72408	0.693953
Q3TCN2	Putative phospholipase B-like 2 OS=Mus musculus GN=Plbd2 PE=1 SV=2 - [PLBL2_MOUSE]	1	0.904232	1.06982	0.866542	0.88862
P53994	Ras-related protein Rab-2A OS=Mus musculus GN=Rab2a PE=1 SV=1 - [RAB2A_MOUSE]	1	0.904246	0.903669	0.990396	0.904088
Q8VCS3	Glycosaminoglycan xylosylkinase OS=Mus musculus GN=Fam20b PE=2 SV=1 - [XYLK_MOUSE]	1	0.904313	0.895528	0.774813	0.791308
O35375-5	Isoform B0 of Neuropilin-2 OS=Mus musculus GN=Nrp2 - [NRP2_MOUSE]	1	0.904397	0.782447	0.750504	0.745461
Q8BND3-2	Isoform 2 of WD repeat-containing protein 35 OS=Mus musculus GN=Wdr35 - [WDR35_MOUSE]	1	0.904411	0.93082	0.941428	0.877775
Q8CG72	Poly(ADP-ribose) glycohydrolase ARH3 OS=Mus musculus GN=Adprhl2 PE=1 SV=1 - [ARHL2_MOUSE]	1	0.904423	1.02106	0.934644	0.974292
Q9QZD4	DNA repair endonuclease XPF OS=Mus musculus GN=Ercc4 PE=2 SV=3 - [XPF_MOUSE]	1	0.904433	0.869048	0.838912	0.961985
P62242	40S ribosomal protein S8 OS=Mus musculus GN=Rps8 PE=1 SV=2 - [RS8_MOUSE]	1	0.904485	0.761714	0.78096	0.697641
Q9CQ49	Nuclear cap-binding protein subunit 2 OS=Mus musculus GN=Ncbp2 PE=1 SV=1 - [NCBP2_MOUSE]	1	0.904499	0.736978	0.651256	0.662889
Q9Z1W9	STE20/SPS1-related proline-alanine-rich protein kinase OS=Mus musculus GN=Stk39 PE=1 SV=1 - [STK39_MOUSE]	1	0.904604	1.03118	0.943075	1.00079
P57716	Nicastrin OS=Mus musculus GN=Ncstn PE=1 SV=3 - [NICA_MOUSE]	1	0.904631	0.893714	0.711633	0.740505
Q8BWR2	PITH domain-containing protein 1 OS=Mus musculus GN=Pithd1 PE=2 SV=1 - [PITH1_MOUSE]	1	0.904652	1.14474	1.22449	1.33618
Q9JI10	Serine/threonine-protein kinase 3 OS=Mus musculus GN=Stk3 PE=1 SV=1 - [STK3_MOUSE]	1	0.904677	0.938044	0.904071	0.948377
Q9QUG9	RAS guanyl-releasing protein 2 OS=Mus musculus GN=Rasgrp2 PE=1 SV=2 - [GRP2_MOUSE]	1	0.904918	0.780782	0.906289	0.756235
Q01853	Transitional endoplasmic reticulum ATPase OS=Mus musculus GN=Vcp PE=1 SV=4 - [TERA_MOUSE]	1	0.905018	0.902219	0.936386	0.91662
P35821	Tyrosine-protein phosphatase non-receptor type 1 OS=Mus musculus GN=Ptpn1 PE=1 SV=2 - [PTN1_MOUSE]	1	0.905054	0.852665	0.924559	0.841964
Q9CQG2-2	Isoform 2 of Methyltransferase-like protein 16 OS=Mus musculus GN=Mettl16 - [MET16_MOUSE]	1	0.905161	0.870478	0.92284	0.889149
Q8K327	Chromosome alignment-maintaining phosphoprotein 1 OS=Mus musculus GN=Champ1 PE=1 SV=1 - [CHAP1_MOUSE]	1	0.905231	0.76672	0.742703	0.689215
E9PVA8	Protein Gcn1l1 OS=Mus musculus GN=Gcn1l1 PE=2 SV=1 - [E9PVA8_MOUSE]	1	0.905245	0.836961	0.781358	0.770189
Q9ER73	Elongator complex protein 4 OS=Mus musculus GN=Elp4 PE=2 SV=2 - [ELP4_MOUSE]	1	0.905343	0.856304	0.820763	0.799354
Q68FL6	Methionine--tRNA ligase, cytoplasmic OS=Mus musculus GN=Mars PE=2 SV=1 - [SYMC_MOUSE]	1	0.905496	0.854809	0.828858	0.848912
Q8C754	Vacuolar protein sorting-associated protein 52 homolog OS=Mus musculus GN=Vps52 PE=2 SV=1 - [VPS52_MOUSE]	1	0.905548	0.943617	0.898017	1.00299
Q6A028	Switch-associated protein 70 OS=Mus musculus GN=Swap70 PE=1 SV=2 - [SWP70_MOUSE]	1	0.905825	0.920674	0.847499	0.894044
P84104-2	Isoform Short of Serine/arginine-rich splicing factor 3 OS=Mus musculus GN=Srsf3 - [SRSF3_MOUSE]	1	0.905839	0.885926	0.934203	0.863126
Q91V89	Protein Ppp2r5d OS=Mus musculus GN=Ppp2r5d PE=2 SV=1 - [Q91V89_MOUSE]	1	0.905978	0.934976	0.949691	0.932554
Q8R4C2	RUN and FYVE domain-containing protein 2 OS=Mus musculus GN=Rufy2 PE=1 SV=2 - [RUFY2_MOUSE]	1	0.906027	0.86348	0.890724	0.879851
D3YXK2	Scaffold attachment factor B1 OS=Mus musculus GN=Safb PE=1 SV=2 - [SAFB1_MOUSE]	1	0.906062	0.795981	0.770489	0.734651
E9Q715	Putative RNA-binding protein Luc7-like 2 OS=Mus musculus GN=Luc7l2 PE=2 SV=1 - [E9Q715_MOUSE]	1	0.906075	0.74356	0.817239	0.609423
O88947	Coagulation factor X OS=Mus musculus GN=F10 PE=1 SV=1 - [FA10_MOUSE]	1	0.906103	0.849431	0.740233	0.971093
Q9DBZ5	Eukaryotic translation initiation factor 3 subunit K OS=Mus musculus GN=Eif3k PE=1 SV=1 - [EIF3K_MOUSE]	1	0.906153	0.872578	0.920926	0.841375
Q9EPJ9-2	Isoform 2 of ADP-ribosylation factor GTPase-activating protein 1 OS=Mus musculus GN=Arfgap1 - [ARFG1_MOUSE]	1	0.906166	0.794136	0.686425	0.721989
P50580	Proliferation-associated protein 2G4 OS=Mus musculus GN=Pa2g4 PE=1 SV=3 - [PA2G4_MOUSE]	1	0.906248	0.774372	0.755042	0.724004
O35083	1-acyl-sn-glycerol-3-phosphate acyltransferase alpha OS=Mus musculus GN=Agpat1 PE=2 SV=1 - [PLCA_MOUSE]	1	0.906391	0.958806	0.938189	1.01564
Q8K2X3	CST complex subunit STN1 OS=Mus musculus GN=Obfc1 PE=1 SV=2 - [STN1_MOUSE]	1	0.906417	0.809062	0.785783	0.748742
P49222	Erythrocyte membrane protein band 4.2 OS=Mus musculus GN=Epb42 PE=2 SV=3 - [EPB42_MOUSE]	1	0.906516	0.839562	1.05856	1.2406
Q91ZE0	Trimethyllysine dioxygenase, mitochondrial OS=Mus musculus GN=Tmlhe PE=2 SV=2 - [TMLH_MOUSE]	1	0.906574	0.84335	0.894011	0.693544
P35288	Ras-related protein Rab-23 OS=Mus musculus GN=Rab23 PE=1 SV=2 - [RAB23_MOUSE]	1	0.906596	0.964445	0.983287	1.00079
Q80YQ2	Mediator of RNA polymerase II transcription subunit 23 OS=Mus musculus GN=Med23 PE=1 SV=2 - [MED23_MOUSE]	1	0.906637	0.868276	0.80537	0.925296
A2AWA9	Rab GTPase-activating protein 1 OS=Mus musculus GN=Rabgap1 PE=2 SV=1 - [RBGP1_MOUSE]	1	0.906658	0.907197	0.855343	0.920622
Q6PGF7	Exocyst complex component 8 OS=Mus musculus GN=Exoc8 PE=1 SV=1 - [EXOC8_MOUSE]	1	0.906672	1.00516	0.964911	1.01205
D3Z6H3	Dynactin 6, isoform CRA_b OS=Mus musculus GN=Dctn6 PE=4 SV=1 - [D3Z6H3_MOUSE]	1	0.906807	0.864541	0.941684	0.887154
E9Q1W7	TBC domain-containing protein kinase-like protein OS=Mus musculus GN=Tbck PE=2 SV=1 - [E9Q1W7_MOUSE]	1	0.906861	0.959689	0.867948	0.918661
I7HLS4	Centrosomal protein of 112 kDa (Fragment) OS=Mus musculus GN=Cep112 PE=4 SV=1 - [I7HLS4_MOUSE]	1	0.907164	0.895898	0.823449	0.849337
Q9Z130	Heterogeneous nuclear ribonucleoprotein D-like OS=Mus musculus GN=Hnrpdl PE=1 SV=1 - [HNRDL_MOUSE]	1	0.907373	0.865126	0.837805	0.844909
A6X919	Protein dpy-19 homolog 1 OS=Mus musculus GN=Dpy19l1 PE=2 SV=1 - [D19L1_MOUSE]	1	0.907428	0.837012	0.780508	0.745468
P08030	Adenine phosphoribosyltransferase OS=Mus musculus GN=Aprt PE=2 SV=2 - [APT_MOUSE]	1	0.907483	1.01421	0.884777	1.01767
Q8K4Z5	Splicing factor 3A subunit 1 OS=Mus musculus GN=Sf3a1 PE=1 SV=1 - [SF3A1_MOUSE]	1	0.907524	0.803725	0.785719	0.720717
P28658	Ataxin-10 OS=Mus musculus GN=Atxn10 PE=1 SV=2 - [ATX10_MOUSE]	1	0.907636	0.991759	0.951115	1.02409
Q7TMK9-2	Isoform 2 of Heterogeneous nuclear ribonucleoprotein Q OS=Mus musculus GN=Syncrip - [HNRPQ_MOUSE]	1	0.907756	0.871502	0.793299	0.762449
F8VQ54	Endoribonuclease Dicer OS=Mus musculus GN=Dicer1 PE=2 SV=1 - [F8VQ54_MOUSE]	1	0.907758	0.759699	0.636914	0.729772
A2RSX9	Arfip1 protein OS=Mus musculus GN=Arfip1 PE=2 SV=1 - [A2RSX9_MOUSE]	1	0.907764	0.901264	0.801573	0.81741
A2A9M5	Dedicator of cytokinesis protein 7 OS=Mus musculus GN=Dock7 PE=2 SV=1 - [A2A9M5_MOUSE]	1	0.907783	0.866697	0.822159	0.877838
E9PUA2	Terminal uridylyltransferase 7 OS=Mus musculus GN=Zcchc6 PE=4 SV=1 - [E9PUA2_MOUSE]	1	0.90782	0.967761	0.991787	0.900062
Q8BLI4	Dermatan-sulfate epimerase OS=Mus musculus GN=Dse PE=2 SV=1 - [DSE_MOUSE]	1	0.90791	0.672984	0.722994	0.629064
P04627	Serine/threonine-protein kinase A-Raf OS=Mus musculus GN=Araf PE=2 SV=2 - [ARAF_MOUSE]	1	0.907957	0.893276	0.954886	1.02633
Q99PT1	Rho GDP-dissociation inhibitor 1 OS=Mus musculus GN=Arhgdia PE=1 SV=3 - [GDIR1_MOUSE]	1	0.908098	0.995632	0.990811	0.964032
B7ZCJ1	Rho GTPase-activating protein 21 OS=Mus musculus GN=Arhgap21 PE=4 SV=1 - [B7ZCJ1_MOUSE]	1	0.908109	1.14579	1.00814	1.05675
Q8VDD5	Myosin-9 OS=Mus musculus GN=Myh9 PE=1 SV=4 - [MYH9_MOUSE]	1	0.90811	0.877643	0.871946	0.876144
P04919-2	Isoform Kidney of Band 3 anion transport protein OS=Mus musculus GN=Slc4a1 - [B3AT_MOUSE]	1	0.908116	0.73989	1.03716	1.20363
D3Z730	Eukaryotic translation initiation factor 4E type 2 OS=Mus musculus GN=Eif4e2 PE=2 SV=1 - [D3Z730_MOUSE]	1	0.90814	0.905957	0.835369	0.894592
O89001	Carboxypeptidase D OS=Mus musculus GN=Cpd PE=1 SV=2 - [CBPD_MOUSE]	1	0.908161	0.792289	0.702299	0.698398
Q8R0G9	Nuclear pore complex protein Nup133 OS=Mus musculus GN=Nup133 PE=1 SV=2 - [NU133_MOUSE]	1	0.908206	0.871908	0.888105	0.841191
Q8K0F1	TBC1 domain family member 23 OS=Mus musculus GN=Tbc1d23 PE=2 SV=1 - [TBC23_MOUSE]	1	0.908255	0.851937	0.790677	0.66715
A2ALR9	Ubiquitin carboxyl-terminal hydrolase 48 OS=Mus musculus GN=Usp48 PE=2 SV=1 - [A2ALR9_MOUSE]	1	0.90826	0.887742	0.829644	0.879893
P68369	Tubulin alpha-1A chain OS=Mus musculus GN=Tuba1a PE=1 SV=1 - [TBA1A_MOUSE]	1	0.908278	1.05945	1.04962	1.11655
Q8VCH6	Delta(24)-sterol reductase OS=Mus musculus GN=Dhcr24 PE=2 SV=1 - [DHC24_MOUSE]	1	0.908288	0.964688	0.955435	1.2164
Q9EPU0-2	Isoform 2 of Regulator of nonsense transcripts 1 OS=Mus musculus GN=Upf1 - [RENT1_MOUSE]	1	0.908295	0.845102	0.855584	0.882502
A2AGH8	Mediator of RNA polymerase II transcription subunit 12 OS=Mus musculus GN=Med12 PE=2 SV=1 - [A2AGH8_MOUSE]	1	0.908356	0.781456	0.66952	0.629043
A2ACV6	Uncharacterized protein OS=Mus musculus GN=Soga1 PE=2 SV=1 - [A2ACV6_MOUSE]	1	0.90848	0.833629	0.7137	0.717637
G3UYD0	General transcription factor II-I OS=Mus musculus GN=Gtf2i PE=2 SV=1 - [G3UYD0_MOUSE]	1	0.908519	0.803475	0.780602	0.801705
P70295	Ancient ubiquitous protein 1 OS=Mus musculus GN=Aup1 PE=2 SV=1 - [AUP1_MOUSE]	1	0.908586	0.914151	0.949038	1.00129
P08121	Collagen alpha-1(III) chain OS=Mus musculus GN=Col3a1 PE=2 SV=4 - [CO3A1_MOUSE]	1	0.908632	0.628861	0.47449	0.443116
Q9CQU3	Protein RER1 OS=Mus musculus GN=Rer1 PE=1 SV=1 - [RER1_MOUSE]	1	0.908672	0.850311	0.825006	0.94726
Q924D1	Cytochrome P450 CYP2J9 OS=Mus musculus GN=Cyp2j9 PE=2 SV=1 - [Q924D1_MOUSE]	1	0.908699	0.845253	0.815198	0.77769
E9Q5L2	Inter alpha-trypsin inhibitor, heavy chain 4 OS=Mus musculus GN=Itih4 PE=2 SV=1 - [E9Q5L2_MOUSE]	1	0.908785	0.899118	0.725315	0.854102
Q9WV54	Acid ceramidase OS=Mus musculus GN=Asah1 PE=1 SV=1 - [ASAH1_MOUSE]	1	0.908817	0.964277	0.952089	0.8916
Q8VCN9	Tubulin-specific chaperone C OS=Mus musculus GN=Tbcc PE=2 SV=1 - [TBCC_MOUSE]	1	0.908902	0.899136	0.95137	1.0175
P14115	60S ribosomal protein L27a OS=Mus musculus GN=Rpl27a PE=2 SV=5 - [RL27A_MOUSE]	1	0.908963	0.636033	0.78664	0.631858
Q61586	Glycerol-3-phosphate acyltransferase 1, mitochondrial OS=Mus musculus GN=Gpam PE=1 SV=2 - [GPAT1_MOUSE]	1	0.909004	1.02848	1.53645	1.25259
Q99MR6-3	Isoform C of Serrate RNA effector molecule homolog OS=Mus musculus GN=Srrt - [SRRT_MOUSE]	1	0.90904	0.82147	0.790683	0.733811
Q8BS95	Golgi pH regulator OS=Mus musculus GN=Gpr89a PE=2 SV=2 - [GPHR_MOUSE]	1	0.909139	0.927913	0.933074	0.881774
Q921H8	3-ketoacyl-CoA thiolase A, peroxisomal OS=Mus musculus GN=Acaa1a PE=2 SV=1 - [THIKA_MOUSE]	1	0.909231	0.965272	0.881726	0.945985
Q8VHK9	Probable ATP-dependent RNA helicase DHX36 OS=Mus musculus GN=Dhx36 PE=2 SV=2 - [DHX36_MOUSE]	1	0.909278	0.86301	0.808156	0.873596
Q9R1J0	Sterol-4-alpha-carboxylate 3-dehydrogenase, decarboxylating OS=Mus musculus GN=Nsdhl PE=2 SV=1 - [NSDHL_MOUSE]	1	0.909507	0.912296	0.854617	0.920137
H3BL26	Tetraspanin-6 (Fragment) OS=Mus musculus GN=Tspan6 PE=2 SV=1 - [H3BL26_MOUSE]	1	0.909515	0.786595	0.761993	0.733986
Q8BHT6	Beta-1,3-glucosyltransferase OS=Mus musculus GN=B3galtl PE=2 SV=3 - [B3GLT_MOUSE]	1	0.909582	0.839029	0.762946	0.720602
G3X9X5	Zinc finger CCCH type, antiviral 1, isoform CRA_b OS=Mus musculus GN=Zc3hav1 PE=4 SV=1 - [G3X9X5_MOUSE]	1	0.909586	0.926418	0.95231	0.962208
Q3TIV5	Zinc finger CCCH domain-containing protein 15 OS=Mus musculus GN=Zc3h15 PE=1 SV=2 - [ZC3HF_MOUSE]	1	0.909595	0.83191	0.709489	0.767629
Q9CQL0	Protein-lysine methyltransferase METTL21A OS=Mus musculus GN=Mettl21A PE=2 SV=1 - [MT21A_MOUSE]	1	0.909806	0.949631	0.816294	0.85072
Q91YT7	Protein Ythdf2 OS=Mus musculus GN=Ythdf2 PE=2 SV=1 - [Q91YT7_MOUSE]	1	0.909853	0.85801	0.751144	0.804718
Q80XH1	KxDL motif-containing protein 1 OS=Mus musculus GN=Kxd1 PE=1 SV=1 - [KXDL1_MOUSE]	1	0.909942	1.12501	1.33383	1.33029
Q9ER64	Oxysterol-binding protein-related protein 5 OS=Mus musculus GN=Osbpl5 PE=2 SV=3 - [OSBL5_MOUSE]	1	0.909958	1.02383	0.989889	1.00223
F8WI64	Vacuolar protein sorting-associated protein 8 homolog OS=Mus musculus GN=Vps8 PE=4 SV=2 - [F8WI64_MOUSE]	1	0.909982	1.04327	1.00838	1.00255
Q3V1L4	Cytosolic purine 5'-nucleotidase OS=Mus musculus GN=Nt5c2 PE=1 SV=2 - [5NTC_MOUSE]	1	0.910033	0.964961	1.03485	1.07302
A0A4W9	Neuronal growth regulator 1 OS=Mus musculus GN=Negr1 PE=2 SV=1 - [A0A4W9_MOUSE]	1	0.910122	0.880383	0.8774	0.804964
P84084	ADP-ribosylation factor 5 OS=Mus musculus GN=Arf5 PE=2 SV=2 - [ARF5_MOUSE]	1	0.910164	0.848692	0.822237	0.873307
P60229	Eukaryotic translation initiation factor 3 subunit E OS=Mus musculus GN=Eif3e PE=1 SV=1 - [EIF3E_MOUSE]	1	0.910193	0.846919	0.814102	0.801383
P62754	40S ribosomal protein S6 OS=Mus musculus GN=Rps6 PE=1 SV=1 - [RS6_MOUSE]	1	0.910207	0.730869	0.778378	0.564101
A2AU52	COMM domain-containing protein 7 OS=Mus musculus GN=Commd7 PE=2 SV=1 - [A2AU52_MOUSE]	1	0.910282	0.967914	0.862016	0.902339
G3X9A8	Ankyrin repeat domain 13 family, member D, isoform CRA_a OS=Mus musculus GN=Ankrd13d PE=4 SV=1 - [G3X9A8_MOUSE]	1	0.910307	0.974551	1.13758	0.826781
Q6P9R2	Serine/threonine-protein kinase OSR1 OS=Mus musculus GN=Oxsr1 PE=1 SV=1 - [OXSR1_MOUSE]	1	0.9104	1.02303	0.995419	1.02949
P29452	Caspase-1 OS=Mus musculus GN=Casp1 PE=1 SV=1 - [CASP1_MOUSE]	1	0.910405	1.00491	0.916264	1.05558
Q3UMY5-4	Isoform 4 of Echinoderm microtubule-associated protein-like 4 OS=Mus musculus GN=Eml4 - [EMAL4_MOUSE]	1	0.910461	0.969276	0.908383	0.857852
P06728	Apolipoprotein A-IV OS=Mus musculus GN=Apoa4 PE=2 SV=3 - [APOA4_MOUSE]	1	0.910479	0.638931	0.502549	0.655368	X
E9Q7T4	Sorting nexin-13 OS=Mus musculus GN=Snx13 PE=2 SV=1 - [E9Q7T4_MOUSE]	1	0.910538	0.930983	0.979434	0.92766
Q9JHF5	A3 subunit of vacuolar-adenosine triphosphatase OS=Mus musculus GN=Tcirg1 PE=2 SV=1 - [Q9JHF5_MOUSE]	1	0.910573	0.873265	0.807824	0.844694
D3YW20	Protein 9030624J02Rik (Fragment) OS=Mus musculus GN=9030624J02Rik PE=2 SV=2 - [D3YW20_MOUSE]	1	0.910692	0.909841	0.89282	0.877459
Q7TT37	Elongator complex protein 1 OS=Mus musculus GN=Ikbkap PE=2 SV=2 - [ELP1_MOUSE]	1	0.910696	0.853101	0.81523	0.790541
A6H5Y3	Methionine synthase OS=Mus musculus GN=Mtr PE=2 SV=1 - [METH_MOUSE]	1	0.911032	1.00816	1.00923	1.09177
Q8BVG4	Dipeptidyl peptidase 9 OS=Mus musculus GN=Dpp9 PE=2 SV=2 - [DPP9_MOUSE]	1	0.911069	0.944257	0.974227	1.0017
L7N202	Uncharacterized protein OS=Mus musculus PE=4 SV=1 - [L7N202_MOUSE]	1	0.911089	0.713792	0.781317	0.601469
Q8K366	Exosc10 protein OS=Mus musculus GN=Exosc10 PE=2 SV=1 - [Q8K366_MOUSE]	1	0.91112	0.792213	0.803885	0.851316
Q8BG15-6	Isoform 6 of CTD small phosphatase-like protein 2 OS=Mus musculus GN=Ctdspl2 - [CTSL2_MOUSE]	1	0.911259	0.977661	0.859674	1.07521
Q99LC2	Cleavage stimulation factor subunit 1 OS=Mus musculus GN=Cstf1 PE=2 SV=1 - [CSTF1_MOUSE]	1	0.911291	0.816242	0.816781	0.753176
E9PWK7	Ephrin type-B receptor 4 OS=Mus musculus GN=Ephb4 PE=2 SV=1 - [E9PWK7_MOUSE]	1	0.911352	0.807968	0.828723	0.887113
Q6GU68	Immunoglobulin superfamily containing leucine-rich repeat protein OS=Mus musculus GN=Islr PE=1 SV=1 - [ISLR_MOUSE]	1	0.911438	1.0389	0.978925	1.0144
Q9D071	MMS19 nucleotide excision repair protein homolog OS=Mus musculus GN=Mms19 PE=1 SV=1 - [MMS19_MOUSE]	1	0.91149	0.936955	0.884691	0.995998
Q9D0R8	Protein LSM12 homolog OS=Mus musculus GN=Lsm12 PE=1 SV=1 - [LSM12_MOUSE]	1	0.911504	0.867785	0.861194	0.844704
Q9D0E1-2	Isoform 2 of Heterogeneous nuclear ribonucleoprotein M OS=Mus musculus GN=Hnrnpm - [HNRPM_MOUSE]	1	0.911518	0.791955	0.761764	0.734348
Q925E7	Serine/threonine-protein phosphatase 2A 55 kDa regulatory subunit B delta isoform OS=Mus musculus GN=Ppp2r2d PE=2 SV=1 - [2ABD_MOUSE]	1	0.911653	0.882274	0.959291	0.900768
Q8BWP8-2	Isoform 2 of N-acetyllactosaminide beta-1,3-N-acetylglucosaminyltransferase OS=Mus musculus GN=B3gnt1 - [B3GN1_MOUSE]	1	0.911685	0.92022	0.888746	0.906993
Q6DFW4	Nucleolar protein 58 OS=Mus musculus GN=Nop58 PE=1 SV=1 - [NOP58_MOUSE]	1	0.911736	0.834588	0.917825	0.817158
Q921K2	Poly (ADP-ribose) polymerase family, member 1 OS=Mus musculus GN=Parp1 PE=2 SV=1 - [Q921K2_MOUSE]	1	0.911748	0.791185	0.819435	0.782948
P97321-3	Isoform 3 of Seprase OS=Mus musculus GN=Fap - [SEPR_MOUSE]	1	0.911756	0.825187	0.737826	0.671909
Q8CGF6	WD repeat-containing protein 47 OS=Mus musculus GN=Wdr47 PE=1 SV=2 - [WDR47_MOUSE]	1	0.911796	0.971691	1.00779	0.990272
E9Q1M1	Protein Pdzd2 OS=Mus musculus GN=Pdzd2 PE=2 SV=1 - [E9Q1M1_MOUSE]	1	0.911882	0.909838	1.02947	1.27415
Q9WU84	Copper chaperone for superoxide dismutase OS=Mus musculus GN=Ccs PE=1 SV=1 - [CCS_MOUSE]	1	0.911944	0.835871	0.856191	0.843846
Q9CWW6	Peptidyl-prolyl cis-trans isomerase NIMA-interacting 4 OS=Mus musculus GN=Pin4 PE=2 SV=1 - [PIN4_MOUSE]	1	0.911997	0.919112	0.945594	0.946318
Q99LC8	Translation initiation factor eIF-2B subunit alpha OS=Mus musculus GN=Eif2b1 PE=2 SV=1 - [EI2BA_MOUSE]	1	0.912013	0.92055	0.928173	0.853022
P47811-4	Isoform 4 of Mitogen-activated protein kinase 14 OS=Mus musculus GN=Mapk14 - [MK14_MOUSE]	1	0.912028	1.02418	1.02062	1.0106
Q8C878	NEDD8-activating enzyme E1 catalytic subunit OS=Mus musculus GN=Uba3 PE=1 SV=2 - [UBA3_MOUSE]	1	0.912091	1.00862	1.00452	1.07507
Q8R574	Phosphoribosyl pyrophosphate synthase-associated protein 2 OS=Mus musculus GN=Prpsap2 PE=1 SV=1 - [KPRB_MOUSE]	1	0.912133	0.968243	0.991965	1.04905
E9PVK4	Tetratricopeptide repeat protein 21B OS=Mus musculus GN=Ttc21b PE=2 SV=1 - [E9PVK4_MOUSE]	1	0.91219	1.05507	1.12032	1.05117
Q07231	Zinc finger and SCAN domain-containing protein 21 OS=Mus musculus GN=Zscan21 PE=2 SV=2 - [ZSC21_MOUSE]	1	0.912192	0.784003	0.821225	0.673636
Q9CYN9	Renin receptor OS=Mus musculus GN=Atp6ap2 PE=2 SV=2 - [RENR_MOUSE]	1	0.91222	0.884619	1.00683	0.89127
Q7TT15-2	Isoform 2 of Putative polypeptide N-acetylgalactosaminyltransferase-like protein 3 OS=Mus musculus GN=Wbscr17 - [GLTL3_MOUSE]	1	0.91227	0.785155	0.720083	0.801951
Q9CWL8	Beta-catenin-like protein 1 OS=Mus musculus GN=Ctnnbl1 PE=1 SV=1 - [CTBL1_MOUSE]	1	0.912293	0.824113	0.837651	0.828551
Q60855	Receptor-interacting serine/threonine-protein kinase 1 OS=Mus musculus GN=Ripk1 PE=1 SV=1 - [RIPK1_MOUSE]	1	0.912313	0.90287	0.832152	0.904209
P62855	40S ribosomal protein S26 OS=Mus musculus GN=Rps26 PE=2 SV=3 - [RS26_MOUSE]	1	0.912343	0.732062	0.681533	0.611376
L7N466	Protein Gm2382 OS=Mus musculus GN=Gm2382 PE=4 SV=1 - [L7N466_MOUSE]	1	0.912467	0.862771	0.835276	0.84809
Q6PFD9	Nuclear pore complex protein Nup98-Nup96 OS=Mus musculus GN=Nup98 PE=1 SV=2 - [NUP98_MOUSE]	1	0.912485	0.957513	0.862007	0.784657
Q99K70	Ras-related GTP-binding protein C OS=Mus musculus GN=Rragc PE=2 SV=1 - [RRAGC_MOUSE]	1	0.91261	1.0133	1.0088	1.05685
Q9DBH5	Vesicular integral-membrane protein VIP36 OS=Mus musculus GN=Lman2 PE=2 SV=2 - [LMAN2_MOUSE]	1	0.912642	0.826772	0.727525	0.718976
Q8BXJ9	Transmembrane protein 62 OS=Mus musculus GN=Tmem62 PE=2 SV=1 - [TMM62_MOUSE]	1	0.912698	1.0351	1.13164	1.02114
P60710	Actin, cytoplasmic 1 OS=Mus musculus GN=Actb PE=1 SV=1 - [ACTB_MOUSE]	1	0.912763	1.00537	1.03268	1.00383
Q9CSH3	Exosome complex exonuclease RRP44 OS=Mus musculus GN=Dis3 PE=2 SV=4 - [RRP44_MOUSE]	1	0.912779	0.797786	0.759185	0.714772
P02463	Collagen alpha-1(IV) chain OS=Mus musculus GN=Col4a1 PE=2 SV=4 - [CO4A1_MOUSE]	1	0.912853	0.890651	0.809971	0.738066
Q8CFJ9	WD repeat-containing protein 24 OS=Mus musculus GN=Wdr24 PE=2 SV=1 - [WDR24_MOUSE]	1	0.912874	0.84123	0.882823	0.9022
Q99PV0	Pre-mRNA-processing-splicing factor 8 OS=Mus musculus GN=Prpf8 PE=1 SV=2 - [PRP8_MOUSE]	1	0.912881	0.833906	0.803811	0.766763
Q9ER71-2	Isoform 2 of Rho-related GTP-binding protein RhoJ OS=Mus musculus GN=Rhoj - [RHOJ_MOUSE]	1	0.913002	0.922537	0.936915	0.893039
Q9D104	Signal recognition particle 19 kDa protein OS=Mus musculus GN=Srp19 PE=2 SV=1 - [Q9D104_MOUSE]	1	0.913038	0.822614	0.781784	0.833804
Q3URQ0	Testis-expressed sequence 10 protein OS=Mus musculus GN=Tex10 PE=1 SV=1 - [TEX10_MOUSE]	1	0.913038	0.813945	0.792948	0.84649
Q9QYF9	Protein NDRG3 OS=Mus musculus GN=Ndrg3 PE=1 SV=1 - [NDRG3_MOUSE]	1	0.913062	0.963751	0.940726	1.14388
Q80W49	Beta/gamma crystallin domain-containing protein 3 OS=Mus musculus GN=Crybg3 PE=2 SV=2 - [CRBG3_MOUSE]	1	0.913078	1.00538	1.00608	1.05453
Q9Z1Q9	Valine--tRNA ligase OS=Mus musculus GN=Vars PE=2 SV=1 - [SYVC_MOUSE]	1	0.913098	0.863952	0.842125	0.85058
D3YUS5	Protein Rasal2 OS=Mus musculus GN=Rasal2 PE=2 SV=1 - [D3YUS5_MOUSE]	1	0.913162	0.872776	0.824935	0.803979
Q6P5E6	ADP-ribosylation factor-binding protein GGA2 OS=Mus musculus GN=Gga2 PE=1 SV=1 - [GGA2_MOUSE]	1	0.913227	0.820031	0.952081	0.975063
Q8BR90	UPF0600 protein C5orf51 homolog OS=Mus musculus PE=2 SV=1 - [CE051_MOUSE]	1	0.913344	0.899753	0.859418	0.982867
Q9QYH6	Melanoma-associated antigen D1 OS=Mus musculus GN=Maged1 PE=1 SV=1 - [MAGD1_MOUSE]	1	0.913464	0.914839	0.839844	0.958085
Q8K212	Phosphofurin acidic cluster sorting protein 1 OS=Mus musculus GN=Pacs1 PE=1 SV=2 - [PACS1_MOUSE]	1	0.91355	0.870709	0.779259	0.856664
F6YJB6	Copine-1 (Fragment) OS=Mus musculus GN=Cpne1 PE=4 SV=1 - [F6YJB6_MOUSE]	1	0.913552	0.737547	0.693221	0.702745
Q9D7S7-2	Isoform 2 of 60S ribosomal protein L22-like 1 OS=Mus musculus GN=Rpl22l1 - [RL22L_MOUSE]	1	0.913609	0.66983	0.533554	0.712904
B7ZWL1	CCR4-NOT transcription complex subunit 1 OS=Mus musculus GN=Cnot1 PE=2 SV=1 - [B7ZWL1_MOUSE]	1	0.913613	0.841345	0.76632	0.802977
E9Q3A0	E3 ubiquitin-protein ligase Trim36 OS=Mus musculus GN=Trim36 PE=2 SV=1 - [E9Q3A0_MOUSE]	1	0.913688	1.04413	1.01608	1.00989
Q91VC3	Eukaryotic initiation factor 4A-III OS=Mus musculus GN=Eif4a3 PE=2 SV=3 - [IF4A3_MOUSE]	1	0.913777	0.818012	0.801462	0.756972
P10605	Cathepsin B OS=Mus musculus GN=Ctsb PE=1 SV=2 - [CATB_MOUSE]	1	0.91393	0.854368	0.778177	0.949354
A2A9W7	ADP-ribosylation factor-binding protein GGA3 OS=Mus musculus GN=Gga3 PE=2 SV=1 - [A2A9W7_MOUSE]	1	0.913947	0.953412	0.995991	1.10341
Q9QX60-2	Isoform 2 of Deoxyguanosine kinase, mitochondrial OS=Mus musculus GN=Dguok - [DGUOK_MOUSE]	1	0.913968	1.12294	1.10782	1.16337
Q6P4T2	U5 small nuclear ribonucleoprotein 200 kDa helicase OS=Mus musculus GN=Snrnp200 PE=2 SV=1 - [U520_MOUSE]	1	0.914028	0.848874	0.818729	0.809691
Q4VAC9-2	Isoform 2 of Pleckstrin homology domain-containing family G member 3 OS=Mus musculus GN=Plekhg3 - [PKHG3_MOUSE]	1	0.914212	0.951394	0.878873	0.866471
Q9ERG0	LIM domain and actin-binding protein 1 OS=Mus musculus GN=Lima1 PE=1 SV=3 - [LIMA1_MOUSE]	1	0.914251	0.813966	0.741966	0.727912
P42859	Huntingtin OS=Mus musculus GN=Htt PE=1 SV=2 - [HD_MOUSE]	1	0.914268	0.915351	0.853389	0.935176
Q921L3	Transmembrane and coiled-coil domain-containing protein 1 OS=Mus musculus GN=Tmco1 PE=2 SV=1 - [TMCO1_MOUSE]	1	0.914327	0.81729	0.910742	0.746541
Q921M3-2	Isoform 2 of Splicing factor 3B subunit 3 OS=Mus musculus GN=Sf3b3 - [SF3B3_MOUSE]	1	0.914395	0.835415	0.805986	0.789236
Q3UDR8	Protein YIPF3 OS=Mus musculus GN=Yipf3 PE=1 SV=1 - [YIPF3_MOUSE]	1	0.914511	0.772971	0.776763	0.728447
Q05CL8	La-related protein 7 OS=Mus musculus GN=Larp7 PE=1 SV=2 - [LARP7_MOUSE]	1	0.914532	0.867396	0.827323	0.887519
Q542I8	Integrin beta OS=Mus musculus GN=Itgb2 PE=2 SV=1 - [Q542I8_MOUSE]	1	0.914556	0.942211	0.894638	0.852259
D3YV00	Probable phospholipid-transporting ATPase IIB OS=Mus musculus GN=Atp9b PE=4 SV=1 - [D3YV00_MOUSE]	1	0.914591	0.934785	0.8905	0.832776
P61222	ATP-binding cassette sub-family E member 1 OS=Mus musculus GN=Abce1 PE=2 SV=1 - [ABCE1_MOUSE]	1	0.914614	0.925624	0.899181	0.896902
Q9QXB9	Developmentally-regulated GTP-binding protein 2 OS=Mus musculus GN=Drg2 PE=1 SV=1 - [DRG2_MOUSE]	1	0.914753	0.954704	0.969102	0.992178
Q8CBM2	Aspartyl/asparaginyl beta-hydroxylase OS=Mus musculus GN=Asph PE=2 SV=1 - [Q8CBM2_MOUSE]	1	0.914769	0.801242	0.772881	0.713397
Q9R0E1	Procollagen-lysine,2-oxoglutarate 5-dioxygenase 3 OS=Mus musculus GN=Plod3 PE=1 SV=1 - [PLOD3_MOUSE]	1	0.914776	0.883749	0.794056	0.815523
Q8CHY3	Dymeclin OS=Mus musculus GN=Dym PE=2 SV=1 - [DYM_MOUSE]	1	0.914916	0.907297	0.896009	0.950785
Q9DCD0	6-phosphogluconate dehydrogenase, decarboxylating OS=Mus musculus GN=Pgd PE=2 SV=3 - [6PGD_MOUSE]	1	0.915116	0.947887	0.872919	0.934186
F6QKD2	Probable ATP-dependent RNA helicase DDX47 (Fragment) OS=Mus musculus GN=Ddx47 PE=3 SV=1 - [F6QKD2_MOUSE]	1	0.915159	0.782287	0.790241	0.876358
E9Q035	Protein Gm20425 OS=Mus musculus GN=Gm20425 PE=4 SV=1 - [E9Q035_MOUSE]	1	0.915233	0.819036	0.796326	0.802602
Q6GQT9	Nodal modulator 1 OS=Mus musculus GN=Nomo1 PE=1 SV=1 - [NOMO1_MOUSE]	1	0.91538	0.887301	0.881929	0.877102
P50295	Arylamine N-acetyltransferase 2 OS=Mus musculus GN=Nat2 PE=1 SV=1 - [ARY2_MOUSE]	1	0.915404	1.22674	0.97531	1.14096
P27641	X-ray repair cross-complementing protein 5 OS=Mus musculus GN=Xrcc5 PE=2 SV=4 - [XRCC5_MOUSE]	1	0.915463	0.917084	0.894721	0.84941
Q8K1H1	Tudor domain-containing protein 7 OS=Mus musculus GN=Tdrd7 PE=1 SV=1 - [TDRD7_MOUSE]	1	0.915496	1.07678	1.03963	1.06382
Q9D8E6	60S ribosomal protein L4 OS=Mus musculus GN=Rpl4 PE=1 SV=3 - [RL4_MOUSE]	1	0.915496	0.683787	0.712016	0.641921
Q8C050-2	Isoform 1 of Ribosomal protein S6 kinase alpha-5 OS=Mus musculus GN=Rps6ka5 - [KS6A5_MOUSE]	1	0.915574	1.06829	1.08909	1.12343
P01631	Ig kappa chain V-II region 26-10 OS=Mus musculus PE=1 SV=1 - [KV2A7_MOUSE]	1	0.915577	1.12998	0.732455	0.720054
Q6NWV3	Intraflagellar transport protein 122 homolog OS=Mus musculus GN=Ift122 PE=2 SV=1 - [IF122_MOUSE]	1	0.915704	0.988044	0.883615	0.964754
Q3UMB9	WASH complex subunit 7 OS=Mus musculus GN=Kiaa1033 PE=2 SV=2 - [WASH7_MOUSE]	1	0.915715	0.887774	0.944839	0.889278
P70388	DNA repair protein RAD50 OS=Mus musculus GN=Rad50 PE=1 SV=1 - [RAD50_MOUSE]	1	0.915732	0.812296	0.836905	0.724723
Q99020	Heterogeneous nuclear ribonucleoprotein A/B OS=Mus musculus GN=Hnrnpab PE=1 SV=1 - [ROAA_MOUSE]	1	0.915741	0.77106	0.740645	0.717332
Q5DTU0	Actin filament-associated protein 1-like 2 OS=Mus musculus GN=Afap1l2 PE=1 SV=2 - [AF1L2_MOUSE]	1	0.91576	0.799545	0.741407	0.74849
Q9D6L8	Peptidyl-prolyl cis-trans isomerase-like 3 OS=Mus musculus GN=Ppil3 PE=2 SV=1 - [PPIL3_MOUSE]	1	0.915798	0.783325	0.847396	0.794259
Q8BMQ8	Vacuolar fusion protein MON1 homolog B OS=Mus musculus GN=Mon1b PE=2 SV=1 - [MON1B_MOUSE]	1	0.915884	0.917131	0.688287	1.00305
E9Q6R7	Protein Utrn OS=Mus musculus GN=Utrn PE=2 SV=1 - [E9Q6R7_MOUSE]	1	0.915905	0.915015	0.89322	0.857816
Q9WVQ5	Methylthioribulose-1-phosphate dehydratase OS=Mus musculus GN=Apip PE=1 SV=1 - [MTNB_MOUSE]	1	0.915912	0.953104	0.922574	0.98164
E9Q3M0	Mothers against decapentaplegic homolog 2 OS=Mus musculus GN=Smad2 PE=2 SV=1 - [E9Q3M0_MOUSE]	1	0.915937	0.981995	0.945791	0.944792
P49442	Inositol polyphosphate 1-phosphatase OS=Mus musculus GN=Inpp1 PE=1 SV=2 - [INPP_MOUSE]	1	0.915973	1.07638	1.06054	1.11182
E9PZF0	Nucleoside diphosphate kinase OS=Mus musculus GN=Gm20390 PE=2 SV=1 - [E9PZF0_MOUSE]	1	0.915984	0.964341	0.942044	1.0315
Q6AW69-5	Isoform 5 of Cingulin-like protein 1 OS=Mus musculus GN=Cgnl1 - [CGNL1_MOUSE]	1	0.915995	0.9366	0.944443	0.884508
A2A9P6	Cyclin-dependent kinase 11B OS=Mus musculus GN=Cdk11b PE=2 SV=1 - [A2A9P6_MOUSE]	1	0.916013	0.762532	0.822513	0.876322
Q64737	Trifunctional purine biosynthetic protein adenosine-3 OS=Mus musculus GN=Gart PE=2 SV=3 - [PUR2_MOUSE]	1	0.91613	0.921776	0.915144	0.950716
Q9Z1N5	Spliceosome RNA helicase Ddx39b OS=Mus musculus GN=Ddx39b PE=1 SV=1 - [DX39B_MOUSE]	1	0.916198	0.843077	0.809766	0.768571
P39876	Metalloproteinase inhibitor 3 OS=Mus musculus GN=Timp3 PE=2 SV=1 - [TIMP3_MOUSE]	1	0.916319	1.03717	0.76534	1.13509
Q80TL7-2	Isoform 2 of Protein MON2 homolog OS=Mus musculus GN=Mon2 - [MON2_MOUSE]	1	0.916328	0.877263	0.847475	0.895831
Q5XF89	Probable cation-transporting ATPase 13A3 OS=Mus musculus GN=Atp13a3 PE=1 SV=1 - [AT133_MOUSE]	1	0.916493	0.898279	0.792462	0.912229
O70166	Stathmin-3 OS=Mus musculus GN=Stmn3 PE=1 SV=1 - [STMN3_MOUSE]	1	0.916519	0.911505	0.905149	0.794824
Q61133	Glutathione S-transferase theta-2 OS=Mus musculus GN=Gstt2 PE=2 SV=4 - [GSTT2_MOUSE]	1	0.916567	1.15252	1.16398	1.15576
P60335	Poly(rC)-binding protein 1 OS=Mus musculus GN=Pcbp1 PE=1 SV=1 - [PCBP1_MOUSE]	1	0.916629	0.92124	0.844264	0.87643
Q60866	Phosphotriesterase-related protein OS=Mus musculus GN=Pter PE=2 SV=1 - [PTER_MOUSE]	1	0.916716	1.01327	0.996883	1.01336
P26262	Plasma kallikrein OS=Mus musculus GN=Klkb1 PE=1 SV=2 - [KLKB1_MOUSE]	1	0.917041	1.04094	0.970667	1.04378
I6L974	TBC1 domain family member 17 OS=Mus musculus GN=Tbc1d17 PE=2 SV=1 - [I6L974_MOUSE]	1	0.917084	0.915755	0.949187	0.937679
Q7TQK4	Exosome complex component RRP40 OS=Mus musculus GN=Exosc3 PE=1 SV=3 - [EXOS3_MOUSE]	1	0.917108	0.885323	0.870899	0.820819
Q8BZN6	Dedicator of cytokinesis protein 10 OS=Mus musculus GN=Dock10 PE=1 SV=3 - [DOC10_MOUSE]	1	0.917127	0.982324	0.993582	0.948181
Q3TUE1	Far upstream element-binding protein 1 OS=Mus musculus GN=Fubp1 PE=2 SV=1 - [Q3TUE1_MOUSE]	1	0.917252	0.821183	0.746621	0.739914
O35963	Ras-related protein Rab-33B OS=Mus musculus GN=Rab33b PE=1 SV=1 - [RB33B_MOUSE]	1	0.917256	0.954071	0.884737	0.9833
I7HPV9	Phosphatidylinositol 3,4,5-trisphosphate-dependent Rac exchanger 1 protein OS=Mus musculus GN=Prex1 PE=4 SV=1 - [I7HPV9_MOUSE]	1	0.917258	0.895497	0.831935	0.782164
Q9Z204-2	Isoform C1 of Heterogeneous nuclear ribonucleoproteins C1/C2 OS=Mus musculus GN=Hnrnpc - [HNRPC_MOUSE]	1	0.917331	0.835322	0.795561	0.775415
P61620	Protein transport protein Sec61 subunit alpha isoform 1 OS=Mus musculus GN=Sec61a1 PE=2 SV=2 - [S61A1_MOUSE]	1	0.917333	0.780028	0.720531	0.68879
Q80V26	Inositol monophosphatase 3 OS=Mus musculus GN=Impad1 PE=1 SV=1 - [IMPA3_MOUSE]	1	0.917397	0.688504	0.703488	0.647593
E9Q4X2	Protein Uggt2 OS=Mus musculus GN=Uggt2 PE=2 SV=1 - [E9Q4X2_MOUSE]	1	0.917432	0.792309	0.797849	0.782573
Q8R5H6	Wiskott-Aldrich syndrome protein family member 1 OS=Mus musculus GN=Wasf1 PE=1 SV=2 - [WASF1_MOUSE]	1	0.917453	0.976631	0.946949	1.01208
P62281	40S ribosomal protein S11 OS=Mus musculus GN=Rps11 PE=2 SV=3 - [RS11_MOUSE]	1	0.917493	0.748295	0.742084	0.661409
Q8CCF0-2	Isoform 2 of U4/U6 small nuclear ribonucleoprotein Prp31 OS=Mus musculus GN=Prpf31 - [PRP31_MOUSE]	1	0.917562	0.842824	0.85572	0.812489
Q9D1H7	Golgi to ER traffic protein 4 homolog OS=Mus musculus GN=Get4 PE=2 SV=2 - [GET4_MOUSE]	1	0.917691	0.875311	0.899105	1.00524
P54923	[Protein ADP-ribosylarginine] hydrolase OS=Mus musculus GN=Adprh PE=2 SV=1 - [ADPRH_MOUSE]	1	0.917755	0.89581	0.948117	0.89174
E9Q3B1	RCC1 and BTB domain-containing protein 2 OS=Mus musculus GN=Rcbtb2 PE=2 SV=1 - [E9Q3B1_MOUSE]	1	0.917804	0.868204	0.801972	0.835272
Q9CX86	Heterogeneous nuclear ribonucleoprotein A0 OS=Mus musculus GN=Hnrnpa0 PE=1 SV=1 - [ROA0_MOUSE]	1	0.917804	0.752425	0.765821	0.782378
J3QJZ3	MCG116065 OS=Mus musculus GN=Gm6472 PE=4 SV=1 - [J3QJZ3_MOUSE]	1	0.917857	0.76949	0.735889	0.655564
G3X972	Protein Sec24c OS=Mus musculus GN=Sec24c PE=4 SV=1 - [G3X972_MOUSE]	1	0.918041	0.892753	0.836643	0.809635
Q9CWR2	Histone-lysine N-methyltransferase SMYD3 OS=Mus musculus GN=Smyd3 PE=2 SV=1 - [SMYD3_MOUSE]	1	0.918091	0.970157	0.949944	0.889797
Q9CQW0	ER membrane protein complex subunit 6 OS=Mus musculus GN=Emc6 PE=2 SV=1 - [EMC6_MOUSE]	1	0.918096	0.837617	0.834094	0.821862
D3Z2J3	Putative ATP-dependent RNA helicase DHX30 OS=Mus musculus GN=Dhx30 PE=2 SV=1 - [D3Z2J3_MOUSE]	1	0.918203	0.770722	0.785156	0.744216
Q8VDP4	DBIRD complex subunit KIAA1967 homolog OS=Mus musculus PE=1 SV=2 - [K1967_MOUSE]	1	0.91829	0.776562	0.735685	0.684431
Q9Z2U0	Proteasome subunit alpha type-7 OS=Mus musculus GN=Psma7 PE=1 SV=1 - [PSA7_MOUSE]	1	0.918302	0.880959	0.893802	0.887675
Q7TMC8	L-fucose kinase OS=Mus musculus GN=Fuk PE=2 SV=1 - [Q7TMC8_MOUSE]	1	0.918376	1.02997	1.027	1.01877
O88888	Amyloid beta A4 precursor protein-binding family A member 3 OS=Mus musculus GN=Apba3 PE=1 SV=1 - [APBA3_MOUSE]	1	0.918393	0.899569	0.954062	0.988268
Q8CG14	Complement C1s-A subcomponent OS=Mus musculus GN=C1sa PE=2 SV=2 - [CS1A_MOUSE]	1	0.918442	0.757434	0.66983	0.838166
Q9D9Z5	DET1- and DDB1-associated protein 1 OS=Mus musculus GN=Dda1 PE=2 SV=1 - [DDA1_MOUSE]	1	0.918628	0.997163	0.970044	1.1621
P97326	Cadherin-6 OS=Mus musculus GN=Cdh6 PE=1 SV=2 - [CADH6_MOUSE]	1	0.918663	0.743071	0.808328	0.60943
Q8CFQ9	Fusion, derived from t(12;16) malignant liposarcoma (Human) OS=Mus musculus GN=Fus PE=2 SV=1 - [Q8CFQ9_MOUSE]	1	0.918772	0.871901	0.861745	0.792581
E9PXY1	Cullin-4B OS=Mus musculus GN=Cul4b PE=3 SV=2 - [E9PXY1_MOUSE]	1	0.918808	0.909327	0.836265	0.959758
Q8BX57-2	Isoform 2 of PX domain-containing protein kinase-like protein OS=Mus musculus GN=Pxk - [PXK_MOUSE]	1	0.918929	1.07697	0.932424	1.12497
Q8BXA5	Cleft lip and palate transmembrane protein 1-like protein OS=Mus musculus GN=Clptm1l PE=2 SV=1 - [CLP1L_MOUSE]	1	0.919007	0.859088	0.781945	0.814927
G5E924	Heterogeneous nuclear ribonucleoprotein L (Fragment) OS=Mus musculus GN=Hnrnpl PE=4 SV=1 - [G5E924_MOUSE]	1	0.919049	0.812679	0.826678	0.76969
Q9WUU7	Cathepsin Z OS=Mus musculus GN=Ctsz PE=2 SV=1 - [CATZ_MOUSE]	1	0.919063	0.784713	0.671212	0.621738
Q04750	DNA topoisomerase 1 OS=Mus musculus GN=Top1 PE=1 SV=2 - [TOP1_MOUSE]	1	0.91907	0.711352	0.695372	0.687016
O88520	Leucine-rich repeat protein SHOC-2 OS=Mus musculus GN=Shoc2 PE=2 SV=2 - [SHOC2_MOUSE]	1	0.919135	0.930373	0.891928	0.883386
B1AS67	Pleckstrin homology domain-containing family G member 5 OS=Mus musculus GN=Plekhg5 PE=2 SV=1 - [B1AS67_MOUSE]	1	0.919139	0.961333	0.865418	0.908031
Q5SXY1-3	Isoform 4 of Cytospin-B OS=Mus musculus GN=Specc1 - [CYTSB_MOUSE]	1	0.919147	0.789924	0.711481	0.698974
Q9JLN9	Serine/threonine-protein kinase mTOR OS=Mus musculus GN=Mtor PE=1 SV=2 - [MTOR_MOUSE]	1	0.9193	0.995321	0.961328	0.941032
D3YVL0	Putative helicase MOV-10 OS=Mus musculus GN=Mov10 PE=4 SV=1 - [D3YVL0_MOUSE]	1	0.919337	0.866558	0.809394	0.798018
Q5F2E8	Serine/threonine-protein kinase TAO1 OS=Mus musculus GN=Taok1 PE=1 SV=1 - [TAOK1_MOUSE]	1	0.919365	0.945319	0.956012	0.970169
A2BH40-3	Isoform 3 of AT-rich interactive domain-containing protein 1A OS=Mus musculus GN=Arid1a - [ARI1A_MOUSE]	1	0.91955	0.823678	0.93102	0.821946
Q9QUI0	Transforming protein RhoA OS=Mus musculus GN=Rhoa PE=1 SV=1 - [RHOA_MOUSE]	1	0.919573	0.934121	0.980501	1.00123
Q9QXJ2	Signal transducer and activator of transcription 2 OS=Mus musculus GN=Stat2 PE=1 SV=1 - [Q9QXJ2_MOUSE]	1	0.919608	0.985016	0.880778	1.05121
P70333	Heterogeneous nuclear ribonucleoprotein H2 OS=Mus musculus GN=Hnrnph2 PE=1 SV=1 - [HNRH2_MOUSE]	1	0.919675	0.922447	0.92034	0.821653
Q9ET01	Glycogen phosphorylase, liver form OS=Mus musculus GN=Pygl PE=1 SV=4 - [PYGL_MOUSE]	1	0.919713	0.937921	0.910014	1.06369
Q6S5J6-2	Isoform 2 of Krev interaction trapped protein 1 OS=Mus musculus GN=Krit1 - [KRIT1_MOUSE]	1	0.919738	1.01866	0.880485	0.816238
Q9CZN7	Serine hydroxymethyltransferase OS=Mus musculus GN=Shmt2 PE=2 SV=1 - [Q9CZN7_MOUSE]	1	0.91976	0.822898	0.877847	0.772415
Q8BH60-2	Isoform 2 of Golgi-associated PDZ and coiled-coil motif-containing protein OS=Mus musculus GN=Gopc - [GOPC_MOUSE]	1	0.919773	0.961436	0.916027	0.879466
P54775	26S protease regulatory subunit 6B OS=Mus musculus GN=Psmc4 PE=1 SV=2 - [PRS6B_MOUSE]	1	0.919944	0.871631	0.847068	0.831548
E9QAZ2	Ribosomal protein L15 OS=Mus musculus GN=Gm10020 PE=3 SV=1 - [E9QAZ2_MOUSE]	1	0.919949	0.701411	0.712403	0.492349
Q00612	Glucose-6-phosphate 1-dehydrogenase X OS=Mus musculus GN=G6pdx PE=1 SV=3 - [G6PD1_MOUSE]	1	0.919959	0.975983	1.02234	1.1405
Q6V4S5	Protein sidekick-2 OS=Mus musculus GN=Sdk2 PE=2 SV=1 - [SDK2_MOUSE]	1	0.919984	0.968526	0.986263	1.02074
Q6P5D3-2	Isoform 2 of Putative ATP-dependent RNA helicase DHX57 OS=Mus musculus GN=Dhx57 - [DHX57_MOUSE]	1	0.92001	0.896311	0.73971	0.884068
P23116	Eukaryotic translation initiation factor 3 subunit A OS=Mus musculus GN=Eif3a PE=1 SV=5 - [EIF3A_MOUSE]	1	0.920084	0.831927	0.779407	0.778795
Q9WV60	Glycogen synthase kinase-3 beta OS=Mus musculus GN=Gsk3b PE=1 SV=2 - [GSK3B_MOUSE]	1	0.92015	0.992815	0.928802	1.02157
Q8BIJ7	RUN and FYVE domain-containing protein 1 OS=Mus musculus GN=Rufy1 PE=1 SV=1 - [RUFY1_MOUSE]	1	0.920168	0.878686	0.844417	0.83892
Q9D5J6	Sedoheptulokinase OS=Mus musculus GN=Shpk PE=1 SV=1 - [SHPK_MOUSE]	1	0.920182	0.935058	0.774885	0.958088
O88597	Beclin-1 OS=Mus musculus GN=Becn1 PE=1 SV=3 - [BECN1_MOUSE]	1	0.920297	1.04597	1.01252	1.04093
Q8CJ26	Death domain-containing membrane protein NRADD OS=Mus musculus GN=Nradd PE=1 SV=1 - [NRADD_MOUSE]	1	0.920316	0.941675	0.912939	1.04068
Q5PRF0	HEAT repeat-containing protein 5A OS=Mus musculus GN=Heatr5a PE=2 SV=2 - [HTR5A_MOUSE]	1	0.920373	0.906768	0.88804	0.794327
H9KUX8	Baculoviral IAP repeat-containing protein 6 OS=Mus musculus GN=Birc6 PE=2 SV=1 - [H9KUX8_MOUSE]	1	0.920397	0.879975	0.870802	0.851105
Q3UEB3-2	Isoform 2 of Poly(U)-binding-splicing factor PUF60 OS=Mus musculus GN=Puf60 - [PUF60_MOUSE]	1	0.920403	0.847459	0.79421	0.813466
Q8R3Y8-2	Isoform 2 of Interferon regulatory factor 2-binding protein 1 OS=Mus musculus GN=Irf2bp1 - [I2BP1_MOUSE]	1	0.920484	0.867464	0.882416	0.86366
Q8VCW8	Acyl-CoA synthetase family member 2, mitochondrial OS=Mus musculus GN=Acsf2 PE=2 SV=1 - [ACSF2_MOUSE]	1	0.920795	0.926212	0.955867	0.948311
P08122	Collagen alpha-2(IV) chain OS=Mus musculus GN=Col4a2 PE=2 SV=4 - [CO4A2_MOUSE]	1	0.920873	0.892578	0.782054	0.765101
Q9Z0W1	Tumor necrosis factor receptor superfamily member 16 OS=Mus musculus GN=Ngfr PE=1 SV=1 - [TNR16_MOUSE]	1	0.920895	0.789221	0.74125	0.647688
P62983	Ubiquitin-40S ribosomal protein S27a OS=Mus musculus GN=Rps27a PE=1 SV=2 - [RS27A_MOUSE]	1	0.920914	0.904572	0.963988	0.967843
Q9D2N9	Vacuolar protein sorting-associated protein 33A OS=Mus musculus GN=Vps33a PE=1 SV=2 - [VP33A_MOUSE]	1	0.920934	1.0158	0.963029	0.933625
Q91XV3	Brain acid soluble protein 1 OS=Mus musculus GN=Basp1 PE=1 SV=3 - [BASP1_MOUSE]	1	0.921082	0.750131	0.781866	0.619148
Q9D8S3	ADP-ribosylation factor GTPase-activating protein 3 OS=Mus musculus GN=Arfgap3 PE=2 SV=2 - [ARFG3_MOUSE]	1	0.921215	0.89447	0.81585	0.908166
Q3TYS2	Uncharacterized protein C17orf62 homolog OS=Mus musculus PE=2 SV=2 - [CQ062_MOUSE]	1	0.921329	0.800545	0.955473	0.863263
Q9D2V7	Coronin-7 OS=Mus musculus GN=Coro7 PE=2 SV=2 - [CORO7_MOUSE]	1	0.921334	1.02995	0.999412	1.02903
Q61024	Asparagine synthetase [glutamine-hydrolyzing] OS=Mus musculus GN=Asns PE=2 SV=3 - [ASNS_MOUSE]	1	0.92136	0.994797	0.919159	0.977526
Q9R0B9	Procollagen-lysine,2-oxoglutarate 5-dioxygenase 2 OS=Mus musculus GN=Plod2 PE=2 SV=2 - [PLOD2_MOUSE]	1	0.921423	0.618247	0.79086	0.69979
Q9CYL5	Golgi-associated plant pathogenesis-related protein 1 OS=Mus musculus GN=Glipr2 PE=2 SV=3 - [GAPR1_MOUSE]	1	0.921456	0.871945	0.794807	0.760069
Q8BHS3	Pre-mRNA-splicing factor RBM22 OS=Mus musculus GN=Rbm22 PE=2 SV=1 - [RBM22_MOUSE]	1	0.921728	0.737333	0.71947	0.706178
Q64430	Copper-transporting ATPase 1 OS=Mus musculus GN=Atp7a PE=1 SV=3 - [ATP7A_MOUSE]	1	0.921744	0.856653	0.901966	0.868313
Q6P5D8	Structural maintenance of chromosomes flexible hinge domain-containing protein 1 OS=Mus musculus GN=Smchd1 PE=1 SV=2 - [SMHD1_MOUSE]	1	0.921852	0.888436	0.810591	0.8108
Q9ERR7	15 kDa selenoprotein OS=Mus musculus GN=Sep15 PE=1 SV=3 - [SEP15_MOUSE]	1	0.921972	0.864845	0.853578	0.826342
E9QPI5	Sister chromatid cohesion protein PDS5 homolog A OS=Mus musculus GN=Pds5a PE=4 SV=1 - [E9QPI5_MOUSE]	1	0.922085	0.896822	0.832407	0.856508
P39688	Tyrosine-protein kinase Fyn OS=Mus musculus GN=Fyn PE=1 SV=4 - [FYN_MOUSE]	1	0.922114	0.936523	0.988017	0.946715
Q9Z1M7	Glycosyltransferase-like protein LARGE1 OS=Mus musculus GN=Large PE=1 SV=1 - [LARGE_MOUSE]	1	0.922141	0.983737	0.952778	0.909917
Q91VN6	Probable ATP-dependent RNA helicase DDX41 OS=Mus musculus GN=Ddx41 PE=1 SV=2 - [DDX41_MOUSE]	1	0.922303	0.896198	0.843706	0.901908
Q9JJI8	60S ribosomal protein L38 OS=Mus musculus GN=Rpl38 PE=2 SV=3 - [RL38_MOUSE]	1	0.922357	0.770785	0.738881	0.70862
Q9ESY9	Gamma-interferon-inducible lysosomal thiol reductase OS=Mus musculus GN=Ifi30 PE=1 SV=3 - [GILT_MOUSE]	1	0.922362	0.928399	0.821012	0.766044
Q8R3N6	THO complex subunit 1 OS=Mus musculus GN=Thoc1 PE=1 SV=1 - [THOC1_MOUSE]	1	0.922405	0.927508	0.884521	0.88468
E0CYH0	MCG16685, isoform CRA_d OS=Mus musculus GN=Wtap PE=4 SV=1 - [E0CYH0_MOUSE]	1	0.922479	0.755176	0.755786	0.740841
Q9ERN0	Secretory carrier-associated membrane protein 2 OS=Mus musculus GN=Scamp2 PE=2 SV=1 - [SCAM2_MOUSE]	1	0.922506	0.762927	0.662774	0.725905
O89013	Leptin receptor gene-related protein OS=Mus musculus GN=Leprot PE=1 SV=1 - [OBRG_MOUSE]	1	0.922592	1.05473	0.89683	1.1615
Q8VDM6-2	Isoform 2 of Heterogeneous nuclear ribonucleoprotein U-like protein 1 OS=Mus musculus GN=Hnrnpul1 - [HNRL1_MOUSE]	1	0.922692	0.883884	0.822677	0.804248
G3UZ34	116 kDa U5 small nuclear ribonucleoprotein component OS=Mus musculus GN=Eftud2 PE=2 SV=1 - [G3UZ34_MOUSE]	1	0.922736	0.884504	0.830154	0.839539
Q80U95	Ubiquitin-protein ligase E3C OS=Mus musculus GN=Ube3c PE=2 SV=2 - [UBE3C_MOUSE]	1	0.922895	0.985334	0.923356	1.03773
Q9ES00	Ubiquitin conjugation factor E4 B OS=Mus musculus GN=Ube4b PE=1 SV=3 - [UBE4B_MOUSE]	1	0.922942	0.985882	0.960549	0.985466
Q91WN1	DnaJ homolog subfamily C member 9 OS=Mus musculus GN=Dnajc9 PE=2 SV=2 - [DNJC9_MOUSE]	1	0.922966	0.797604	0.855024	0.820518
P63168	Dynein light chain 1, cytoplasmic OS=Mus musculus GN=Dynll1 PE=1 SV=1 - [DYL1_MOUSE]	1	0.923002	1.03793	1.1401	1.08341
D3Z3J6	Polyadenylate-binding protein-interacting protein 1 OS=Mus musculus GN=Paip1 PE=2 SV=1 - [D3Z3J6_MOUSE]	1	0.923056	1.01552	0.827762	0.854933
E9Q1L5	Sentrin-specific protease 7 OS=Mus musculus GN=Senp7 PE=2 SV=1 - [E9Q1L5_MOUSE]	1	0.923083	0.831438	0.811253	0.887297
Q8C0I1	Alkyldihydroxyacetonephosphate synthase, peroxisomal OS=Mus musculus GN=Agps PE=1 SV=1 - [ADAS_MOUSE]	1	0.923103	0.932356	1.0039	0.931777
P67871	Casein kinase II subunit beta OS=Mus musculus GN=Csnk2b PE=1 SV=1 - [CSK2B_MOUSE]	1	0.923147	0.885582	0.907083	0.97054
Q9CS42	Ribose-phosphate pyrophosphokinase 2 OS=Mus musculus GN=Prps2 PE=1 SV=4 - [PRPS2_MOUSE]	1	0.923193	1.01078	1.02657	1.05128
Q3U7K7	E3 ubiquitin-protein ligase TRIM21 OS=Mus musculus GN=Trim21 PE=2 SV=1 - [Q3U7K7_MOUSE]	1	0.923257	0.938626	1.06707	1.05666
Q5SVF9	THO complex subunit 5 homolog OS=Mus musculus GN=Thoc5 PE=2 SV=1 - [Q5SVF9_MOUSE]	1	0.923281	0.787974	0.7921	0.76895
Q62470	Integrin alpha-3 OS=Mus musculus GN=Itga3 PE=1 SV=1 - [ITA3_MOUSE]	1	0.923359	0.97597	1.1134	1.01367
Q8VE19	WD repeat-containing protein mio OS=Mus musculus GN=Mios PE=2 SV=2 - [MIO_MOUSE]	1	0.92338	1.00115	1.03255	0.93851
Q9DC63-3	Isoform 3 of F-box only protein 3 OS=Mus musculus GN=Fbxo3 - [FBX3_MOUSE]	1	0.92349	0.971615	1.02784	1.20291
Q9D8W5	26S proteasome non-ATPase regulatory subunit 12 OS=Mus musculus GN=Psmd12 PE=1 SV=4 - [PSD12_MOUSE]	1	0.923698	0.906532	0.876074	0.915818
Q9D0R2	Threonine--tRNA ligase, cytoplasmic OS=Mus musculus GN=Tars PE=1 SV=2 - [SYTC_MOUSE]	1	0.923718	0.89954	0.868394	0.877262
Q5SUT0	RNA-binding protein EWS OS=Mus musculus GN=Ewsr1 PE=2 SV=1 - [Q5SUT0_MOUSE]	1	0.923789	0.866888	0.857802	0.776546
P62137	Serine/threonine-protein phosphatase PP1-alpha catalytic subunit OS=Mus musculus GN=Ppp1ca PE=1 SV=1 - [PP1A_MOUSE]	1	0.923829	0.844002	0.771498	0.822863
P62342	Selenoprotein T OS=Mus musculus GN=Selt PE=2 SV=2 - [SELT_MOUSE]	1	0.923852	0.744211	0.922632	0.774133
Q8BYC6	Serine/threonine-protein kinase TAO3 OS=Mus musculus GN=Taok3 PE=1 SV=2 - [TAOK3_MOUSE]	1	0.923853	0.887064	0.780353	0.833042
P17742	Peptidyl-prolyl cis-trans isomerase A OS=Mus musculus GN=Ppia PE=1 SV=2 - [PPIA_MOUSE]	1	0.923882	0.978759	0.963788	0.999995
P51175	Protoporphyrinogen oxidase OS=Mus musculus GN=Ppox PE=2 SV=1 - [PPOX_MOUSE]	1	0.923949	1.00193	1.01909	0.865818
O88895	Histone deacetylase 3 OS=Mus musculus GN=Hdac3 PE=1 SV=1 - [HDAC3_MOUSE]	1	0.923987	0.866273	0.814432	0.707138
B2RXW8	Ppfia1 protein OS=Mus musculus GN=Ppfia1 PE=2 SV=1 - [B2RXW8_MOUSE]	1	0.924048	1.01794	0.982964	0.900587
Q32NY4-2	Isoform 2 of Metal transporter CNNM3 OS=Mus musculus GN=Cnnm3 - [CNNM3_MOUSE]	1	0.924197	1.02544	1.05402	0.999807
Q9DBC3	Cap-specific mRNA (nucleoside-2'-O-)-methyltransferase 1 OS=Mus musculus GN=Ftsjd2 PE=1 SV=1 - [MTR1_MOUSE]	1	0.924216	1.00883	0.921251	0.9406
D3Z025	Cytoplasmic dynein 2 heavy chain 1 OS=Mus musculus GN=Dync2h1 PE=2 SV=1 - [D3Z025_MOUSE]	1	0.924246	0.884193	0.869902	0.985741
O88968	Transcobalamin-2 OS=Mus musculus GN=Tcn2 PE=2 SV=1 - [TCO2_MOUSE]	1	0.924258	0.966408	0.877074	1.07662
Q91VZ6	Stromal membrane-associated protein 1 OS=Mus musculus GN=Smap1 PE=1 SV=1 - [SMAP1_MOUSE]	1	0.924318	0.977575	0.927321	0.97443
Q8BJW5-2	Isoform 2 of Nucleolar protein 11 OS=Mus musculus GN=Nol11 - [NOL11_MOUSE]	1	0.924332	0.702461	0.79333	0.86977
Q69Z99	Zinc finger protein 512 OS=Mus musculus GN=Znf512 PE=2 SV=2 - [ZN512_MOUSE]	1	0.92448	0.977091	1.07946	0.902614
Q8BWU5	Probable tRNA threonylcarbamoyladenosine biosynthesis protein Osgep OS=Mus musculus GN=Osgep PE=2 SV=2 - [OSGEP_MOUSE]	1	0.924507	0.860553	0.844566	0.790459
Q9D554	Splicing factor 3A subunit 3 OS=Mus musculus GN=Sf3a3 PE=2 SV=2 - [SF3A3_MOUSE]	1	0.924549	0.806117	0.794712	0.719042
P19157	Glutathione S-transferase P 1 OS=Mus musculus GN=Gstp1 PE=1 SV=2 - [GSTP1_MOUSE]	1	0.924569	1.00073	0.997834	1.01134
Q80UG2	Plexin-A4 OS=Mus musculus GN=Plxna4 PE=1 SV=3 - [PLXA4_MOUSE]	1	0.924575	0.972837	0.958888	0.971764
Q9R060	Cytosolic Fe-S cluster assembly factor NUBP1 OS=Mus musculus GN=Nubp1 PE=1 SV=1 - [NUBP1_MOUSE]	1	0.924627	0.908764	0.842703	0.863653
Q80WQ2	Protein VAC14 homolog OS=Mus musculus GN=Vac14 PE=1 SV=1 - [VAC14_MOUSE]	1	0.924656	0.958172	0.939416	0.972573
Q8JZM7	Parafibromin OS=Mus musculus GN=Cdc73 PE=2 SV=1 - [CDC73_MOUSE]	1	0.924658	0.796749	0.692771	0.805957
Q60989	E3 ubiquitin-protein ligase XIAP OS=Mus musculus GN=Xiap PE=1 SV=2 - [XIAP_MOUSE]	1	0.924797	0.954299	0.943664	0.901781
Q6PGB6-2	Isoform 2 of N-alpha-acetyltransferase 50 OS=Mus musculus GN=Naa50 - [NAA50_MOUSE]	1	0.924824	0.862665	0.852719	0.835177
Q99J08	SEC14-like protein 2 OS=Mus musculus GN=Sec14l2 PE=2 SV=1 - [S14L2_MOUSE]	1	0.924837	1.13216	1.0042	1.21086
Q9JII5-2	Isoform 2 of DAZ-associated protein 1 OS=Mus musculus GN=Dazap1 - [DAZP1_MOUSE]	1	0.924852	0.882581	0.88567	0.7998
G8JL74	Polypyrimidine tract-binding protein 3 OS=Mus musculus GN=Ptbp3 PE=2 SV=1 - [G8JL74_MOUSE]	1	0.92498	0.87235	0.811272	0.783271
Q8BMA6	Signal recognition particle subunit SRP68 OS=Mus musculus GN=Srp68 PE=2 SV=2 - [SRP68_MOUSE]	1	0.925006	0.894115	0.843234	0.861768
O88428	Bifunctional 3'-phosphoadenosine 5'-phosphosulfate synthase 2 OS=Mus musculus GN=Papss2 PE=1 SV=2 - [PAPS2_MOUSE]	1	0.92503	0.986476	0.954324	1.16763
Q99KG3-2	Isoform 2 of RNA-binding protein 10 OS=Mus musculus GN=Rbm10 - [RBM10_MOUSE]	1	0.925044	0.829634	0.764144	0.754072
E9PW03	Glycosylphosphatidylinositol anchor attachment 1 protein OS=Mus musculus GN=Gpaa1 PE=2 SV=1 - [E9PW03_MOUSE]	1	0.925208	0.817102	0.798037	0.754543
Q8BQM4	HEAT repeat-containing protein 3 OS=Mus musculus GN=Heatr3 PE=2 SV=1 - [HEAT3_MOUSE]	1	0.925386	0.888894	0.777134	0.901952
Q99J36	THUMP domain-containing protein 1 OS=Mus musculus GN=Thumpd1 PE=1 SV=1 - [THUM1_MOUSE]	1	0.925485	0.886757	0.802906	0.885099
B9EJ80	PDZ domain containing 8 OS=Mus musculus GN=Pdzd8 PE=2 SV=1 - [B9EJ80_MOUSE]	1	0.925537	0.963087	0.885891	0.87384
E9PY13	Guanine nucleotide exchange factor DBS OS=Mus musculus GN=Mcf2l PE=2 SV=1 - [E9PY13_MOUSE]	1	0.925733	1.07675	1.04029	1.0244
Q8CI51	PDZ and LIM domain protein 5 OS=Mus musculus GN=Pdlim5 PE=1 SV=4 - [PDLI5_MOUSE]	1	0.925756	0.810743	0.83496	0.754095
F8VQ93	PH-interacting protein OS=Mus musculus GN=Phip PE=4 SV=1 - [F8VQ93_MOUSE]	1	0.925768	0.934814	0.754454	1.05027
Q9D2Y9	Elongation of very long chain fatty acids protein 7 OS=Mus musculus GN=Elovl7 PE=2 SV=1 - [ELOV7_MOUSE]	1	0.925802	0.835696	0.714797	0.951816
Q61464-7	Isoform 6 of Zinc finger protein 638 OS=Mus musculus GN=Znf638 - [ZN638_MOUSE]	1	0.925928	0.863139	0.790654	0.77391
B7ZP47	Wapal protein OS=Mus musculus GN=Wapal PE=2 SV=1 - [B7ZP47_MOUSE]	1	0.92597	0.930669	0.901293	0.836054
Q6PAR5-5	Isoform 5 of GTPase-activating protein and VPS9 domain-containing protein 1 OS=Mus musculus GN=Gapvd1 - [GAPD1_MOUSE]	1	0.925983	0.9589	0.977062	0.946822
Q3V3R1	Monofunctional C1-tetrahydrofolate synthase, mitochondrial OS=Mus musculus GN=Mthfd1l PE=1 SV=2 - [C1TM_MOUSE]	1	0.925985	0.885438	0.900576	0.861747
Q99JY8	Lipid phosphate phosphohydrolase 3 OS=Mus musculus GN=Ppap2b PE=1 SV=1 - [LPP3_MOUSE]	1	0.926053	0.967209	1.007	1.07251
Q8C854	Myelin expression factor 2 OS=Mus musculus GN=Myef2 PE=1 SV=1 - [MYEF2_MOUSE]	1	0.926146	0.793977	0.823897	0.771602
Q8R0J7	Vacuolar protein sorting-associated protein 37B OS=Mus musculus GN=Vps37b PE=2 SV=1 - [VP37B_MOUSE]	1	0.926176	1.18893	0.959586	0.941971
Q8BGF6	ELMO domain-containing protein 2 OS=Mus musculus GN=Elmod2 PE=2 SV=1 - [ELMD2_MOUSE]	1	0.926214	0.8557	0.861612	0.758835
D3Z7E5	Glycogen synthase kinase-3 alpha OS=Mus musculus GN=Gsk3a PE=2 SV=1 - [D3Z7E5_MOUSE]	1	0.926219	0.981724	0.934784	0.981174
Q8BJ71	Nuclear pore complex protein Nup93 OS=Mus musculus GN=Nup93 PE=2 SV=1 - [NUP93_MOUSE]	1	0.92622	0.885487	0.876149	0.838191
Q5SU71	E3 ubiquitin/ISG15 ligase TRIM25 OS=Mus musculus GN=Trim25 PE=2 SV=1 - [Q5SU71_MOUSE]	1	0.926365	0.765973	0.762541	0.712866
A2A4N9	ATP-dependent RNA helicase DHX8 (Fragment) OS=Mus musculus GN=Dhx8 PE=2 SV=1 - [A2A4N9_MOUSE]	1	0.92643	0.8633	0.857667	0.947404
Q8CIG8	Protein arginine N-methyltransferase 5 OS=Mus musculus GN=Prmt5 PE=1 SV=3 - [ANM5_MOUSE]	1	0.926442	0.926754	0.861905	0.901521
Q9D187	Mitotic spindle-associated MMXD complex subunit MIP18 OS=Mus musculus GN=Fam96b PE=2 SV=1 - [MIP18_MOUSE]	1	0.92647	1.00582	1.01292	1.04531
Q3UH93	Plexin-D1 OS=Mus musculus GN=Plxnd1 PE=1 SV=1 - [PLXD1_MOUSE]	1	0.926508	0.813351	0.848137	0.978353
Q6PDY2	2-aminoethanethiol dioxygenase OS=Mus musculus GN=Ado PE=1 SV=2 - [AEDO_MOUSE]	1	0.926524	1.00494	1.03694	1.00598
O54784	Death-associated protein kinase 3 OS=Mus musculus GN=Dapk3 PE=1 SV=1 - [DAPK3_MOUSE]	1	0.926531	0.83637	0.891725	0.788142
Q8K0C9	GDP-mannose 4,6 dehydratase OS=Mus musculus GN=Gmds PE=2 SV=1 - [GMDS_MOUSE]	1	0.926555	0.903584	0.913147	0.891168
Q8C4J7	Transducin beta-like protein 3 OS=Mus musculus GN=Tbl3 PE=2 SV=1 - [TBL3_MOUSE]	1	0.926583	0.809361	0.672986	0.527064
Q0VBD0	Integrin beta OS=Mus musculus GN=Itgb8 PE=2 SV=1 - [Q0VBD0_MOUSE]	1	0.926763	0.823588	0.823631	0.838327
Q8VDR9	Dedicator of cytokinesis protein 6 OS=Mus musculus GN=Dock6 PE=1 SV=4 - [DOCK6_MOUSE]	1	0.926878	0.929342	0.911704	0.927906
Q9Z0V7	Mitochondrial import inner membrane translocase subunit Tim17-B OS=Mus musculus GN=Timm17b PE=2 SV=1 - [TI17B_MOUSE]	1	0.926883	0.871677	0.893141	0.982406
F2Z4A3	Protein Fat1 OS=Mus musculus GN=Fat1 PE=2 SV=1 - [F2Z4A3_MOUSE]	1	0.926951	0.942903	0.93023	0.936166
Q7TQJ8	Wilms tumor protein 1-interacting protein OS=Mus musculus GN=Wtip PE=1 SV=1 - [WTIP_MOUSE]	1	0.926996	0.858306	0.913502	0.845639
D3Z2Q2	Syntaxin-binding protein 5 OS=Mus musculus GN=Stxbp5 PE=2 SV=1 - [D3Z2Q2_MOUSE]	1	0.927043	1.04978	1.08258	1.08615
B2RY04	Dedicator of cytokinesis protein 5 OS=Mus musculus GN=Dock5 PE=1 SV=2 - [DOCK5_MOUSE]	1	0.927079	0.87021	0.899885	0.864595
Q91WK2	Eukaryotic translation initiation factor 3 subunit H OS=Mus musculus GN=Eif3h PE=1 SV=1 - [EIF3H_MOUSE]	1	0.927113	0.854215	0.867669	0.843036
Q8R0X7	Sphingosine-1-phosphate lyase 1 OS=Mus musculus GN=Sgpl1 PE=2 SV=1 - [SGPL1_MOUSE]	1	0.927148	0.883435	0.840868	0.86787
Q91X78	Erlin-1 OS=Mus musculus GN=Erlin1 PE=1 SV=1 - [ERLN1_MOUSE]	1	0.927153	0.805317	0.836432	0.746311
Q5MJ56	Myosin VIIa isoform 2 OS=Mus musculus GN=Myo7a PE=2 SV=1 - [Q5MJ56_MOUSE]	1	0.927263	0.955612	0.947485	0.922183
Q8BYB9	Protein O-glucosyltransferase 1 OS=Mus musculus GN=Poglut1 PE=2 SV=2 - [PGLT1_MOUSE]	1	0.92727	0.917451	0.966127	0.911976
Q6PB44-2	Isoform 2 of Tyrosine-protein phosphatase non-receptor type 23 OS=Mus musculus GN=Ptpn23 - [PTN23_MOUSE]	1	0.927334	0.995208	0.940679	0.974669
Q8VE37	Regulator of chromosome condensation OS=Mus musculus GN=Rcc1 PE=1 SV=1 - [RCC1_MOUSE]	1	0.927336	0.88185	0.882252	0.811148
Q91VH6	Protein MEMO1 OS=Mus musculus GN=Memo1 PE=1 SV=1 - [MEMO1_MOUSE]	1	0.927383	1.19732	1.05737	1.36616
Q8R016	Bleomycin hydrolase OS=Mus musculus GN=Blmh PE=2 SV=1 - [BLMH_MOUSE]	1	0.927385	0.957868	0.940545	0.933797
Q923S9	Ras-related protein Rab-30 OS=Mus musculus GN=Rab30 PE=2 SV=1 - [RAB30_MOUSE]	1	0.927585	1.02869	0.984437	1.11688
Q6ZQA6	Immunoglobulin superfamily member 3 OS=Mus musculus GN=Igsf3 PE=1 SV=2 - [IGSF3_MOUSE]	1	0.927656	0.896817	0.923064	0.9904
P97313	DNA-dependent protein kinase catalytic subunit OS=Mus musculus GN=Prkdc PE=1 SV=3 - [PRKDC_MOUSE]	1	0.927769	1.02725	1.04307	1.0929
Q9CZE3	Ras-related protein Rab-32 OS=Mus musculus GN=Rab32 PE=2 SV=3 - [RAB32_MOUSE]	1	0.927866	0.855423	0.881153	0.887502
O88792	Junctional adhesion molecule A OS=Mus musculus GN=F11r PE=1 SV=2 - [JAM1_MOUSE]	1	0.927896	0.993019	1.04614	0.947607
Q99K85	Phosphoserine aminotransferase OS=Mus musculus GN=Psat1 PE=1 SV=1 - [SERC_MOUSE]	1	0.927906	1.01155	0.913347	0.94317
A2AJH3	Glycylpeptide N-tetradecanoyltransferase 2 OS=Mus musculus GN=Nmt2 PE=2 SV=1 - [A2AJH3_MOUSE]	1	0.927966	0.909047	0.945338	0.776732
Q8CDG3-2	Isoform 2 of Deubiquitinating protein VCIP135 OS=Mus musculus GN=Vcpip1 - [VCIP1_MOUSE]	1	0.927981	1.05336	1.11472	1.12645
E9Q7G1	Protein Tmed7 OS=Mus musculus GN=Tmed7 PE=2 SV=1 - [E9Q7G1_MOUSE]	1	0.927982	0.917812	0.880787	0.905718
Q9CWJ9	Bifunctional purine biosynthesis protein PURH OS=Mus musculus GN=Atic PE=1 SV=2 - [PUR9_MOUSE]	1	0.928009	0.989011	1.00984	1.02026
P70168	Importin subunit beta-1 OS=Mus musculus GN=Kpnb1 PE=1 SV=2 - [IMB1_MOUSE]	1	0.92801	0.910987	0.905276	0.913829
K4DI63	Cellular repressor of E1A-stimulated genes 1, isoform CRA_a OS=Mus musculus GN=Creg1 PE=4 SV=1 - [K4DI63_MOUSE]	1	0.928048	0.914682	0.968138	0.898709
Q91VM5	RNA binding motif protein, X-linked-like-1 OS=Mus musculus GN=Rbmxl1 PE=1 SV=1 - [RMXL1_MOUSE]	1	0.928135	0.900589	0.802946	0.857616
F6VYE2	Zinc finger MYM-type protein 4 (Fragment) OS=Mus musculus GN=Zmym4 PE=4 SV=1 - [F6VYE2_MOUSE]	1	0.92818	0.864763	0.998152	0.823446
Q99LB7	Sarcosine dehydrogenase, mitochondrial OS=Mus musculus GN=Sardh PE=1 SV=1 - [SARDH_MOUSE]	1	0.928202	0.989097	1.02736	0.995969
Q91W92	Cdc42 effector protein 1 OS=Mus musculus GN=Cdc42ep1 PE=1 SV=1 - [BORG5_MOUSE]	1	0.928232	0.952901	0.954792	0.983801
Q8R0K9	Transcription factor E2F4 OS=Mus musculus GN=E2f4 PE=2 SV=1 - [E2F4_MOUSE]	1	0.928305	1.10141	1.09402	1.19433
P70428	Exostosin-2 OS=Mus musculus GN=Ext2 PE=1 SV=2 - [EXT2_MOUSE]	1	0.928425	0.897001	0.865741	0.961743
Q8VDP3	Protein-methionine sulfoxide oxidase MICAL1 OS=Mus musculus GN=Mical1 PE=1 SV=1 - [MICA1_MOUSE]	1	0.928454	0.958479	0.916505	0.95417
Q8BU33	Acetolactate synthase-like protein OS=Mus musculus GN=Ilvbl PE=2 SV=1 - [ILVBL_MOUSE]	1	0.928582	1.02133	1.06495	1.06506
H3BKQ3	Protein Evi5l OS=Mus musculus GN=Evi5l PE=2 SV=1 - [H3BKQ3_MOUSE]	1	0.928679	1.02486	1.03078	1.1051
Q9QXE7	F-box-like/WD repeat-containing protein TBL1X OS=Mus musculus GN=Tbl1x PE=2 SV=2 - [TBL1X_MOUSE]	1	0.928782	0.90102	0.888263	0.828751
Q91ZD4	Vang-like protein 2 OS=Mus musculus GN=Vangl2 PE=1 SV=3 - [VANG2_MOUSE]	1	0.928802	0.829559	0.762942	0.77237
Q3UU43	MCG16489, isoform CRA_a OS=Mus musculus GN=Chpf2 PE=2 SV=1 - [Q3UU43_MOUSE]	1	0.928812	0.8643	0.808579	0.835928
D3YX85	Arf-GAP with SH3 domain, ANK repeat and PH domain-containing protein 2 OS=Mus musculus GN=Asap2 PE=2 SV=2 - [D3YX85_MOUSE]	1	0.928847	1.04173	1.1238	1.03865
Q4VC33	Macrophage erythroblast attacher OS=Mus musculus GN=Maea PE=1 SV=1 - [MAEA_MOUSE]	1	0.928922	0.852821	0.88982	0.871498
O70491	Stimulated by retinoic acid gene 6 protein OS=Mus musculus GN=Stra6 PE=1 SV=1 - [STRA6_MOUSE]	1	0.92904	0.968722	1.16922	1.18265
Q9R099	Transducin beta-like protein 2 OS=Mus musculus GN=Tbl2 PE=2 SV=2 - [TBL2_MOUSE]	1	0.929276	0.88484	0.827396	0.784674
Q61081	Hsp90 co-chaperone Cdc37 OS=Mus musculus GN=Cdc37 PE=2 SV=1 - [CDC37_MOUSE]	1	0.929278	0.977954	0.95592	0.985436
Q61581	Insulin-like growth factor-binding protein 7 OS=Mus musculus GN=Igfbp7 PE=2 SV=3 - [IBP7_MOUSE]	1	0.929313	0.776679	0.711696	0.801328
Q64685	Beta-galactoside alpha-2,6-sialyltransferase 1 OS=Mus musculus GN=St6gal1 PE=1 SV=2 - [SIAT1_MOUSE]	1	0.929323	0.970744	0.852381	0.91931
P97770-2	Isoform 2 of THUMP domain-containing protein 3 OS=Mus musculus GN=Thumpd3 - [THUM3_MOUSE]	1	0.929471	0.876364	0.794883	0.8593
Q99LJ0	CTTNBP2 N-terminal-like protein OS=Mus musculus GN=Cttnbp2nl PE=1 SV=1 - [CT2NL_MOUSE]	1	0.929489	0.91296	0.834149	0.846702
Q8K224	N-acetyltransferase 10 OS=Mus musculus GN=Nat10 PE=2 SV=1 - [NAT10_MOUSE]	1	0.929541	0.753744	0.720092	0.807642
Q91YN0	Uncharacterized protein C12orf4 homolog OS=Mus musculus GN=D6Wsu163e PE=1 SV=1 - [CL004_MOUSE]	1	0.929787	0.959698	0.932897	0.87635
F8WGW3	S1 RNA-binding domain-containing protein 1 OS=Mus musculus GN=Srbd1 PE=2 SV=1 - [F8WGW3_MOUSE]	1	0.92981	0.803167	0.791985	0.746742
Q93092	Transaldolase OS=Mus musculus GN=Taldo1 PE=1 SV=2 - [TALDO_MOUSE]	1	0.92987	0.90132	0.833097	0.865206
P08752	Guanine nucleotide-binding protein G(i) subunit alpha-2 OS=Mus musculus GN=Gnai2 PE=1 SV=5 - [GNAI2_MOUSE]	1	0.929946	0.992201	1.02919	1.03434
P62192	26S protease regulatory subunit 4 OS=Mus musculus GN=Psmc1 PE=1 SV=1 - [PRS4_MOUSE]	1	0.929971	0.868116	0.836377	0.864133
Q6QD59	Vesicle transport protein SEC20 OS=Mus musculus GN=Bnip1 PE=2 SV=1 - [SEC20_MOUSE]	1	0.929974	0.873106	0.90718	0.838867
Q99LF4	tRNA-splicing ligase RtcB homolog OS=Mus musculus GN=D10Wsu52e PE=2 SV=1 - [RTCB_MOUSE]	1	0.929999	0.89641	0.87614	0.83805
Q8C4C9	DnaJ (Hsp40) homolog, subfamily B, member 12, isoform CRA_d OS=Mus musculus GN=Dnajb12 PE=2 SV=1 - [Q8C4C9_MOUSE]	1	0.930036	0.864986	0.825643	0.838404
Q571H0	Nucleolar pre-ribosomal-associated protein 1 OS=Mus musculus GN=Urb1 PE=2 SV=2 - [NPA1P_MOUSE]	1	0.930057	0.793236	0.852494	0.804292
Q9EP72	ER membrane protein complex subunit 7 OS=Mus musculus GN=Emc7 PE=2 SV=1 - [EMC7_MOUSE]	1	0.930079	0.841023	0.869616	0.745354
P32883-2	Isoform 2B of GTPase KRas OS=Mus musculus GN=Kras - [RASK_MOUSE]	1	0.930136	1.0325	1.09834	1.04497
Q9DAA6	Exosome complex component CSL4 OS=Mus musculus GN=Exosc1 PE=2 SV=1 - [EXOS1_MOUSE]	1	0.930136	0.824496	0.854699	0.726404
Q8BLN5	Lanosterol synthase OS=Mus musculus GN=Lss PE=2 SV=2 - [ERG7_MOUSE]	1	0.930157	0.973888	0.966706	1.02448
Q9R1Q9	V-type proton ATPase subunit S1 OS=Mus musculus GN=Atp6ap1 PE=1 SV=1 - [VAS1_MOUSE]	1	0.930162	1.1981	0.950918	0.97144
O70589-3	Isoform 3 of Peripheral plasma membrane protein CASK OS=Mus musculus GN=Cask - [CSKP_MOUSE]	1	0.930172	0.886117	0.966757	0.895745
Q8BVY0	Protein Rsl1d1 OS=Mus musculus GN=Rsl1d1 PE=2 SV=1 - [Q8BVY0_MOUSE]	1	0.930176	0.873209	0.933828	0.822571
F7AC41	Protein Pus7 (Fragment) OS=Mus musculus GN=Pus7 PE=4 SV=1 - [F7AC41_MOUSE]	1	0.930277	0.887395	0.815966	0.771344
D3Z2J4	AKT-interacting protein (Fragment) OS=Mus musculus GN=Aktip PE=2 SV=1 - [D3Z2J4_MOUSE]	1	0.930323	0.957158	0.979301	0.97004
F8WIE5	E3 ubiquitin-protein ligase HECTD1 OS=Mus musculus GN=Hectd1 PE=2 SV=1 - [F8WIE5_MOUSE]	1	0.930418	0.913029	0.886244	0.947592
Q0PD20	Rab34 OS=Mus musculus GN=Rab34 PE=2 SV=1 - [Q0PD20_MOUSE]	1	0.930451	1.0185	1.07956	1.02854
Q9CQM8	60S ribosomal protein L21 OS=Mus musculus GN=Rpl21 PE=2 SV=1 - [Q9CQM8_MOUSE]	1	0.93047	0.864986	0.891696	0.716383
B2RUJ8	Rho GTPase activating protein 12 OS=Mus musculus GN=Arhgap12 PE=2 SV=1 - [B2RUJ8_MOUSE]	1	0.930513	1.0154	1.09029	1.06725
Q8VCG1	Deoxyuridine triphosphatase, isoform CRA_b OS=Mus musculus GN=Dut PE=2 SV=1 - [Q8VCG1_MOUSE]	1	0.930537	0.893468	0.929198	0.943331
Q8C7X2-2	Isoform 2 of ER membrane protein complex subunit 1 OS=Mus musculus GN=Emc1 - [EMC1_MOUSE]	1	0.930575	0.962374	0.920986	0.902027
Q91WG8	Bifunctional UDP-N-acetylglucosamine 2-epimerase/N-acetylmannosamine kinase OS=Mus musculus GN=Gne PE=1 SV=1 - [GLCNE_MOUSE]	1	0.930583	0.95505	0.918148	1.01958
Q9R0H0	Peroxisomal acyl-coenzyme A oxidase 1 OS=Mus musculus GN=Acox1 PE=1 SV=5 - [ACOX1_MOUSE]	1	0.93065	1.00145	0.989185	0.933773
Q9ET22	Dipeptidyl peptidase 2 OS=Mus musculus GN=Dpp7 PE=2 SV=2 - [DPP2_MOUSE]	1	0.930704	1.02046	1.00271	0.821992
Q45VK5	Interleukin enhancer-binding factor 3 OS=Mus musculus GN=Ilf3 PE=2 SV=1 - [Q45VK5_MOUSE]	1	0.93083	0.800129	0.769365	0.743419
Q9JKX6	ADP-sugar pyrophosphatase OS=Mus musculus GN=Nudt5 PE=1 SV=1 - [NUDT5_MOUSE]	1	0.930915	0.895042	0.883285	0.97136
E0CX79	Zinc finger protein-like 1 (Fragment) OS=Mus musculus GN=Zfpl1 PE=2 SV=1 - [E0CX79_MOUSE]	1	0.930973	0.842117	0.767517	0.796568
Q80SW1	Putative adenosylhomocysteinase 2 OS=Mus musculus GN=Ahcyl1 PE=1 SV=1 - [SAHH2_MOUSE]	1	0.931009	0.96147	1.03432	1.05686
Q9Z0G0	PDZ domain-containing protein GIPC1 OS=Mus musculus GN=Gipc1 PE=1 SV=1 - [GIPC1_MOUSE]	1	0.931019	0.97372	0.991096	0.98586
Q8BNY6	Neuronal calcium sensor 1 OS=Mus musculus GN=Ncs1 PE=2 SV=3 - [NCS1_MOUSE]	1	0.931113	0.966479	1.00432	0.907793
P14869	60S acidic ribosomal protein P0 OS=Mus musculus GN=Rplp0 PE=1 SV=3 - [RLA0_MOUSE]	1	0.931122	0.774092	0.771806	0.715746
Q9D8T4	Golgi apparatus membrane protein TVP23 homolog B OS=Mus musculus GN=Tvp23b PE=1 SV=1 - [TV23B_MOUSE]	1	0.931132	0.886981	0.795929	0.825148
P68040	Guanine nucleotide-binding protein subunit beta-2-like 1 OS=Mus musculus GN=Gnb2l1 PE=1 SV=3 - [GBLP_MOUSE]	1	0.931139	0.806228	0.790889	0.745939
Q8BUV8	Protein GPR107 OS=Mus musculus GN=Gpr107 PE=2 SV=2 - [GP107_MOUSE]	1	0.93114	0.739863	0.660281	0.67283
Q6ZWZ7	60S ribosomal protein L17 OS=Mus musculus GN=Rpl17 PE=2 SV=1 - [Q6ZWZ7_MOUSE]	1	0.931246	0.794427	0.808758	0.715284
Q3U3R4-2	Isoform 2 of Lipase maturation factor 1 OS=Mus musculus GN=Lmf1 - [LMF1_MOUSE]	1	0.931255	0.976799	0.911586	0.906626
Q9CU62	Structural maintenance of chromosomes protein 1A OS=Mus musculus GN=Smc1a PE=1 SV=4 - [SMC1A_MOUSE]	1	0.931266	0.825349	0.847089	0.752041
Q3TDD9	Protein phosphatase 1 regulatory subunit 21 OS=Mus musculus GN=Ppp1r21 PE=2 SV=2 - [PPR21_MOUSE]	1	0.931281	0.958739	0.902557	0.936131
I7HLV2	60S ribosomal protein L10 (Fragment) OS=Mus musculus GN=Rpl10 PE=4 SV=1 - [I7HLV2_MOUSE]	1	0.931287	0.773543	0.802794	0.704306
E9PWE8	Dihydropyrimidinase-related protein 3 OS=Mus musculus GN=Dpysl3 PE=2 SV=1 - [E9PWE8_MOUSE]	1	0.931417	0.933437	0.97444	0.903845
Q9QXK7	Cleavage and polyadenylation specificity factor subunit 3 OS=Mus musculus GN=Cpsf3 PE=1 SV=2 - [CPSF3_MOUSE]	1	0.931534	0.912402	0.783328	0.996721
Q8BU59	Protein Xpnpep2 OS=Mus musculus GN=Xpnpep2 PE=2 SV=1 - [Q8BU59_MOUSE]	1	0.931557	1.03502	1.08321	1.02297
A2AEK1	AlphaCstF-64 variant 4 OS=Mus musculus GN=Cstf2 PE=2 SV=1 - [A2AEK1_MOUSE]	1	0.931557	0.768456	0.735243	0.726046
Q4VBD2	Transmembrane anterior posterior transformation protein 1 OS=Mus musculus GN=Tapt1 PE=2 SV=2 - [TAPT1_MOUSE]	1	0.931558	0.968659	0.933928	0.930644
Q9CQV4	Protein FAM134C OS=Mus musculus GN=Fam134c PE=2 SV=1 - [F134C_MOUSE]	1	0.931579	0.89597	0.853073	0.992816
A2AJQ2	Protein dpy-19 homolog 4 (Fragment) OS=Mus musculus GN=Dpy19l4 PE=2 SV=1 - [A2AJQ2_MOUSE]	1	0.931661	0.946353	0.964586	0.915024
O54734	Dolichyl-diphosphooligosaccharide--protein glycosyltransferase 48 kDa subunit OS=Mus musculus GN=Ddost PE=1 SV=2 - [OST48_MOUSE]	1	0.931691	0.83948	0.750212	0.718752
Q9Z2Z9	Glutamine--fructose-6-phosphate aminotransferase [isomerizing] 2 OS=Mus musculus GN=Gfpt2 PE=2 SV=3 - [GFPT2_MOUSE]	1	0.931791	1.15273	1.04001	1.26573
P84086	Complexin-2 OS=Mus musculus GN=Cplx2 PE=1 SV=1 - [CPLX2_MOUSE]	1	0.93183	1.06051	0.838981	1.15846
O70378	ER membrane protein complex subunit 8 OS=Mus musculus GN=Emc8 PE=1 SV=1 - [EMC8_MOUSE]	1	0.931857	0.950164	0.976177	0.961431
Q9DCN1	Peroxisomal NADH pyrophosphatase NUDT12 OS=Mus musculus GN=Nudt12 PE=2 SV=1 - [NUD12_MOUSE]	1	0.931898	0.988139	1.01882	1.00139
Q8R2Y2	Cell surface glycoprotein MUC18 OS=Mus musculus GN=Mcam PE=1 SV=1 - [MUC18_MOUSE]	1	0.931936	0.860245	0.876361	0.784172
O55137	Acyl-coenzyme A thioesterase 1 OS=Mus musculus GN=Acot1 PE=1 SV=1 - [ACOT1_MOUSE]	1	0.931952	0.975242	0.863786	0.915411
F8WHW3	Transmembrane protein 55B OS=Mus musculus GN=Tmem55b PE=2 SV=1 - [F8WHW3_MOUSE]	1	0.931991	0.972926	0.987172	1.11532
Q8K2A1	PTB domain-containing engulfment adapter protein 1 OS=Mus musculus GN=Gulp1 PE=1 SV=1 - [GULP1_MOUSE]	1	0.932046	0.904844	0.848752	0.840227
Q8N7N5	DDB1- and CUL4-associated factor 8 OS=Mus musculus GN=Dcaf8 PE=1 SV=1 - [DCAF8_MOUSE]	1	0.932255	0.868791	0.873971	0.774218
Q6ZWQ7	Signal peptidase complex subunit 3 OS=Mus musculus GN=Spcs3 PE=2 SV=1 - [Q6ZWQ7_MOUSE]	1	0.932296	0.781815	0.838097	0.80363
Q9CPW9	Methionine aminopeptidase 1D, mitochondrial OS=Mus musculus GN=Metap1d PE=2 SV=1 - [AMP1D_MOUSE]	1	0.932488	0.889846	0.937971	0.878683
P35550	rRNA 2'-O-methyltransferase fibrillarin OS=Mus musculus GN=Fbl PE=1 SV=2 - [FBRL_MOUSE]	1	0.93253	0.806015	0.907036	0.81638
Q9JJA2	Conserved oligomeric Golgi complex subunit 8 OS=Mus musculus GN=Cog8 PE=2 SV=3 - [COG8_MOUSE]	1	0.932571	0.854196	0.774823	0.777005
Q6NZK8	Protein tyrosine phosphatase domain-containing protein 1 OS=Mus musculus GN=Ptpdc1 PE=2 SV=1 - [PTPC1_MOUSE]	1	0.932628	1.05956	0.965579	1.03912
A2ADR8	Nuclear inhibitor of protein phosphatase 1 OS=Mus musculus GN=Ppp1r8 PE=2 SV=1 - [A2ADR8_MOUSE]	1	0.932676	0.838977	0.830002	0.753504
Q64726	Zinc-alpha-2-glycoprotein OS=Mus musculus GN=Azgp1 PE=1 SV=2 - [ZA2G_MOUSE]	1	0.932688	1.23834	1.07237	1.17674
Q921D4	Mediator of RNA polymerase II transcription subunit 6 OS=Mus musculus GN=Med6 PE=2 SV=2 - [MED6_MOUSE]	1	0.932745	0.760809	0.686704	0.781166
D3Z795	Proteasome assembly chaperone 1 OS=Mus musculus GN=Psmg1 PE=2 SV=1 - [D3Z795_MOUSE]	1	0.932754	0.890112	0.811425	0.884524
Q9QUP5	Hyaluronan and proteoglycan link protein 1 OS=Mus musculus GN=Hapln1 PE=2 SV=1 - [HPLN1_MOUSE]	1	0.932829	0.925657	0.904558	0.84788
Q9CYV5	Transmembrane protein 135 OS=Mus musculus GN=Tmem135 PE=2 SV=1 - [TM135_MOUSE]	1	0.932849	0.943893	0.932498	1.02222
Q8CBE3	WD repeat-containing protein 37 OS=Mus musculus GN=Wdr37 PE=2 SV=1 - [WDR37_MOUSE]	1	0.932898	1.01163	0.960847	0.943627
Q3UWW6	GAS2-like protein 3 OS=Mus musculus GN=Gas2l3 PE=2 SV=1 - [GA2L3_MOUSE]	1	0.93291	1.05428	0.952943	1.01428
Q3UH60	Disco-interacting protein 2 homolog B OS=Mus musculus GN=Dip2b PE=1 SV=1 - [DIP2B_MOUSE]	1	0.932922	0.930419	0.910836	0.914383
Q04207-2	Isoform p65 delta of Transcription factor p65 OS=Mus musculus GN=Rela - [TF65_MOUSE]	1	0.932925	0.882308	1.06881	1.0749
P62309	Small nuclear ribonucleoprotein G OS=Mus musculus GN=Snrpg PE=1 SV=1 - [RUXG_MOUSE]	1	0.93293	1.0146	0.908131	0.970652
Q99KF1	Transmembrane emp24 domain-containing protein 9 OS=Mus musculus GN=Tmed9 PE=2 SV=2 - [TMED9_MOUSE]	1	0.932976	0.853005	0.842593	0.76088
Q9DBL7	Bifunctional coenzyme A synthase OS=Mus musculus GN=Coasy PE=1 SV=2 - [COASY_MOUSE]	1	0.932985	1.03911	0.913866	0.945973
Q9D1G1	Ras-related protein Rab-1B OS=Mus musculus GN=Rab1b PE=1 SV=1 - [RAB1B_MOUSE]	1	0.933041	0.927602	0.947113	0.960151
A2AD97	Matrix-remodeling-associated protein 8 (Fragment) OS=Mus musculus GN=Mxra8 PE=2 SV=1 - [A2AD97_MOUSE]	1	0.933045	0.955625	1.04442	0.930048
Q99LH1	Nucleolar GTP-binding protein 2 OS=Mus musculus GN=Gnl2 PE=2 SV=2 - [NOG2_MOUSE]	1	0.933047	0.724391	0.838386	0.946153
P28828	Receptor-type tyrosine-protein phosphatase mu OS=Mus musculus GN=Ptprm PE=2 SV=2 - [PTPRM_MOUSE]	1	0.933053	0.997043	1.04247	1.10982
Q5RL57	A kinase (PRKA) anchor protein 8-like OS=Mus musculus GN=Akap8l PE=2 SV=1 - [Q5RL57_MOUSE]	1	0.93309	0.995158	1.07802	1.12698
P43247	DNA mismatch repair protein Msh2 OS=Mus musculus GN=Msh2 PE=2 SV=1 - [MSH2_MOUSE]	1	0.9331	0.818867	0.784048	0.821083
Q922G2-2	Isoform 2 of Protein FAM76A OS=Mus musculus GN=Fam76a - [FA76A_MOUSE]	1	0.933133	0.785157	0.820493	0.761092
Q9Z0E0	Neurochondrin OS=Mus musculus GN=Ncdn PE=1 SV=1 - [NCDN_MOUSE]	1	0.933152	0.995136	1.14766	1.25302
Q3TIR3	Synembryn-A OS=Mus musculus GN=Ric8a PE=1 SV=2 - [RIC8A_MOUSE]	1	0.933167	0.941465	1.01167	0.928387
G5E8N7	Bifunctional polynucleotide phosphatase/kinase OS=Mus musculus GN=Pnkp PE=4 SV=1 - [G5E8N7_MOUSE]	1	0.933267	0.948886	0.89977	0.941084
D3YYT1	Putative oxidoreductase GLYR1 OS=Mus musculus GN=Glyr1 PE=4 SV=1 - [D3YYT1_MOUSE]	1	0.93328	0.876507	0.999022	0.917827
P16054	Protein kinase C epsilon type OS=Mus musculus GN=Prkce PE=1 SV=1 - [KPCE_MOUSE]	1	0.933299	1.01502	1.04162	1.16554
Q7TT50	Serine/threonine-protein kinase MRCK beta OS=Mus musculus GN=Cdc42bpb PE=1 SV=2 - [MRCKB_MOUSE]	1	0.933309	0.909481	0.87276	0.874091
Q9QZH3	Peptidyl-prolyl cis-trans isomerase E OS=Mus musculus GN=Ppie PE=2 SV=2 - [PPIE_MOUSE]	1	0.93331	0.752601	0.854085	0.781615
Q80V94	AP-4 complex subunit epsilon-1 OS=Mus musculus GN=Ap4e1 PE=2 SV=3 - [AP4E1_MOUSE]	1	0.933347	0.998029	0.880968	0.972641
P06537-3	Isoform 1-B of Glucocorticoid receptor OS=Mus musculus GN=Nr3c1 - [GCR_MOUSE]	1	0.933375	0.892744	0.920968	0.891735
Q9Z277	Tyrosine-protein kinase BAZ1B OS=Mus musculus GN=Baz1b PE=1 SV=2 - [BAZ1B_MOUSE]	1	0.933378	0.81635	0.808646	0.819753
A2AMV1	RIKEN cDNA 2610012O22, isoform CRA_a OS=Mus musculus GN=Mrto4 PE=3 SV=1 - [A2AMV1_MOUSE]	1	0.933426	0.785743	0.775598	0.817477
Q9CZX7	Transmembrane protein 55A OS=Mus musculus GN=Tmem55a PE=1 SV=1 - [TM55A_MOUSE]	1	0.933488	0.876805	0.884033	1.06694
Q8BYA0	Tubulin-specific chaperone D OS=Mus musculus GN=Tbcd PE=2 SV=1 - [TBCD_MOUSE]	1	0.933502	0.994094	0.972094	1.03978
Q5FWK3	Rho GTPase-activating protein 1 OS=Mus musculus GN=Arhgap1 PE=1 SV=1 - [RHG01_MOUSE]	1	0.933705	0.902516	0.844692	0.877853
Q8CAY6	Acetyl-CoA acetyltransferase, cytosolic OS=Mus musculus GN=Acat2 PE=1 SV=2 - [THIC_MOUSE]	1	0.933834	1.05033	1.13565	1.1363
A2A6U3	Septin-9 OS=Mus musculus GN=Sept9 PE=2 SV=1 - [A2A6U3_MOUSE]	1	0.933875	0.951893	0.946735	0.910148
P55096	ATP-binding cassette sub-family D member 3 OS=Mus musculus GN=Abcd3 PE=1 SV=2 - [ABCD3_MOUSE]	1	0.933905	0.907891	0.892679	0.869424
Q60749	KH domain-containing, RNA-binding, signal transduction-associated protein 1 OS=Mus musculus GN=Khdrbs1 PE=1 SV=2 - [KHDR1_MOUSE]	1	0.93392	0.783152	0.731595	0.671962
Q8R1B4	Eukaryotic translation initiation factor 3 subunit C OS=Mus musculus GN=Eif3c PE=1 SV=1 - [EIF3C_MOUSE]	1	0.933988	0.865306	0.822554	0.777557
Q80YX1-2	Isoform 2 of Tenascin OS=Mus musculus GN=Tnc - [TENA_MOUSE]	1	0.934134	0.751441	0.572152	0.679136
Q9R1C6	Diacylglycerol kinase epsilon OS=Mus musculus GN=Dgke PE=2 SV=1 - [DGKE_MOUSE]	1	0.934563	1.17397	1.10766	1.05837
Q4U2R1-2	Isoform 2 of E3 ubiquitin-protein ligase HERC2 OS=Mus musculus GN=Herc2 - [HERC2_MOUSE]	1	0.934723	1.01642	0.932748	1.01327
Q9QXA5	U6 snRNA-associated Sm-like protein LSm4 OS=Mus musculus GN=Lsm4 PE=2 SV=1 - [LSM4_MOUSE]	1	0.934749	0.853022	0.845146	0.807743
O88951	Protein lin-7 homolog B OS=Mus musculus GN=Lin7b PE=1 SV=2 - [LIN7B_MOUSE]	1	0.934752	1.03807	1.1158	1.07621
Q9Z160	Conserved oligomeric Golgi complex subunit 1 OS=Mus musculus GN=Cog1 PE=2 SV=3 - [COG1_MOUSE]	1	0.934768	0.935219	0.882448	0.868752
Q8BVA5	UPF0554 protein C2orf43 homolog OS=Mus musculus PE=2 SV=1 - [CB043_MOUSE]	1	0.93486	1.14309	0.949019	1.00015
Q8BXQ2	GPI transamidase component PIG-T OS=Mus musculus GN=Pigt PE=1 SV=2 - [PIGT_MOUSE]	1	0.934872	0.785164	0.755658	0.74471
F7CC56	RB1-inducible coiled-coil protein 1 (Fragment) OS=Mus musculus GN=Rb1cc1 PE=4 SV=1 - [F7CC56_MOUSE]	1	0.934888	0.977827	0.985663	0.967826
P23591	GDP-L-fucose synthase OS=Mus musculus GN=Tsta3 PE=2 SV=3 - [FCL_MOUSE]	1	0.934891	1.00788	1.05265	1.03504
Q80TN5-2	Isoform 2 of Palmitoyltransferase ZDHHC17 OS=Mus musculus GN=Zdhhc17 - [ZDH17_MOUSE]	1	0.935006	0.937387	0.935344	0.971965
Q8R3E3-2	Isoform 2 of WD repeat domain phosphoinositide-interacting protein 1 OS=Mus musculus GN=Wipi1 - [WIPI1_MOUSE]	1	0.935035	0.843471	0.635924	0.787337
Q9D753	Exosome complex component RRP43 OS=Mus musculus GN=Exosc8 PE=2 SV=1 - [EXOS8_MOUSE]	1	0.93504	0.864583	0.925789	0.865977
E9Q1Q0	Protein Slc4a1ap OS=Mus musculus GN=Slc4a1ap PE=2 SV=1 - [E9Q1Q0_MOUSE]	1	0.935076	0.785592	0.822032	0.813652
G3UXB6	Sorting nexin-14 OS=Mus musculus GN=Snx14 PE=2 SV=1 - [G3UXB6_MOUSE]	1	0.935195	1.02296	0.98932	1.0349
Q8BH58	TIP41-like protein OS=Mus musculus GN=Tiprl PE=2 SV=1 - [TIPRL_MOUSE]	1	0.935221	1.01336	0.929878	0.963017
P63037	DnaJ homolog subfamily A member 1 OS=Mus musculus GN=Dnaja1 PE=1 SV=1 - [DNJA1_MOUSE]	1	0.935304	0.926972	0.884191	0.971985
Q8BFZ9	Erlin-2 OS=Mus musculus GN=Erlin2 PE=1 SV=1 - [ERLN2_MOUSE]	1	0.935325	0.948123	0.98681	0.967839
Q9D2R0	Acetoacetyl-CoA synthetase OS=Mus musculus GN=Aacs PE=1 SV=1 - [AACS_MOUSE]	1	0.935384	1.01526	0.980915	1.23636
Q8CH25-2	Isoform 2 of SAFB-like transcription modulator OS=Mus musculus GN=Sltm - [SLTM_MOUSE]	1	0.935429	0.85778	0.860382	0.85874
Q3UFY7-4	Isoform 4 of 7-methylguanosine phosphate-specific 5'-nucleotidase OS=Mus musculus GN=Nt5c3b - [5NT3B_MOUSE]	1	0.935442	0.925405	1.1857	1.14608
Q3UM29	Conserved oligomeric Golgi complex subunit 7 OS=Mus musculus GN=Cog7 PE=2 SV=1 - [COG7_MOUSE]	1	0.935536	0.877316	0.847995	0.854507
G3UWR2	PERQ amino acid-rich with GYF domain-containing protein 2 OS=Mus musculus GN=Gigyf2 PE=2 SV=1 - [G3UWR2_MOUSE]	1	0.935637	0.858276	0.77775	0.76099
Q9WVA3	Mitotic checkpoint protein BUB3 OS=Mus musculus GN=Bub3 PE=2 SV=2 - [BUB3_MOUSE]	1	0.935655	0.852602	0.816324	0.776404
Q8BHS6	Armadillo repeat-containing X-linked protein 3 OS=Mus musculus GN=Armcx3 PE=1 SV=1 - [ARMX3_MOUSE]	1	0.935735	0.885057	0.808074	0.846904
Q8C0M2	Abhydrolase domain-containing protein 4 OS=Mus musculus GN=Abhd4 PE=2 SV=1 - [Q8C0M2_MOUSE]	1	0.935771	1.08219	1.01267	1.07662
Q9Z1Z0	General vesicular transport factor p115 OS=Mus musculus GN=Uso1 PE=1 SV=2 - [USO1_MOUSE]	1	0.935786	0.876253	0.81367	0.789658
Q6NVF0-2	Isoform 2 of Inositol polyphosphate 5-phosphatase OCRL-1 OS=Mus musculus GN=Ocrl - [OCRL_MOUSE]	1	0.935943	0.937952	0.949311	1.03999
G3UYV7	40S ribosomal protein S28 (Fragment) OS=Mus musculus GN=Rps28 PE=2 SV=1 - [G3UYV7_MOUSE]	1	0.935956	0.793192	0.757836	0.736636
Q80W54	CAAX prenyl protease 1 homolog OS=Mus musculus GN=Zmpste24 PE=1 SV=2 - [FACE1_MOUSE]	1	0.93604	0.936496	0.967428	0.942664
Q8R180	ERO1-like protein alpha OS=Mus musculus GN=Ero1l PE=1 SV=2 - [ERO1A_MOUSE]	1	0.936069	0.936863	0.857002	0.903788
P63073	Eukaryotic translation initiation factor 4E OS=Mus musculus GN=Eif4e PE=1 SV=1 - [IF4E_MOUSE]	1	0.936071	0.883	0.882426	0.830162
Q8C079-3	Isoform 3 of Striatin-interacting protein 1 OS=Mus musculus GN=Strip1 - [STRP1_MOUSE]	1	0.936473	0.930086	0.922946	0.910814
Q6A009	E3 ubiquitin-protein ligase listerin OS=Mus musculus GN=Ltn1 PE=1 SV=3 - [LTN1_MOUSE]	1	0.936505	0.872624	0.831112	0.888401
O35226	26S proteasome non-ATPase regulatory subunit 4 OS=Mus musculus GN=Psmd4 PE=1 SV=1 - [PSMD4_MOUSE]	1	0.93652	0.823692	0.978601	0.76456
Q3UQ28	Peroxidasin homolog OS=Mus musculus GN=Pxdn PE=2 SV=2 - [PXDN_MOUSE]	1	0.93659	0.839479	0.649534	0.629005
P70303	CTP synthase 2 OS=Mus musculus GN=Ctps2 PE=1 SV=1 - [PYRG2_MOUSE]	1	0.936599	0.955333	0.880587	1.00796
D3Z4D8	BRISC complex subunit Abro1 (Fragment) OS=Mus musculus GN=Fam175b PE=2 SV=2 - [D3Z4D8_MOUSE]	1	0.9366	0.994704	1.0291	1.07814
Q9JKF1	Ras GTPase-activating-like protein IQGAP1 OS=Mus musculus GN=Iqgap1 PE=1 SV=2 - [IQGA1_MOUSE]	1	0.936703	0.922863	0.872017	0.917559
E0CY24	Partitioning defective 3 homolog OS=Mus musculus GN=Pard3 PE=2 SV=1 - [E0CY24_MOUSE]	1	0.936783	0.975622	0.930818	1.00928
A2A998	Complement component C8 alpha chain OS=Mus musculus GN=C8a PE=2 SV=1 - [A2A998_MOUSE]	1	0.936843	1.04972	0.986191	1.47345
Q9WTX8	Mitotic spindle assembly checkpoint protein MAD1 OS=Mus musculus GN=Mad1l1 PE=2 SV=1 - [MD1L1_MOUSE]	1	0.936854	0.820039	0.920947	0.838684
G3X8T9	Serine (Or cysteine) peptidase inhibitor, clade A, member 3N, isoform CRA_a OS=Mus musculus GN=Serpina3n PE=3 SV=1 - [G3X8T9_MOUSE]	1	0.936893	0.922167	0.824863	0.963067
Q8BZR9	Uncharacterized protein C17orf85 homolog OS=Mus musculus PE=1 SV=1 - [CQ085_MOUSE]	1	0.936894	0.901962	0.899109	0.830037
E9PWV3	Ribosomal protein S6 kinase OS=Mus musculus GN=Rps6ka1 PE=2 SV=1 - [E9PWV3_MOUSE]	1	0.937156	1.02964	0.978597	1.01201
Q9CXF4	TBC1 domain family member 15 OS=Mus musculus GN=Tbc1d15 PE=1 SV=1 - [TBC15_MOUSE]	1	0.93722	0.856175	0.846954	0.864984
Q5SSW2	Proteasome activator complex subunit 4 OS=Mus musculus GN=Psme4 PE=1 SV=1 - [PSME4_MOUSE]	1	0.937244	0.953626	1.00042	1.06029
E9Q1S3	Protein transport protein Sec23A OS=Mus musculus GN=Sec23a PE=2 SV=1 - [E9Q1S3_MOUSE]	1	0.937346	0.882851	0.872491	0.860957
Q99KY4-2	Isoform 2 of Cyclin-G-associated kinase OS=Mus musculus GN=Gak - [GAK_MOUSE]	1	0.937553	0.909789	0.902121	0.938169
P61211	ADP-ribosylation factor-like protein 1 OS=Mus musculus GN=Arl1 PE=2 SV=1 - [ARL1_MOUSE]	1	0.937679	0.893717	0.808517	0.856766
O35864	COP9 signalosome complex subunit 5 OS=Mus musculus GN=Cops5 PE=1 SV=3 - [CSN5_MOUSE]	1	0.937714	0.953102	0.946536	1.00491
Q921F4	Heterogeneous nuclear ribonucleoprotein L-like OS=Mus musculus GN=Hnrpll PE=1 SV=3 - [HNRLL_MOUSE]	1	0.937805	0.910395	0.896609	0.79549
Q9R0M5	Thiamin pyrophosphokinase 1 OS=Mus musculus GN=Tpk1 PE=1 SV=1 - [TPK1_MOUSE]	1	0.937819	1.20786	1.20076	1.19015
O70503	Estradiol 17-beta-dehydrogenase 12 OS=Mus musculus GN=Hsd17b12 PE=2 SV=1 - [DHB12_MOUSE]	1	0.937884	0.948928	0.961665	0.968985
O08547	Vesicle-trafficking protein SEC22b OS=Mus musculus GN=Sec22b PE=1 SV=3 - [SC22B_MOUSE]	1	0.937889	0.870695	0.817349	0.775477
E9Q855	Secretory carrier-associated membrane protein 3 OS=Mus musculus GN=Scamp3 PE=2 SV=1 - [E9Q855_MOUSE]	1	0.937948	0.908812	0.84596	0.801849
Q60668-3	Isoform 3 of Heterogeneous nuclear ribonucleoprotein D0 OS=Mus musculus GN=Hnrnpd - [HNRPD_MOUSE]	1	0.937967	0.928407	0.926065	0.764368
P58404-2	Isoform 2 of Striatin-4 OS=Mus musculus GN=Strn4 - [STRN4_MOUSE]	1	0.937976	0.916245	0.961783	0.885663
Q3U0V2	Tumor necrosis factor receptor type 1-associated DEATH domain protein OS=Mus musculus GN=Tradd PE=1 SV=1 - [TRADD_MOUSE]	1	0.93805	0.914289	0.896662	1.02811
P70372	ELAV-like protein 1 OS=Mus musculus GN=Elavl1 PE=1 SV=2 - [ELAV1_MOUSE]	1	0.938133	0.823714	0.835742	0.755614
Q9CX56	26S proteasome non-ATPase regulatory subunit 8 OS=Mus musculus GN=Psmd8 PE=1 SV=2 - [PSMD8_MOUSE]	1	0.938257	0.880892	0.904565	0.819724
Q91ZW3	SWI/SNF-related matrix-associated actin-dependent regulator of chromatin subfamily A member 5 OS=Mus musculus GN=Smarca5 PE=1 SV=1 - [SMCA5_MOUSE]	1	0.938289	0.809033	0.740421	0.770052
Q8BMJ2	Leucine--tRNA ligase, cytoplasmic OS=Mus musculus GN=Lars PE=2 SV=2 - [SYLC_MOUSE]	1	0.938363	0.916021	0.88045	0.899745
Q8C1W1	Vasohibin-1 OS=Mus musculus GN=Vash1 PE=2 SV=4 - [VASH1_MOUSE]	1	0.938363	1.00135	0.979972	0.921668
Q3TIX9	U4/U6.U5 tri-snRNP-associated protein 2 OS=Mus musculus GN=Usp39 PE=2 SV=2 - [SNUT2_MOUSE]	1	0.938429	0.869622	0.790966	0.796935
E0CYH4	WD repeat-containing protein 26 OS=Mus musculus GN=Wdr26 PE=2 SV=1 - [E0CYH4_MOUSE]	1	0.938448	0.850404	0.912744	0.914326
P32037	Solute carrier family 2, facilitated glucose transporter member 3 OS=Mus musculus GN=Slc2a3 PE=1 SV=1 - [GTR3_MOUSE]	1	0.938462	1.00212	1.07179	1.03839
Q9Z1Q5	Chloride intracellular channel protein 1 OS=Mus musculus GN=Clic1 PE=1 SV=3 - [CLIC1_MOUSE]	1	0.938539	0.90412	0.831535	0.854755
P28704-2	Isoform Short of Retinoic acid receptor RXR-beta OS=Mus musculus GN=Rxrb - [RXRB_MOUSE]	1	0.938552	0.928231	0.985132	0.909202
Q8VD65	Phosphoinositide 3-kinase regulatory subunit 4 OS=Mus musculus GN=Pik3r4 PE=1 SV=3 - [PI3R4_MOUSE]	1	0.938603	0.904953	0.950431	0.943656
Q80ZX0	Protein Sec24b OS=Mus musculus GN=Sec24b PE=2 SV=1 - [Q80ZX0_MOUSE]	1	0.938603	0.915231	0.886882	0.905296
P61971	Nuclear transport factor 2 OS=Mus musculus GN=Nutf2 PE=2 SV=1 - [NTF2_MOUSE]	1	0.938711	1.03236	1.025	1.05015
Q80VI1	E3 ubiquitin-protein ligase TRIM56 OS=Mus musculus GN=Trim56 PE=1 SV=1 - [TRI56_MOUSE]	1	0.938742	0.888775	0.838404	0.79802
E9Q4N6	Protein Arid1b OS=Mus musculus GN=Arid1b PE=2 SV=1 - [E9Q4N6_MOUSE]	1	0.938782	0.89318	0.815391	0.850771
P29758	Ornithine aminotransferase, mitochondrial OS=Mus musculus GN=Oat PE=1 SV=1 - [OAT_MOUSE]	1	0.938821	0.800497	0.866683	0.872948
O54781	SRSF protein kinase 2 OS=Mus musculus GN=Srpk2 PE=1 SV=2 - [SRPK2_MOUSE]	1	0.938858	0.930824	0.884985	0.909771
Q64514-2	Isoform Short of Tripeptidyl-peptidase 2 OS=Mus musculus GN=Tpp2 - [TPP2_MOUSE]	1	0.938872	0.87377	0.875081	0.806783
Q8BGR2	Leucine-rich repeat-containing protein 8D OS=Mus musculus GN=Lrrc8d PE=2 SV=1 - [LRC8D_MOUSE]	1	0.938904	0.943858	0.883804	0.897861
Q99J77	N-acetylneuraminic acid synthase (Sialic acid synthase) OS=Mus musculus GN=Nans PE=2 SV=1 - [Q99J77_MOUSE]	1	0.938985	0.930457	0.869807	0.882591
Q8CHQ0	F-box only protein 4 OS=Mus musculus GN=Fbxo4 PE=1 SV=2 - [FBX4_MOUSE]	1	0.939069	1.03499	1.1142	1.00854
Q8R3D1	TBC1 domain family member 13 OS=Mus musculus GN=Tbc1d13 PE=2 SV=1 - [TBC13_MOUSE]	1	0.939075	1.0157	0.986274	1.07948
Q8K411-2	Isoform 2 of Presequence protease, mitochondrial OS=Mus musculus GN=Pitrm1 - [PREP_MOUSE]	1	0.939143	0.900409	0.946405	0.902568
P70335	Rho-associated protein kinase 1 OS=Mus musculus GN=Rock1 PE=1 SV=1 - [ROCK1_MOUSE]	1	0.939187	0.946829	0.96426	1.00063
Q3THK7	GMP synthase [glutamine-hydrolyzing] OS=Mus musculus GN=Gmps PE=1 SV=2 - [GUAA_MOUSE]	1	0.939246	0.904624	0.929331	0.940644
Q5RKN9	Capping protein (Actin filament) muscle Z-line, alpha 1 OS=Mus musculus GN=Capza1 PE=2 SV=1 - [Q5RKN9_MOUSE]	1	0.939386	0.953043	0.961646	0.897309
Q3UDE2	Tubulin--tyrosine ligase-like protein 12 OS=Mus musculus GN=Ttll12 PE=1 SV=1 - [TTL12_MOUSE]	1	0.939429	0.93142	0.868503	0.984788
F6PZ73	LIM domain kinase 1 (Fragment) OS=Mus musculus GN=Limk1 PE=4 SV=1 - [F6PZ73_MOUSE]	1	0.939476	1.34448	1.22806	1.2739
Q5SQX6	Cytoplasmic FMR1-interacting protein 2 OS=Mus musculus GN=Cyfip2 PE=1 SV=2 - [CYFP2_MOUSE]	1	0.939495	1.17567	1.19021	1.33882
A2A547	60S ribosomal protein L19 OS=Mus musculus GN=Rpl19 PE=2 SV=1 - [A2A547_MOUSE]	1	0.939518	0.726122	0.804962	0.646164
Q9QYJ0	DnaJ homolog subfamily A member 2 OS=Mus musculus GN=Dnaja2 PE=1 SV=1 - [DNJA2_MOUSE]	1	0.939536	0.970432	1.03442	1.02686
Q8JZQ9	Eukaryotic translation initiation factor 3 subunit B OS=Mus musculus GN=Eif3b PE=1 SV=1 - [EIF3B_MOUSE]	1	0.939625	0.85222	0.818508	0.842469
Q99KE1	NAD-dependent malic enzyme, mitochondrial OS=Mus musculus GN=Me2 PE=2 SV=1 - [MAOM_MOUSE]	1	0.939627	0.989987	0.972013	0.989787
F6TLV3	Fibronectin type-III domain-containing protein 3A (Fragment) OS=Mus musculus GN=Fndc3a PE=4 SV=1 - [F6TLV3_MOUSE]	1	0.939667	0.807595	0.827067	0.836144
Q6NSR8	Probable aminopeptidase NPEPL1 OS=Mus musculus GN=Npepl1 PE=2 SV=1 - [PEPL1_MOUSE]	1	0.939674	0.889346	0.865709	0.891869
Q8VHC3	Selenoprotein M OS=Mus musculus GN=Selm PE=1 SV=3 - [SELM_MOUSE]	1	0.939725	0.873544	0.876818	0.892503
P70451-2	Isoform 2 of Tyrosine-protein kinase Fer OS=Mus musculus GN=Fer - [FER_MOUSE]	1	0.939756	0.914818	0.929562	0.860465
P41241	Tyrosine-protein kinase CSK OS=Mus musculus GN=Csk PE=1 SV=2 - [CSK_MOUSE]	1	0.93989	1.03157	1.02492	1.06275
O88532	Zinc finger RNA-binding protein OS=Mus musculus GN=Zfr PE=1 SV=2 - [ZFR_MOUSE]	1	0.939998	0.917157	0.860642	0.879899
Q99KL7	Ras-related protein Rab-28 OS=Mus musculus GN=Rab28 PE=2 SV=1 - [RAB28_MOUSE]	1	0.940008	0.964196	0.947598	0.951753
Q8R079	Bifunctional apoptosis regulator OS=Mus musculus GN=Bfar PE=1 SV=1 - [BFAR_MOUSE]	1	0.94005	0.911388	0.774542	0.837504
Q9D3P8	Plasminogen receptor (KT) OS=Mus musculus GN=Plgrkt PE=1 SV=1 - [PLRKT_MOUSE]	1	0.940111	0.803864	0.86941	0.806483
Q91YP2	Neurolysin, mitochondrial OS=Mus musculus GN=Nln PE=2 SV=1 - [NEUL_MOUSE]	1	0.940173	0.896327	0.890731	0.828081
Q99M31	Heat shock 70 kDa protein 14 OS=Mus musculus GN=Hspa14 PE=2 SV=2 - [HSP7E_MOUSE]	1	0.940298	0.860013	0.826397	0.81947
Q9DBR1-2	Isoform 2 of 5'-3' exoribonuclease 2 OS=Mus musculus GN=Xrn2 - [XRN2_MOUSE]	1	0.940318	0.922708	0.830971	0.762578
Q7TQI3	Ubiquitin thioesterase OTUB1 OS=Mus musculus GN=Otub1 PE=1 SV=2 - [OTUB1_MOUSE]	1	0.940335	1.07091	1.00549	1.04537
Q8R326-2	Isoform 2 of Paraspeckle component 1 OS=Mus musculus GN=Pspc1 - [PSPC1_MOUSE]	1	0.940344	0.863024	0.813252	0.794212
Q6NS46	Protein RRP5 homolog OS=Mus musculus GN=Pdcd11 PE=2 SV=2 - [RRP5_MOUSE]	1	0.940345	0.775292	0.777417	0.808765
Q8BGW1-2	Isoform 2 of Alpha-ketoglutarate-dependent dioxygenase FTO OS=Mus musculus GN=Fto - [FTO_MOUSE]	1	0.940372	0.827535	0.783614	0.760839
Q03734	Serine protease inhibitor A3M OS=Mus musculus GN=Serpina3m PE=1 SV=2 - [SPA3M_MOUSE]	1	0.940447	0.821189	0.537593	0.600321
B1AUN3	Protein Eif2b3 OS=Mus musculus GN=Eif2b3 PE=2 SV=1 - [B1AUN3_MOUSE]	1	0.940452	0.862539	0.861788	0.84374
E9Q0X4	Collagen alpha-1(XVI) chain OS=Mus musculus GN=Col16a1 PE=2 SV=1 - [E9Q0X4_MOUSE]	1	0.940487	0.70423	0.663707	0.592835
O88531	Palmitoyl-protein thioesterase 1 OS=Mus musculus GN=Ppt1 PE=2 SV=2 - [PPT1_MOUSE]	1	0.940517	1.00498	0.999119	0.876894
Q3TFQ1	SPRY domain-containing protein 7 OS=Mus musculus GN=Spryd7 PE=2 SV=2 - [SPRY7_MOUSE]	1	0.940522	0.934176	0.942793	0.872256
Q8BTU1	UPF0468 protein C16orf80 homolog OS=Mus musculus GN=Gtl3 PE=2 SV=1 - [CP080_MOUSE]	1	0.940569	0.802893	0.74685	0.733997
Q71KT5	Delta(14)-sterol reductase OS=Mus musculus GN=Tm7sf2 PE=2 SV=2 - [ERG24_MOUSE]	1	0.940636	1.00544	0.938548	1.12443
F8VPT6	Ecotropic viral integration site 5 protein OS=Mus musculus GN=Evi5 PE=2 SV=1 - [F8VPT6_MOUSE]	1	0.94068	1.01587	0.96324	0.981043
E9QNN1	ATP-dependent RNA helicase A OS=Mus musculus GN=Dhx9 PE=2 SV=1 - [E9QNN1_MOUSE]	1	0.940688	0.85993	0.850734	0.750729
Q99KD5	Protein unc-45 homolog A OS=Mus musculus GN=Unc45a PE=1 SV=2 - [UN45A_MOUSE]	1	0.940784	0.900978	0.883473	0.889757
D3YY42	Protein YIF1B OS=Mus musculus GN=Yif1b PE=2 SV=1 - [D3YY42_MOUSE]	1	0.940797	0.90959	0.783681	0.809873
D3YVM8	Biogenesis of lysosome-related organelles complex 1 subunit 1 OS=Mus musculus GN=Bloc1s1 PE=2 SV=1 - [D3YVM8_MOUSE]	1	0.940813	0.933253	0.859558	0.893104
P62827	GTP-binding nuclear protein Ran OS=Mus musculus GN=Ran PE=1 SV=3 - [RAN_MOUSE]	1	0.940816	0.923933	0.90747	0.887568
Q91VR5	ATP-dependent RNA helicase DDX1 OS=Mus musculus GN=Ddx1 PE=1 SV=1 - [DDX1_MOUSE]	1	0.940945	0.887903	0.870806	0.828604
O89053	Coronin-1A OS=Mus musculus GN=Coro1a PE=1 SV=5 - [COR1A_MOUSE]	1	0.940963	0.914447	0.826651	0.848498
Q8R4R6	Nucleoporin NUP53 OS=Mus musculus GN=Nup35 PE=1 SV=2 - [NUP53_MOUSE]	1	0.940994	1.15086	0.803401	0.820227
F8VPK0	Protein Ttc37 OS=Mus musculus GN=Ttc37 PE=2 SV=1 - [F8VPK0_MOUSE]	1	0.940996	0.870852	0.900749	0.894148
Q8VHE0	Translocation protein SEC63 homolog OS=Mus musculus GN=Sec63 PE=1 SV=4 - [SEC63_MOUSE]	1	0.941037	0.915708	0.953675	0.92036
O54984	ATPase Asna1 OS=Mus musculus GN=Asna1 PE=1 SV=2 - [ASNA_MOUSE]	1	0.94108	0.9886	0.993653	1.02563
Q61129	Complement factor I OS=Mus musculus GN=Cfi PE=1 SV=3 - [CFAI_MOUSE]	1	0.941087	0.807493	0.699401	1.0165
O35691	Pinin OS=Mus musculus GN=Pnn PE=1 SV=4 - [PININ_MOUSE]	1	0.941121	0.731123	0.78759	0.697773
P62196	26S protease regulatory subunit 8 OS=Mus musculus GN=Psmc5 PE=1 SV=1 - [PRS8_MOUSE]	1	0.941158	0.8669	0.846693	0.813153
Q80TA6-2	Isoform 2 of Myotubularin-related protein 12 OS=Mus musculus GN=Mtmr12 - [MTMRC_MOUSE]	1	0.941184	1.02423	0.971181	0.974506
Q9CR57	60S ribosomal protein L14 OS=Mus musculus GN=Rpl14 PE=2 SV=3 - [RL14_MOUSE]	1	0.941185	0.74166	0.769303	0.734371
E9PZB3	Protein Gm5093 OS=Mus musculus GN=Gm5093 PE=3 SV=1 - [E9PZB3_MOUSE]	1	0.941203	0.749748	0.782914	0.768575
P62305	Small nuclear ribonucleoprotein E OS=Mus musculus GN=Snrpe PE=1 SV=1 - [RUXE_MOUSE]	1	0.941252	0.841403	0.804107	0.787697
Q62469	Integrin alpha-2 OS=Mus musculus GN=Itga2 PE=1 SV=2 - [ITA2_MOUSE]	1	0.941265	0.887617	0.831596	0.809401
Q9CQ56	Vesicle transport protein USE1 OS=Mus musculus GN=Use1 PE=2 SV=1 - [USE1_MOUSE]	1	0.941278	0.838906	0.830617	0.871836
Q569Z5	Probable ATP-dependent RNA helicase DDX46 OS=Mus musculus GN=Ddx46 PE=1 SV=2 - [DDX46_MOUSE]	1	0.941411	0.808269	0.776478	0.726879
Q8BK72	28S ribosomal protein S27, mitochondrial OS=Mus musculus GN=Mrps27 PE=2 SV=2 - [RT27_MOUSE]	1	0.941431	0.943446	0.889545	0.773049
Q6DID7	Protein wntless homolog OS=Mus musculus GN=Wls PE=1 SV=1 - [WLS_MOUSE]	1	0.941444	0.704852	0.638393	0.647159
P22907-2	Isoform 2 of Porphobilinogen deaminase OS=Mus musculus GN=Hmbs - [HEM3_MOUSE]	1	0.941527	0.838697	0.872767	0.868207
O88712-2	Isoform 2 of C-terminal-binding protein 1 OS=Mus musculus GN=Ctbp1 - [CTBP1_MOUSE]	1	0.941552	0.886197	0.929471	0.850538
Q921W2	Nucleolysin TIAR OS=Mus musculus GN=Tial1 PE=2 SV=1 - [Q921W2_MOUSE]	1	0.941556	0.828519	0.788049	0.765551
Q4LDD4-2	Isoform 2 of Arf-GAP with Rho-GAP domain, ANK repeat and PH domain-containing protein 1 OS=Mus musculus GN=Arap1 - [ARAP1_MOUSE]	1	0.94156	1.06661	0.94233	0.956568
H3BJU7	Rho guanine nucleotide exchange factor 2 OS=Mus musculus GN=Arhgef2 PE=2 SV=1 - [H3BJU7_MOUSE]	1	0.941564	0.843773	0.785451	0.738609
Q9D1P4	Cysteine and histidine-rich domain-containing protein 1 OS=Mus musculus GN=Chordc1 PE=1 SV=1 - [CHRD1_MOUSE]	1	0.941571	1.09457	1.08736	1.14211
E9QKT1	Ubiquitin-protein ligase E3A OS=Mus musculus GN=Ube3a PE=2 SV=1 - [E9QKT1_MOUSE]	1	0.941699	0.891688	0.877411	0.870878
A2BGI8	Peptidyl-prolyl cis-trans isomerase H (Fragment) OS=Mus musculus GN=Ppih PE=2 SV=1 - [A2BGI8_MOUSE]	1	0.941701	0.878654	0.86389	0.891825
O08648-2	Isoform B of Mitogen-activated protein kinase kinase kinase 4 OS=Mus musculus GN=Map3k4 - [M3K4_MOUSE]	1	0.941751	1.06106	0.953842	1.07713
Q9DCD2	Pre-mRNA-splicing factor SYF1 OS=Mus musculus GN=Xab2 PE=2 SV=1 - [SYF1_MOUSE]	1	0.941847	0.859384	0.7543	0.840811
Q99KN2	Probable cytosolic iron-sulfur protein assembly protein CIAO1 OS=Mus musculus GN=Ciao1 PE=2 SV=1 - [CIAO1_MOUSE]	1	0.941863	0.925634	0.962675	0.951931
D3Z7F7	Calcineurin-like phosphoesterase domain-containing protein 1 (Fragment) OS=Mus musculus GN=Cpped1 PE=2 SV=1 - [D3Z7F7_MOUSE]	1	0.941864	1.12276	0.985315	0.994025
Q9CRT8	Exportin-T OS=Mus musculus GN=Xpot PE=2 SV=3 - [XPOT_MOUSE]	1	0.941899	0.972512	0.829804	0.959701
P59913	Protein-L-isoaspartate O-methyltransferase domain-containing protein 1 OS=Mus musculus GN=Pcmtd1 PE=2 SV=1 - [PCMD1_MOUSE]	1	0.941899	0.960803	0.938446	0.893281
Q69Z89-2	Isoform 2 of Ras-associating and dilute domain-containing protein OS=Mus musculus GN=Radil - [RADIL_MOUSE]	1	0.941926	0.90253	0.915075	0.862541
P34152-3	Isoform 3 of Focal adhesion kinase 1 OS=Mus musculus GN=Ptk2 - [FAK1_MOUSE]	1	0.941966	0.954453	0.897161	0.867666
Q3TRR0-2	Isoform 2 of Microtubule-associated protein 9 OS=Mus musculus GN=Map9 - [MAP9_MOUSE]	1	0.942058	0.956794	0.944534	1.12164
Q8BH15-4	Isoform 4 of CCR4-NOT transcription complex subunit 10 OS=Mus musculus GN=Cnot10 - [CNOTA_MOUSE]	1	0.942064	0.803515	0.780455	0.747101
Q8C3P7	N6-adenosine-methyltransferase 70 kDa subunit OS=Mus musculus GN=Mettl3 PE=2 SV=2 - [MTA70_MOUSE]	1	0.942113	1.03134	1.02885	0.967145
P59281-2	Isoform 2 of Rho GTPase-activating protein 39 OS=Mus musculus GN=Arhgap39 - [RHG39_MOUSE]	1	0.942119	0.955957	0.854818	0.873917
P14576	Signal recognition particle 54 kDa protein OS=Mus musculus GN=Srp54 PE=1 SV=2 - [SRP54_MOUSE]	1	0.942142	0.894497	0.833739	0.852178
Q9R1T4-2	Isoform I of Septin-6 OS=Mus musculus GN=Sept6 - [SEPT6_MOUSE]	1	0.942195	0.929137	0.9433	0.914004
Q9CWK8	Sorting nexin-2 OS=Mus musculus GN=Snx2 PE=1 SV=2 - [SNX2_MOUSE]	1	0.942218	0.966914	0.900297	0.931149
A2ACM0	Regulatory-associated protein of mTOR OS=Mus musculus GN=Rptor PE=4 SV=1 - [A2ACM0_MOUSE]	1	0.942238	0.922794	0.913682	0.878268
Q5ND34-3	Isoform 3 of WD repeat-containing protein 81 OS=Mus musculus GN=Wdr81 - [WDR81_MOUSE]	1	0.94227	1.04668	0.993757	0.995852
G3X922	MCG115602 OS=Mus musculus GN=Dnajc13 PE=4 SV=1 - [G3X922_MOUSE]	1	0.942271	0.928981	0.922323	0.851872
Q80TH2-1	Isoform 1 of Protein LAP2 OS=Mus musculus GN=Erbb2ip - [LAP2_MOUSE]	1	0.942315	0.873589	0.876412	0.856847
Q8K2Q7	BRO1 domain-containing protein BROX OS=Mus musculus GN=Brox PE=2 SV=1 - [BROX_MOUSE]	1	0.942409	0.959959	0.947806	0.992182
P35285	Ras-related protein Rab-22A OS=Mus musculus GN=Rab22a PE=1 SV=2 - [RB22A_MOUSE]	1	0.942464	0.894224	0.967633	0.955462
O88569	Heterogeneous nuclear ribonucleoproteins A2/B1 OS=Mus musculus GN=Hnrnpa2b1 PE=1 SV=2 - [ROA2_MOUSE]	1	0.942467	0.866323	0.865274	0.87068
Q8QZY1	Eukaryotic translation initiation factor 3 subunit L OS=Mus musculus GN=Eif3l PE=1 SV=1 - [EIF3L_MOUSE]	1	0.942482	0.835932	0.782315	0.833868
Q3TET1	Kinesin-like protein KIF3A OS=Mus musculus GN=Kif3a PE=2 SV=1 - [Q3TET1_MOUSE]	1	0.942499	0.998667	0.938334	0.985496
Q9D2X5-2	Isoform 2 of MAU2 chromatid cohesion factor homolog OS=Mus musculus GN=Mau2 - [SCC4_MOUSE]	1	0.942528	0.873914	0.878097	1.03806
P29341	Polyadenylate-binding protein 1 OS=Mus musculus GN=Pabpc1 PE=1 SV=2 - [PABP1_MOUSE]	1	0.942531	0.823983	0.79969	0.788402
Q91V41	Ras-related protein Rab-14 OS=Mus musculus GN=Rab14 PE=1 SV=3 - [RAB14_MOUSE]	1	0.942571	0.942638	0.949086	0.941629
Q61191	Host cell factor 1 OS=Mus musculus GN=Hcfc1 PE=1 SV=2 - [HCFC1_MOUSE]	1	0.942724	0.824292	0.787605	0.82805
E9PWY9	Phenylalanine--tRNA ligase alpha subunit OS=Mus musculus GN=Farsa PE=2 SV=1 - [E9PWY9_MOUSE]	1	0.942886	0.901692	0.90106	0.867363
Q8BX94	Oxysterol-binding protein-related protein 2 OS=Mus musculus GN=Osbpl2 PE=2 SV=1 - [OSBL2_MOUSE]	1	0.942892	1.01631	0.977035	1.08946
Q8R3I3	Conserved oligomeric Golgi complex subunit 6 OS=Mus musculus GN=Cog6 PE=2 SV=2 - [COG6_MOUSE]	1	0.942897	0.908291	0.911654	0.847393
P35922-9	Isoform ISO9 of Fragile X mental retardation protein 1 homolog OS=Mus musculus GN=Fmr1 - [FMR1_MOUSE]	1	0.942993	0.842842	0.785867	0.766891
Q8VD62	UPF0696 protein C11orf68 homolog OS=Mus musculus GN=Bles03 PE=2 SV=1 - [CK068_MOUSE]	1	0.94302	0.974116	1.09294	0.971666
E9Q7T7	Protein Chadl OS=Mus musculus GN=Chadl PE=2 SV=1 - [E9Q7T7_MOUSE]	1	0.943044	0.979191	0.90182	1.08279
Q9JJA4	Ribosome biogenesis protein WDR12 OS=Mus musculus GN=Wdr12 PE=2 SV=1 - [WDR12_MOUSE]	1	0.943069	0.92377	0.871909	0.852498
Q6KAU4	Multivesicular body subunit 12B OS=Mus musculus GN=Mvb12b PE=2 SV=2 - [MB12B_MOUSE]	1	0.943098	1.21555	1.12825	1.10913
Q9D0R4	Probable ATP-dependent RNA helicase DDX56 OS=Mus musculus GN=Ddx56 PE=2 SV=1 - [DDX56_MOUSE]	1	0.943149	0.823758	0.823724	0.861625
P46935	E3 ubiquitin-protein ligase NEDD4 OS=Mus musculus GN=Nedd4 PE=1 SV=3 - [NEDD4_MOUSE]	1	0.943161	0.811145	0.817287	0.861603
Q811S7	Upstream-binding protein 1 OS=Mus musculus GN=Ubp1 PE=1 SV=1 - [UBIP1_MOUSE]	1	0.943175	0.957511	1.11376	1.02034
Q61598	Rab GDP dissociation inhibitor beta OS=Mus musculus GN=Gdi2 PE=1 SV=1 - [GDIB_MOUSE]	1	0.943183	1.01474	0.950617	0.989952
O70152	Dolichol-phosphate mannosyltransferase OS=Mus musculus GN=Dpm1 PE=2 SV=1 - [DPM1_MOUSE]	1	0.943187	0.866607	0.821603	0.795247
A2A5R2	Brefeldin A-inhibited guanine nucleotide-exchange protein 2 OS=Mus musculus GN=Arfgef2 PE=1 SV=1 - [BIG2_MOUSE]	1	0.943251	0.880126	0.971681	0.920113
O88291	DBIRD complex subunit ZNF326 OS=Mus musculus GN=Znf326 PE=1 SV=1 - [ZN326_MOUSE]	1	0.943259	0.718981	0.684245	0.654679
F8VPL5	Mitogen-activated protein kinase kinase kinase kinase 4 OS=Mus musculus GN=Map4k4 PE=2 SV=1 - [F8VPL5_MOUSE]	1	0.943263	0.967282	0.987119	0.909722
G3X9J4	Protein 2310035C23Rik OS=Mus musculus GN=2310035C23Rik PE=4 SV=1 - [G3X9J4_MOUSE]	1	0.943337	0.98853	0.981405	1.03165
Q9Z1M8	Protein Red OS=Mus musculus GN=Ik PE=2 SV=2 - [RED_MOUSE]	1	0.94335	0.881202	0.824022	0.768505
O55098	Serine/threonine-protein kinase 10 OS=Mus musculus GN=Stk10 PE=1 SV=2 - [STK10_MOUSE]	1	0.943357	0.903636	0.893404	0.862448
Q9CPT4	UPF0556 protein C19orf10 homolog OS=Mus musculus GN=D17Wsu104e PE=2 SV=1 - [CS010_MOUSE]	1	0.943366	0.91555	0.929825	0.845518
Q99MN1	Lysine--tRNA ligase OS=Mus musculus GN=Kars PE=1 SV=1 - [SYK_MOUSE]	1	0.943383	0.8762	0.863445	0.834838
Q9D115	Zinc finger protein 706 OS=Mus musculus GN=Znf706 PE=2 SV=1 - [ZN706_MOUSE]	1	0.943405	1.07725	1.05967	1.1884
Q8VE11	Myotubularin-related protein 6 OS=Mus musculus GN=Mtmr6 PE=1 SV=1 - [MTMR6_MOUSE]	1	0.943465	1.05443	0.961665	0.985827
Q9R1P1	Proteasome subunit beta type-3 OS=Mus musculus GN=Psmb3 PE=1 SV=1 - [PSB3_MOUSE]	1	0.94353	0.910868	0.901391	0.865387
Q07456	Protein AMBP OS=Mus musculus GN=Ambp PE=1 SV=2 - [AMBP_MOUSE]	1	0.943567	0.701227	0.565572	0.696493
Q9DC53	Copine-8 OS=Mus musculus GN=Cpne8 PE=2 SV=2 - [CPNE8_MOUSE]	1	0.943568	0.949721	1.18527	1.14645
D3YZD6	Quinone oxidoreductase-like protein 1 OS=Mus musculus GN=Cryzl1 PE=2 SV=1 - [D3YZD6_MOUSE]	1	0.943581	1.01669	0.935298	0.977662
E9QPE8	Plectin OS=Mus musculus GN=Plec PE=2 SV=1 - [E9QPE8_MOUSE]	1	0.943597	0.761726	0.669515	0.665439
P63325	40S ribosomal protein S10 OS=Mus musculus GN=Rps10 PE=1 SV=1 - [RS10_MOUSE]	1	0.943645	0.823227	0.775517	0.792793
Q9D0M0	Exosome complex exonuclease RRP42 OS=Mus musculus GN=Exosc7 PE=2 SV=2 - [EXOS7_MOUSE]	1	0.943647	0.970127	0.818528	0.89847
Q9Z2D0	Myotubularin-related protein 9 OS=Mus musculus GN=Mtmr9 PE=2 SV=2 - [MTMR9_MOUSE]	1	0.943742	1.14385	1.1108	1.19637
Q9JIM1-2	Isoform 2 of Equilibrative nucleoside transporter 1 OS=Mus musculus GN=Slc29a1 - [S29A1_MOUSE]	1	0.943756	0.777809	0.791078	0.906439
Q9D8X2	Coiled-coil domain-containing protein 124 OS=Mus musculus GN=Ccdc124 PE=2 SV=1 - [CC124_MOUSE]	1	0.943772	0.951059	1.0966	1.10359
Q9Z2X2	26S proteasome non-ATPase regulatory subunit 10 OS=Mus musculus GN=Psmd10 PE=1 SV=3 - [PSD10_MOUSE]	1	0.9438	0.88345	0.998892	0.898811
Q8BFU4	GAIP/RGS19 short isoform OS=Mus musculus GN=Rgs19 PE=2 SV=1 - [Q8BFU4_MOUSE]	1	0.943804	0.904903	0.948193	0.881501
O35386	Phytanoyl-CoA dioxygenase, peroxisomal OS=Mus musculus GN=Phyh PE=1 SV=1 - [PAHX_MOUSE]	1	0.943857	0.943103	0.858971	0.768813
Q3UR70	Transforming growth factor-beta receptor-associated protein 1 OS=Mus musculus GN=Tgfbrap1 PE=2 SV=1 - [TGFA1_MOUSE]	1	0.944005	0.950918	0.964357	0.957587
Q8R138	Transmembrane protein 119 OS=Mus musculus GN=Tmem119 PE=2 SV=1 - [TM119_MOUSE]	1	0.944039	0.869706	0.985728	0.88109
J3QM73	Tumor necrosis factor alpha-induced protein 8 (Fragment) OS=Mus musculus GN=Tnfaip8 PE=4 SV=1 - [J3QM73_MOUSE]	1	0.944136	0.778356	0.879851	1.0086
Q9Z0M5	Lysosomal acid lipase/cholesteryl ester hydrolase OS=Mus musculus GN=Lipa PE=2 SV=2 - [LICH_MOUSE]	1	0.944195	1.01918	0.949979	0.944624
E9Q7G0	Protein Numa1 OS=Mus musculus GN=Numa1 PE=2 SV=1 - [E9Q7G0_MOUSE]	1	0.944253	0.852095	0.864609	0.802382
D3Z7E6	Platelet-activating factor acetylhydrolase IB subunit gamma OS=Mus musculus GN=Pafah1b3 PE=2 SV=1 - [D3Z7E6_MOUSE]	1	0.944318	0.965426	0.840765	0.832802
P09813	Apolipoprotein A-II OS=Mus musculus GN=Apoa2 PE=1 SV=2 - [APOA2_MOUSE]	1	0.944326	0.607397	0.482796	0.651683
P98083-2	Isoform p52Shc of SHC-transforming protein 1 OS=Mus musculus GN=Shc1 - [SHC1_MOUSE]	1	0.944373	1.0069	0.874175	0.923433
Q8VE47	Ubiquitin-like modifier-activating enzyme 5 OS=Mus musculus GN=Uba5 PE=2 SV=2 - [UBA5_MOUSE]	1	0.944513	1.05759	0.899442	0.99887
Q08509	Epidermal growth factor receptor kinase substrate 8 OS=Mus musculus GN=Eps8 PE=1 SV=2 - [EPS8_MOUSE]	1	0.944575	0.949171	0.988908	0.989235
P11499	Heat shock protein HSP 90-beta OS=Mus musculus GN=Hsp90ab1 PE=1 SV=3 - [HS90B_MOUSE]	1	0.944591	0.930474	0.891856	0.988102
Q7TS64	Adrenergic receptor kinase, beta 1 OS=Mus musculus GN=Adrbk1 PE=2 SV=1 - [Q7TS64_MOUSE]	1	0.944693	0.974781	0.978728	0.957265
F8WHP5	Phospholipase DDHD1 OS=Mus musculus GN=Ddhd1 PE=2 SV=1 - [F8WHP5_MOUSE]	1	0.944768	0.859844	0.893853	0.854552
G3X8Y3	N-alpha-acetyltransferase 15, NatA auxiliary subunit OS=Mus musculus GN=Naa15 PE=4 SV=1 - [G3X8Y3_MOUSE]	1	0.944774	0.906284	0.930751	0.935121
H7BWZ3	Actin-related protein 2/3 complex subunit 3 OS=Mus musculus GN=Arpc3 PE=2 SV=1 - [H7BWZ3_MOUSE]	1	0.94492	0.956964	0.901527	0.964736
Q61749	Translation initiation factor eIF-2B subunit delta OS=Mus musculus GN=Eif2b4 PE=2 SV=2 - [EI2BD_MOUSE]	1	0.945045	0.896471	0.90516	0.859997
Q3TGG2	Ataxin-2-like protein OS=Mus musculus GN=Atxn2l PE=2 SV=1 - [Q3TGG2_MOUSE]	1	0.945158	0.860793	0.743959	0.839715
Q9CQ60	6-phosphogluconolactonase OS=Mus musculus GN=Pgls PE=2 SV=1 - [6PGL_MOUSE]	1	0.945267	0.978753	0.926117	0.938042
P62301	40S ribosomal protein S13 OS=Mus musculus GN=Rps13 PE=1 SV=2 - [RS13_MOUSE]	1	0.945287	0.748815	0.797341	0.711415
E9Q512	Protein Trip11 OS=Mus musculus GN=Trip11 PE=2 SV=1 - [E9Q512_MOUSE]	1	0.945297	0.795718	0.745797	0.759327
E9QAQ3	Rho GTPase-activating protein 26 OS=Mus musculus GN=Arhgap26 PE=2 SV=1 - [E9QAQ3_MOUSE]	1	0.945314	0.942922	0.966905	0.92602
Q8BYW9	EGF domain-specific O-linked N-acetylglucosamine transferase OS=Mus musculus GN=Eogt PE=1 SV=1 - [EOGT_MOUSE]	1	0.94536	0.957821	0.97093	1.0271
E0CY91	Ubiquitin-like protein 5 OS=Mus musculus GN=Ubl5 PE=2 SV=1 - [E0CY91_MOUSE]	1	0.945387	0.908889	0.920348	0.901309
P63087	Serine/threonine-protein phosphatase PP1-gamma catalytic subunit OS=Mus musculus GN=Ppp1cc PE=1 SV=1 - [PP1G_MOUSE]	1	0.945393	0.915715	0.95568	0.969252
Q9CW03	Structural maintenance of chromosomes protein 3 OS=Mus musculus GN=Smc3 PE=1 SV=2 - [SMC3_MOUSE]	1	0.94544	0.850145	0.843807	0.836915
A6H8H2	DENN domain-containing protein 4C OS=Mus musculus GN=Dennd4c PE=1 SV=1 - [DEN4C_MOUSE]	1	0.94547	0.965286	0.940243	0.975569
Q91WT4	DnaJ homolog subfamily C member 17 OS=Mus musculus GN=Dnajc17 PE=2 SV=2 - [DJC17_MOUSE]	1	0.945483	0.901702	0.780513	0.907289
Q8CD10	EF-hand domain-containing family member A1 OS=Mus musculus GN=Efha1 PE=2 SV=2 - [EFHA1_MOUSE]	1	0.945495	0.873932	0.857858	0.732914
Q9Z0N1	Eukaryotic translation initiation factor 2 subunit 3, X-linked OS=Mus musculus GN=Eif2s3x PE=1 SV=2 - [IF2G_MOUSE]	1	0.945569	0.943299	0.916194	0.914035
Q8JZY2	COMM domain-containing protein 10 OS=Mus musculus GN=Commd10 PE=2 SV=1 - [COMDA_MOUSE]	1	0.945635	0.883721	0.882944	0.953047
Q6P1B1	Xaa-Pro aminopeptidase 1 OS=Mus musculus GN=Xpnpep1 PE=2 SV=1 - [XPP1_MOUSE]	1	0.945755	0.957726	0.928863	0.946778
O88967	ATP-dependent zinc metalloprotease YME1L1 OS=Mus musculus GN=Yme1l1 PE=2 SV=1 - [YMEL1_MOUSE]	1	0.945772	0.852305	0.822772	0.816717
G3XA10	Heterogeneous nuclear ribonucleoprotein U OS=Mus musculus GN=Hnrnpu PE=4 SV=1 - [G3XA10_MOUSE]	1	0.945799	0.853071	0.825835	0.794798
E9QLA5	Inverted formin-2 OS=Mus musculus GN=Inf2 PE=4 SV=1 - [E9QLA5_MOUSE]	1	0.945815	0.914279	0.964392	0.999909
O88844	Isocitrate dehydrogenase [NADP] cytoplasmic OS=Mus musculus GN=Idh1 PE=1 SV=2 - [IDHC_MOUSE]	1	0.945828	1.00009	0.946264	1.00477
Q60710	SAM domain and HD domain-containing protein 1 OS=Mus musculus GN=Samhd1 PE=1 SV=2 - [SAMH1_MOUSE]	1	0.945836	1.04093	1.01771	1.05653
Q8BGR9	Ubiquitin-like domain-containing CTD phosphatase 1 OS=Mus musculus GN=Ublcp1 PE=1 SV=1 - [UBCP1_MOUSE]	1	0.945839	0.88619	0.968305	0.914744
Q8VHN8	Protein syndesmos OS=Mus musculus GN=Nudt16l1 PE=1 SV=2 - [SDOS_MOUSE]	1	0.945844	0.779549	0.777986	0.728054
Q8BH69	Selenide, water dikinase 1 OS=Mus musculus GN=Sephs1 PE=2 SV=1 - [SPS1_MOUSE]	1	0.945909	0.974766	0.908528	0.925476
Q3UGI9	F-box only protein 7 OS=Mus musculus GN=Fbxo7 PE=2 SV=1 - [Q3UGI9_MOUSE]	1	0.946029	0.985299	0.858956	1.20196
Q3UVG3	Protein FAM91A1 OS=Mus musculus GN=Fam91a1 PE=1 SV=1 - [F91A1_MOUSE]	1	0.946036	0.971628	0.964807	1.05451
Q8BXN9-3	Isoform 3 of Transmembrane protein 87A OS=Mus musculus GN=Tmem87a - [TM87A_MOUSE]	1	0.946041	0.7991	0.757501	0.721419
Q80ZM5	H1 histone family, member X OS=Mus musculus GN=H1fx PE=2 SV=1 - [Q80ZM5_MOUSE]	1	0.946195	0.796202	0.862307	0.748059
Q62318	Transcription intermediary factor 1-beta OS=Mus musculus GN=Trim28 PE=1 SV=3 - [TIF1B_MOUSE]	1	0.946227	0.799453	0.706668	0.68489
P01027	Complement C3 OS=Mus musculus GN=C3 PE=1 SV=3 - [CO3_MOUSE]	1	0.946341	0.837223	0.826003	1.0992
Q9QZ08	N-acetyl-D-glucosamine kinase OS=Mus musculus GN=Nagk PE=2 SV=3 - [NAGK_MOUSE]	1	0.946342	0.980034	1.01492	1.02017
Q6NZM9	Histone deacetylase 4 OS=Mus musculus GN=Hdac4 PE=1 SV=1 - [HDAC4_MOUSE]	1	0.946544	0.98729	0.984441	1.06583
Q8BH35	Complement component C8 beta chain OS=Mus musculus GN=C8b PE=1 SV=1 - [CO8B_MOUSE]	1	0.946591	1.00582	0.965422	1.45051
E9PZP8	Protein Herc1 OS=Mus musculus GN=Herc1 PE=2 SV=1 - [E9PZP8_MOUSE]	1	0.946592	0.93259	0.932889	0.92001
Q8K1A6	Coiled-coil and C2 domain-containing protein 1A OS=Mus musculus GN=Cc2d1a PE=1 SV=2 - [C2D1A_MOUSE]	1	0.946603	0.982962	1.04993	1.03108
Q8R2K1-5	Isoform 5 of Fucose mutarotase OS=Mus musculus GN=Fuom - [FUCM_MOUSE]	1	0.946664	0.982124	0.963761	1.12095
Q80U87	Ubiquitin carboxyl-terminal hydrolase 8 OS=Mus musculus GN=Usp8 PE=1 SV=2 - [UBP8_MOUSE]	1	0.946675	1.0409	1.0311	1.133
Q9CYN2	Signal peptidase complex subunit 2 OS=Mus musculus GN=Spcs2 PE=2 SV=1 - [SPCS2_MOUSE]	1	0.946783	0.847472	0.837361	0.794886
Q8CHP8	Phosphoglycolate phosphatase OS=Mus musculus GN=Pgp PE=2 SV=1 - [PGP_MOUSE]	1	0.946801	1.17298	1.06108	1.09708
Q9D1J1	Adaptin ear-binding coat-associated protein 2 OS=Mus musculus GN=Necap2 PE=1 SV=1 - [NECP2_MOUSE]	1	0.946861	1.05995	1.00698	1.01907
P62821	Ras-related protein Rab-1A OS=Mus musculus GN=Rab1A PE=1 SV=3 - [RAB1A_MOUSE]	1	0.94688	0.882898	0.901601	0.875179
Q91WC0	Histone-lysine N-methyltransferase setd3 OS=Mus musculus GN=Setd3 PE=1 SV=1 - [SETD3_MOUSE]	1	0.946891	0.881068	0.898609	0.889704
Q9D1E6	Tubulin-folding cofactor B OS=Mus musculus GN=Tbcb PE=1 SV=2 - [TBCB_MOUSE]	1	0.946916	0.971322	0.910553	1.13777
Q8R0J2	Mannose-P-dolichol utilization defect 1 OS=Mus musculus GN=Mpdu1 PE=2 SV=1 - [Q8R0J2_MOUSE]	1	0.946947	0.836616	0.900153	0.908616
Q8R420	ATP-binding cassette sub-family A member 3 OS=Mus musculus GN=Abca3 PE=2 SV=3 - [ABCA3_MOUSE]	1	0.946974	0.852128	0.915074	0.802869
O54774	AP-3 complex subunit delta-1 OS=Mus musculus GN=Ap3d1 PE=1 SV=1 - [AP3D1_MOUSE]	1	0.946994	0.992506	0.907554	0.984312
Q9WTS2	Alpha-(1,6)-fucosyltransferase OS=Mus musculus GN=Fut8 PE=2 SV=2 - [FUT8_MOUSE]	1	0.947021	0.90152	0.840333	0.763368
Q5XG71	Small subunit processome component 20 homolog OS=Mus musculus GN=Utp20 PE=2 SV=2 - [UTP20_MOUSE]	1	0.947028	0.869104	0.979747	0.95422
Q9EQG9-2	Isoform 2 of Collagen type IV alpha-3-binding protein OS=Mus musculus GN=Col4a3bp - [C43BP_MOUSE]	1	0.947135	1.04814	0.896061	0.808081
P46467	Vacuolar protein sorting-associated protein 4B OS=Mus musculus GN=Vps4b PE=1 SV=2 - [VPS4B_MOUSE]	1	0.947147	1.01305	1.05517	1.05832
Q6WVG3	BTB/POZ domain-containing protein KCTD12 OS=Mus musculus GN=Kctd12 PE=1 SV=1 - [KCD12_MOUSE]	1	0.947166	0.907972	0.691704	0.694064
Q9JHS3	Ragulator complex protein LAMTOR2 OS=Mus musculus GN=Lamtor2 PE=1 SV=1 - [LTOR2_MOUSE]	1	0.947218	0.959708	0.904442	0.914802
Q922H2	[Pyruvate dehydrogenase [lipoamide]] kinase isozyme 3, mitochondrial OS=Mus musculus GN=Pdk3 PE=2 SV=1 - [PDK3_MOUSE]	1	0.947223	0.932247	0.949658	0.935987
P47962	60S ribosomal protein L5 OS=Mus musculus GN=Rpl5 PE=1 SV=3 - [RL5_MOUSE]	1	0.947249	0.761211	0.784595	0.695093
Q9CQV8-2	Isoform Short of 14-3-3 protein beta/alpha OS=Mus musculus GN=Ywhab - [1433B_MOUSE]	1	0.947267	1.01472	1.05686	1.03041
F6YVP7	Uncharacterized protein OS=Mus musculus GN=Gm10260 PE=3 SV=2 - [F6YVP7_MOUSE]	1	0.947353	0.741919	0.750459	0.662001
O89023	Tripeptidyl-peptidase 1 OS=Mus musculus GN=Tpp1 PE=1 SV=2 - [TPP1_MOUSE]	1	0.947399	0.93482	0.798742	0.69007
Q99LD9	Translation initiation factor eIF-2B subunit beta OS=Mus musculus GN=Eif2b2 PE=2 SV=1 - [EI2BB_MOUSE]	1	0.947451	0.846575	0.839399	0.810702
F8WGM5	Syntaxin-binding protein 2 (Fragment) OS=Mus musculus GN=Stxbp2 PE=4 SV=1 - [F8WGM5_MOUSE]	1	0.947579	0.995715	0.971619	0.997352
O70475	UDP-glucose 6-dehydrogenase OS=Mus musculus GN=Ugdh PE=1 SV=1 - [UGDH_MOUSE]	1	0.947618	0.828926	0.74052	0.722748
O70435	Proteasome subunit alpha type-3 OS=Mus musculus GN=Psma3 PE=1 SV=3 - [PSA3_MOUSE]	1	0.947627	0.906005	0.905166	0.903508
P46061	Ran GTPase-activating protein 1 OS=Mus musculus GN=Rangap1 PE=1 SV=2 - [RAGP1_MOUSE]	1	0.947645	0.876706	0.85652	0.88307
Q61391	Neprilysin OS=Mus musculus GN=Mme PE=1 SV=3 - [NEP_MOUSE]	1	0.947684	1.04836	1.11588	1.00525
Q9D7A8	Armadillo repeat-containing protein 1 OS=Mus musculus GN=Armc1 PE=2 SV=1 - [ARMC1_MOUSE]	1	0.947687	0.974074	0.955563	1.01173
A2AC60	Protein D630003M21Rik OS=Mus musculus GN=D630003M21Rik PE=4 SV=1 - [A2AC60_MOUSE]	1	0.94769	1.00833	1.06841	1.07517
Q9CQR2	40S ribosomal protein S21 OS=Mus musculus GN=Rps21 PE=2 SV=1 - [RS21_MOUSE]	1	0.947695	0.755275	0.77603	0.712202
A3KGR9	Protein H13 (Fragment) OS=Mus musculus GN=H13 PE=2 SV=1 - [A3KGR9_MOUSE]	1	0.947797	0.795786	0.780504	0.737169
Q8BHD4-2	Isoform 2 of FERM domain-containing protein 3 OS=Mus musculus GN=Frmd3 - [FRMD3_MOUSE]	1	0.947867	0.873629	0.940162	0.870419
Q8CH72	E3 ubiquitin-protein ligase TRIM32 OS=Mus musculus GN=Trim32 PE=1 SV=2 - [TRI32_MOUSE]	1	0.94787	0.997295	0.96608	0.960819
P59325	Eukaryotic translation initiation factor 5 OS=Mus musculus GN=Eif5 PE=1 SV=1 - [IF5_MOUSE]	1	0.948108	0.951618	0.951026	1.01637
P70288	Histone deacetylase 2 OS=Mus musculus GN=Hdac2 PE=1 SV=1 - [HDAC2_MOUSE]	1	0.948143	0.881855	0.870026	0.81233
Q8R105	Vacuolar protein sorting-associated protein 37C OS=Mus musculus GN=Vps37c PE=2 SV=1 - [VP37C_MOUSE]	1	0.948578	1.09651	1.18156	1.14755
O08582	GTP-binding protein 1 OS=Mus musculus GN=Gtpbp1 PE=1 SV=2 - [GTPB1_MOUSE]	1	0.94858	0.874083	0.824708	0.865895
Q8BT14-2	Isoform 2 of CCR4-NOT transcription complex subunit 4 OS=Mus musculus GN=Cnot4 - [CNOT4_MOUSE]	1	0.948606	0.933046	0.93484	0.869633
Q9JJL8	Serine--tRNA ligase, mitochondrial OS=Mus musculus GN=Sars2 PE=2 SV=2 - [SYSM_MOUSE]	1	0.948608	0.91127	1.07919	0.969892
P58854	Gamma-tubulin complex component 3 OS=Mus musculus GN=Tubgcp3 PE=2 SV=2 - [GCP3_MOUSE]	1	0.948623	0.918535	0.844603	0.845567
O35218	Cleavage and polyadenylation specificity factor subunit 2 OS=Mus musculus GN=Cpsf2 PE=1 SV=1 - [CPSF2_MOUSE]	1	0.948671	0.877945	0.89922	0.844279
D3Z0V6	cAMP-dependent protein kinase type I-beta regulatory subunit OS=Mus musculus GN=Prkar1b PE=2 SV=1 - [D3Z0V6_MOUSE]	1	0.948703	0.995373	0.970341	0.899815
Q60996-3	Isoform 3 of Serine/threonine-protein phosphatase 2A 56 kDa regulatory subunit gamma isoform OS=Mus musculus GN=Ppp2r5c - [2A5G_MOUSE]	1	0.948836	0.939698	1.138	1.13831
P41105	60S ribosomal protein L28 OS=Mus musculus GN=Rpl28 PE=1 SV=2 - [RL28_MOUSE]	1	0.948976	0.694846	0.71909	0.600228
Q8CE33-2	Isoform 2 of Kelch-like protein 11 OS=Mus musculus GN=Klhl11 - [KLH11_MOUSE]	1	0.949063	0.85181	0.84568	0.863443
Q8VCM5-3	Isoform 3 of Mitochondrial ubiquitin ligase activator of NFKB 1 OS=Mus musculus GN=Mul1 - [MUL1_MOUSE]	1	0.949113	0.824577	1.07574	0.848283
Q9D0J4	ADP-ribosylation factor-like protein 2 OS=Mus musculus GN=Arl2 PE=1 SV=1 - [ARL2_MOUSE]	1	0.949237	1.00044	0.95779	1.01151
P56371	Ras-related protein Rab-4A OS=Mus musculus GN=Rab4a PE=1 SV=2 - [RAB4A_MOUSE]	1	0.949334	1.00534	0.957983	1.05955
Q9QYC7	Vitamin K-dependent gamma-carboxylase OS=Mus musculus GN=Ggcx PE=2 SV=1 - [VKGC_MOUSE]	1	0.949432	0.95565	0.836405	0.887776
P43277	Histone H1.3 OS=Mus musculus GN=Hist1h1d PE=1 SV=2 - [H13_MOUSE]	1	0.949627	0.831397	0.946704	0.682821
Q6PAM1	Alpha-taxilin OS=Mus musculus GN=Txlna PE=2 SV=1 - [TXLNA_MOUSE]	1	0.949655	0.83727	0.804419	0.876279
Q9DCC1	RNA guanylyltransferase and 5'-phosphatase, isoform CRA_a OS=Mus musculus GN=Rngtt PE=2 SV=1 - [Q9DCC1_MOUSE]	1	0.949923	0.753654	0.5249	0.520422
Q8QZY6	Tetraspanin-14 OS=Mus musculus GN=Tspan14 PE=1 SV=1 - [TSN14_MOUSE]	1	0.949948	0.982583	0.914055	1.10217
Q8CCP0	Nuclear export mediator factor Nemf OS=Mus musculus GN=Nemf PE=1 SV=2 - [NEMF_MOUSE]	1	0.949968	0.850785	0.825135	0.842479
Q6PGC1	ATP-dependent RNA helicase Dhx29 OS=Mus musculus GN=Dhx29 PE=2 SV=1 - [DHX29_MOUSE]	1	0.949979	0.86955	0.819218	0.782902
Q8N9S3-2	Isoform 2 of Activator of 90 kDa heat shock protein ATPase homolog 2 OS=Mus musculus GN=Ahsa2 - [AHSA2_MOUSE]	1	0.950009	0.98067	0.911895	1.0024
P80318	T-complex protein 1 subunit gamma OS=Mus musculus GN=Cct3 PE=1 SV=1 - [TCPG_MOUSE]	1	0.950021	0.892226	0.89963	0.906328
P32020	Non-specific lipid-transfer protein OS=Mus musculus GN=Scp2 PE=1 SV=3 - [NLTP_MOUSE]	1	0.950095	0.908008	0.980314	0.887997
Q921E6-3	Isoform 3 of Polycomb protein EED OS=Mus musculus GN=Eed - [EED_MOUSE]	1	0.950234	0.81414	0.797122	0.820082
P00493	Hypoxanthine-guanine phosphoribosyltransferase OS=Mus musculus GN=Hprt1 PE=1 SV=3 - [HPRT_MOUSE]	1	0.950389	1.05042	1.07221	1.11457
Q9DCF9-2	Isoform 2 of Translocon-associated protein subunit gamma OS=Mus musculus GN=Ssr3 - [SSRG_MOUSE]	1	0.950415	0.759085	0.731419	0.794164
Q3U0V1	Far upstream element-binding protein 2 OS=Mus musculus GN=Khsrp PE=1 SV=2 - [FUBP2_MOUSE]	1	0.950422	0.881902	0.841018	0.839495
Q920Q8-4	Isoform 4 of Influenza virus NS1A-binding protein homolog OS=Mus musculus GN=Ivns1abp - [NS1BP_MOUSE]	1	0.950585	0.95803	0.890936	0.986268
Q9JIX0	Enhancer of yellow 2 transcription factor homolog OS=Mus musculus GN=Eny2 PE=2 SV=1 - [ENY2_MOUSE]	1	0.950648	0.935396	0.906947	0.877343
Q9D125	28S ribosomal protein S25, mitochondrial OS=Mus musculus GN=Mrps25 PE=1 SV=1 - [RT25_MOUSE]	1	0.950656	0.944315	0.965216	1.02165
P61327	Protein mago nashi homolog OS=Mus musculus GN=Magoh PE=2 SV=1 - [MGN_MOUSE]	1	0.950724	0.874735	0.825595	0.856593
G3XA17	Eukaryotic translation initiation factor 4 gamma 2 OS=Mus musculus GN=Eif4g2 PE=4 SV=1 - [G3XA17_MOUSE]	1	0.95082	0.864289	0.858591	0.880379
P47757-2	Isoform 2 of F-actin-capping protein subunit beta OS=Mus musculus GN=Capzb - [CAPZB_MOUSE]	1	0.951004	1.04955	0.829987	0.995524
P52479	Ubiquitin carboxyl-terminal hydrolase 10 OS=Mus musculus GN=Usp10 PE=1 SV=3 - [UBP10_MOUSE]	1	0.951252	0.836069	0.90884	0.822666
Q3T9A5	Glomulin OS=Mus musculus GN=Glmn PE=2 SV=1 - [Q3T9A5_MOUSE]	1	0.951385	0.949392	0.897609	0.925667
Q9D483	DNA-directed RNA polymerase III subunit RPC3 OS=Mus musculus GN=Polr3c PE=2 SV=1 - [RPC3_MOUSE]	1	0.951518	0.912537	0.892186	0.880343
P62915	Transcription initiation factor IIB OS=Mus musculus GN=Gtf2b PE=1 SV=1 - [TF2B_MOUSE]	1	0.951566	0.970387	0.837809	0.881575
H3BJE9	RING finger protein 141 (Fragment) OS=Mus musculus GN=Rnf141 PE=2 SV=1 - [H3BJE9_MOUSE]	1	0.951687	0.961406	0.905221	0.984268
F8VQ05	Protein Fryl OS=Mus musculus GN=Fryl PE=4 SV=1 - [F8VQ05_MOUSE]	1	0.951768	0.958755	0.855725	0.955651
F6SZ47	Serine/threonine-protein kinase B-raf (Fragment) OS=Mus musculus GN=Braf PE=2 SV=1 - [F6SZ47_MOUSE]	1	0.951782	1.04794	1.04401	1.13501
D3YZ98	Phosphatidylinositol 3-kinase catalytic subunit type 3 OS=Mus musculus GN=Pik3c3 PE=2 SV=1 - [D3YZ98_MOUSE]	1	0.951846	1.0242	1.0079	1.02472
O70194	Eukaryotic translation initiation factor 3 subunit D OS=Mus musculus GN=Eif3d PE=1 SV=2 - [EIF3D_MOUSE]	1	0.951856	0.810564	0.811959	0.785585
Q9D024	Coiled-coil domain-containing protein 47 OS=Mus musculus GN=Ccdc47 PE=2 SV=2 - [CCD47_MOUSE]	1	0.951894	0.901758	0.905673	0.868897
P80316	T-complex protein 1 subunit epsilon OS=Mus musculus GN=Cct5 PE=1 SV=1 - [TCPE_MOUSE]	1	0.951948	0.901583	0.937266	0.92675
D3Z158	Protein Qars OS=Mus musculus GN=Qars PE=2 SV=1 - [D3Z158_MOUSE]	1	0.951964	0.888252	0.913447	0.86421
D3Z6I0	Serine/threonine-protein kinase D3 OS=Mus musculus GN=Prkd3 PE=2 SV=1 - [D3Z6I0_MOUSE]	1	0.952025	1.02901	0.861764	0.909353
Q91Z40	Gbp6 protein OS=Mus musculus GN=Gbp7 PE=2 SV=2 - [Q91Z40_MOUSE]	1	0.952066	1.00946	0.993135	1.00981
P27612	Phospholipase A-2-activating protein OS=Mus musculus GN=Plaa PE=2 SV=4 - [PLAP_MOUSE]	1	0.952081	0.95306	0.979248	0.957139
P61202	COP9 signalosome complex subunit 2 OS=Mus musculus GN=Cops2 PE=1 SV=1 - [CSN2_MOUSE]	1	0.952136	1.05367	1.03426	1.08066
Q99LG2	Transportin-2 OS=Mus musculus GN=Tnpo2 PE=2 SV=1 - [TNPO2_MOUSE]	1	0.952157	0.953667	0.981862	1.02416
Q8VDW0	ATP-dependent RNA helicase DDX39A OS=Mus musculus GN=Ddx39a PE=2 SV=1 - [DX39A_MOUSE]	1	0.95228	0.989664	0.842531	0.808662
Q99JI4	26S proteasome non-ATPase regulatory subunit 6 OS=Mus musculus GN=Psmd6 PE=1 SV=1 - [PSMD6_MOUSE]	1	0.952294	0.90621	0.89565	0.850618
P24638	Lysosomal acid phosphatase OS=Mus musculus GN=Acp2 PE=2 SV=2 - [PPAL_MOUSE]	1	0.952435	0.929079	0.843102	0.771223
Q6A4J8-3	Isoform 3 of Ubiquitin carboxyl-terminal hydrolase 7 OS=Mus musculus GN=Usp7 - [UBP7_MOUSE]	1	0.952515	0.920584	0.951105	0.925768
P54254	Ataxin-1 OS=Mus musculus GN=Atxn1 PE=1 SV=2 - [ATX1_MOUSE]	1	0.952531	0.949001	0.901876	0.942003
Q4VBE8	WD repeat-containing protein 18 OS=Mus musculus GN=Wdr18 PE=1 SV=1 - [WDR18_MOUSE]	1	0.952653	0.800577	0.788179	0.703991
O88839-3	Isoform 3 of Disintegrin and metalloproteinase domain-containing protein 15 OS=Mus musculus GN=Adam15 - [ADA15_MOUSE]	1	0.952682	0.872777	1.16005	1.10403
Q3TXS7	26S proteasome non-ATPase regulatory subunit 1 OS=Mus musculus GN=Psmd1 PE=1 SV=1 - [PSMD1_MOUSE]	1	0.952704	0.864365	0.867395	0.801106
Q9CVB6	Actin-related protein 2/3 complex subunit 2 OS=Mus musculus GN=Arpc2 PE=1 SV=3 - [ARPC2_MOUSE]	1	0.952706	0.993281	0.924592	0.950531
D3YU17	Nicalin OS=Mus musculus GN=Ncln PE=2 SV=1 - [D3YU17_MOUSE]	1	0.95278	0.925497	0.875163	0.790185
Q8BPU7	Engulfment and cell motility protein 1 OS=Mus musculus GN=Elmo1 PE=1 SV=2 - [ELMO1_MOUSE]	1	0.952823	0.905189	0.932698	0.964576
O09131	Glutathione S-transferase omega-1 OS=Mus musculus GN=Gsto1 PE=2 SV=2 - [GSTO1_MOUSE]	1	0.952891	1.00463	0.985808	1.09378
Q8BU14	Translocation protein SEC62 OS=Mus musculus GN=Sec62 PE=1 SV=1 - [SEC62_MOUSE]	1	0.952907	0.839455	0.85586	0.872988
Q99K23	Ufm1-specific protease 2 OS=Mus musculus GN=Ufsp2 PE=1 SV=1 - [UFSP2_MOUSE]	1	0.953007	0.946329	0.976453	0.955348
Q9CZX9	ER membrane protein complex subunit 4 OS=Mus musculus GN=Emc4 PE=2 SV=1 - [EMC4_MOUSE]	1	0.953007	0.921955	0.85303	0.870253
Q8C1B7-3	Isoform 3 of Septin-11 OS=Mus musculus GN=Sept11 - [SEP11_MOUSE]	1	0.953014	0.966657	0.979385	0.994897
D3YWX2	YLP motif-containing protein 1 OS=Mus musculus GN=Ylpm1 PE=2 SV=2 - [D3YWX2_MOUSE]	1	0.953046	0.930184	0.806528	0.805876
P07742	Ribonucleoside-diphosphate reductase large subunit OS=Mus musculus GN=Rrm1 PE=1 SV=2 - [RIR1_MOUSE]	1	0.953072	0.902129	0.851159	0.872158
Q62313	Trans-Golgi network integral membrane protein 1 OS=Mus musculus GN=Tgoln1 PE=1 SV=1 - [TGON1_MOUSE]	1	0.953123	0.954074	0.819765	0.841918
Q9CTN4	Rho-related BTB domain-containing protein 3 OS=Mus musculus GN=Rhobtb3 PE=2 SV=3 - [RHBT3_MOUSE]	1	0.953154	1.05235	1.06404	1.09434
Q3U5D9	Aryl hydrocarbon receptor OS=Mus musculus GN=Ahr PE=2 SV=1 - [Q3U5D9_MOUSE]	1	0.953206	0.850878	0.652624	0.688592
Q9ERU9	E3 SUMO-protein ligase RanBP2 OS=Mus musculus GN=Ranbp2 PE=1 SV=2 - [RBP2_MOUSE]	1	0.953228	0.861527	0.883378	0.822056
Q9JIG8	PRA1 family protein 2 OS=Mus musculus GN=Praf2 PE=2 SV=1 - [PRAF2_MOUSE]	1	0.953238	1.01983	0.889167	0.925507
Q02053	Ubiquitin-like modifier-activating enzyme 1 OS=Mus musculus GN=Uba1 PE=1 SV=1 - [UBA1_MOUSE]	1	0.9533	0.988925	0.983795	1.01222
G5E896	Enhancer of mRNA decapping 4, isoform CRA_b OS=Mus musculus GN=Edc4 PE=4 SV=1 - [G5E896_MOUSE]	1	0.953337	0.942994	0.86071	0.889985
P58158	Galactosylgalactosylxylosylprotein 3-beta-glucuronosyltransferase 3 OS=Mus musculus GN=B3gat3 PE=2 SV=1 - [B3GA3_MOUSE]	1	0.953366	0.965499	0.891007	0.912216
P62245	40S ribosomal protein S15a OS=Mus musculus GN=Rps15a PE=2 SV=2 - [RS15A_MOUSE]	1	0.953431	0.851832	0.753164	0.767709
G5E898	Periplakin OS=Mus musculus GN=Ppl PE=4 SV=1 - [G5E898_MOUSE]	1	0.953466	1.48593	1.88103	1.99922
Q61161	Mitogen-activated protein kinase kinase kinase kinase 2 OS=Mus musculus GN=Map4k2 PE=1 SV=1 - [M4K2_MOUSE]	1	0.953473	1.04669	1.15709	1.25055
Q9D404	3-oxoacyl-[acyl-carrier-protein] synthase, mitochondrial OS=Mus musculus GN=Oxsm PE=2 SV=1 - [OXSM_MOUSE]	1	0.953493	1.02389	1.0544	0.950736
Q80Z96	Vang-like protein 1 OS=Mus musculus GN=Vangl1 PE=1 SV=2 - [VANG1_MOUSE]	1	0.953506	0.968777	1.00317	1.00199
Q3UPZ0	Sema domain, seven thrombospondin repeats (Type 1 and type 1-like), transmembrane domain (TM) and short cytoplasmic domain, (Semaphorin) 5A, isoform CRA_a OS=Mus musculus GN=Sema5a PE=2 SV=1 - [Q3UPZ0_MOUSE]	1	0.953507	0.940508	0.922755	0.908456
Q9JLI2	Collagen type V alpha 3 chain OS=Mus musculus GN=Col5a3 PE=2 SV=1 - [Q9JLI2_MOUSE]	1	0.953533	1.06506	0.954183	0.78204
Q9D1A2	Cytosolic non-specific dipeptidase OS=Mus musculus GN=Cndp2 PE=1 SV=1 - [CNDP2_MOUSE]	1	0.953572	1.06551	1.04257	1.05212
Q07797	Galectin-3-binding protein OS=Mus musculus GN=Lgals3bp PE=1 SV=1 - [LG3BP_MOUSE]	1	0.953613	1.00807	1.1092	0.981272
Q9JL04	Formin-2 OS=Mus musculus GN=Fmn2 PE=1 SV=2 - [FMN2_MOUSE]	1	0.953671	1.06295	1.05497	1.07978
Q91V55	40S ribosomal protein S5 OS=Mus musculus GN=Rps5 PE=2 SV=1 - [Q91V55_MOUSE]	1	0.95372	0.80462	0.781921	0.721573
Q6PHQ8	N-alpha-acetyltransferase 35, NatC auxiliary subunit OS=Mus musculus GN=Naa35 PE=1 SV=1 - [NAA35_MOUSE]	1	0.953737	0.962738	0.812029	0.870152
Q9CQE7	Endoplasmic reticulum-Golgi intermediate compartment protein 3 OS=Mus musculus GN=Ergic3 PE=2 SV=1 - [ERGI3_MOUSE]	1	0.953753	0.791142	0.783797	0.720775
P70362	Ubiquitin fusion degradation protein 1 homolog OS=Mus musculus GN=Ufd1l PE=1 SV=2 - [UFD1_MOUSE]	1	0.953805	0.970571	0.973523	0.980275
Q5XG73-2	Isoform 2 of Acyl-CoA-binding domain-containing protein 5 OS=Mus musculus GN=Acbd5 - [ACBD5_MOUSE]	1	0.953822	0.875199	0.919185	0.881627
P63085	Mitogen-activated protein kinase 1 OS=Mus musculus GN=Mapk1 PE=1 SV=3 - [MK01_MOUSE]	1	0.953844	0.987915	0.997097	1.02951
E9Q411	Protein Nbas OS=Mus musculus GN=Nbas PE=2 SV=1 - [E9Q411_MOUSE]	1	0.953904	0.908416	0.873076	0.957483
P50247	Adenosylhomocysteinase OS=Mus musculus GN=Ahcy PE=1 SV=3 - [SAHH_MOUSE]	1	0.953922	1.08026	0.99983	1.03463
Q8BKH7-2	Isoform 2 of Target of rapamycin complex 2 subunit MAPKAP1 OS=Mus musculus GN=Mapkap1 - [SIN1_MOUSE]	1	0.953946	0.990639	1.0607	1.06192
Q3UW53	Protein Niban OS=Mus musculus GN=Fam129a PE=1 SV=2 - [NIBAN_MOUSE]	1	0.95395	0.769624	0.714914	0.636441
Q61035	Histidine--tRNA ligase, cytoplasmic OS=Mus musculus GN=Hars PE=2 SV=2 - [SYHC_MOUSE]	1	0.953951	1.00087	0.990958	1.06877
Q8BHN5	RNA-binding protein 45 OS=Mus musculus GN=Rbm45 PE=2 SV=1 - [RBM45_MOUSE]	1	0.954031	0.757022	0.808222	0.905503
Q9D819	Inorganic pyrophosphatase OS=Mus musculus GN=Ppa1 PE=1 SV=1 - [IPYR_MOUSE]	1	0.954035	1.02463	1.04973	1.15041
D3Z131	THO complex subunit 6 homolog OS=Mus musculus GN=Thoc6 PE=2 SV=1 - [D3Z131_MOUSE]	1	0.954053	0.767625	0.834879	0.830623
P07309	Transthyretin OS=Mus musculus GN=Ttr PE=1 SV=1 - [TTHY_MOUSE]	1	0.954114	0.683804	0.616797	0.96118
Q6VVW5-2	Isoform 2 of Atrial natriuretic peptide receptor 2 OS=Mus musculus GN=Npr2 - [ANPRB_MOUSE]	1	0.954261	1.09181	1.02319	0.922213
E9PUF4	RNA-binding protein 26 OS=Mus musculus GN=Rbm26 PE=2 SV=1 - [E9PUF4_MOUSE]	1	0.954327	0.867539	0.88855	0.919476
P40124	Adenylyl cyclase-associated protein 1 OS=Mus musculus GN=Cap1 PE=1 SV=4 - [CAP1_MOUSE]	1	0.954371	0.967391	0.986276	1.01055
Q3U699	Protein 1810043G02Rik OS=Mus musculus GN=1810043G02Rik PE=2 SV=1 - [Q3U699_MOUSE]	1	0.954415	1.01003	0.91971	0.96035
Q3UIL6-2	Isoform 2 of Pleckstrin homology domain-containing family A member 7 OS=Mus musculus GN=Plekha7 - [PKHA7_MOUSE]	1	0.954463	0.966203	0.965447	0.963414
Q9JKC8	AP-3 complex subunit mu-1 OS=Mus musculus GN=Ap3m1 PE=1 SV=1 - [AP3M1_MOUSE]	1	0.954468	0.988279	0.977926	1
Q6DVA0	LEM domain-containing protein 2 OS=Mus musculus GN=Lemd2 PE=1 SV=1 - [LEMD2_MOUSE]	1	0.954478	0.915413	1.00309	0.986924
Q91XE8	Transmembrane protein 205 OS=Mus musculus GN=Tmem205 PE=1 SV=1 - [TM205_MOUSE]	1	0.954513	0.915345	0.958802	1.00628
Q9QWH1-2	Isoform 2 of Polyhomeotic-like protein 2 OS=Mus musculus GN=Phc2 - [PHC2_MOUSE]	1	0.954556	0.986842	0.964827	0.949567
P51163	Uroporphyrinogen-III synthase OS=Mus musculus GN=Uros PE=2 SV=1 - [HEM4_MOUSE]	1	0.954629	1.00509	1.13069	1.04166
O88342	WD repeat-containing protein 1 OS=Mus musculus GN=Wdr1 PE=1 SV=3 - [WDR1_MOUSE]	1	0.954762	1.00516	0.999219	1.00767
P49446-2	Isoform 2 of Receptor-type tyrosine-protein phosphatase epsilon OS=Mus musculus GN=Ptpre - [PTPRE_MOUSE]	1	0.954776	1.08282	1.07915	1.11581
Q9CPR7	Suppressor of IKBKE 1 OS=Mus musculus GN=Sike1 PE=2 SV=1 - [SIKE1_MOUSE]	1	0.954812	1.12169	1.08547	1.13064
Q99JZ4	GTP-binding protein SAR1a OS=Mus musculus GN=Sar1a PE=2 SV=1 - [Q99JZ4_MOUSE]	1	0.954816	0.884321	0.843208	0.900767
P97454	Mothers against decapentaplegic homolog 5 OS=Mus musculus GN=Smad5 PE=1 SV=2 - [SMAD5_MOUSE]	1	0.954833	0.830704	0.752663	0.811988
P37172	Activin receptor type-1 OS=Mus musculus GN=Acvr1 PE=2 SV=2 - [ACVR1_MOUSE]	1	0.95484	0.887355	0.867798	1.05419
Q9EPU4	Cleavage and polyadenylation specificity factor subunit 1 OS=Mus musculus GN=Cpsf1 PE=1 SV=1 - [CPSF1_MOUSE]	1	0.954946	0.783792	0.833499	0.738757
Q8BHZ0	Protein FAM49A OS=Mus musculus GN=Fam49a PE=2 SV=1 - [FA49A_MOUSE]	1	0.954959	1.07955	1.07172	1.11422
Q8R059	UDP-glucose 4-epimerase OS=Mus musculus GN=Gale PE=2 SV=1 - [GALE_MOUSE]	1	0.95512	1.03795	1.0157	1.13892
E9PYG6	Protein Rasa1 OS=Mus musculus GN=Rasa1 PE=2 SV=1 - [E9PYG6_MOUSE]	1	0.955234	0.969117	0.947801	1.0164
Q8BSL7	ADP-ribosylation factor 2 OS=Mus musculus GN=Arf2 PE=1 SV=2 - [ARF2_MOUSE]	1	0.955264	1.01494	1.01797	1.02587
Q61990-3	Isoform 3 of Poly(rC)-binding protein 2 OS=Mus musculus GN=Pcbp2 - [PCBP2_MOUSE]	1	0.955283	0.923218	0.880257	0.927447
Q9CQ65	S-methyl-5'-thioadenosine phosphorylase OS=Mus musculus GN=Mtap PE=2 SV=1 - [MTAP_MOUSE]	1	0.955367	1.09405	1.03448	1.1434
P61161	Actin-related protein 2 OS=Mus musculus GN=Actr2 PE=1 SV=1 - [ARP2_MOUSE]	1	0.95542	1.01285	0.955648	0.965503
O88986	2-amino-3-ketobutyrate coenzyme A ligase, mitochondrial OS=Mus musculus GN=Gcat PE=1 SV=2 - [KBL_MOUSE]	1	0.955465	0.980483	1.02832	1.18502
P35831	Tyrosine-protein phosphatase non-receptor type 12 OS=Mus musculus GN=Ptpn12 PE=1 SV=3 - [PTN12_MOUSE]	1	0.955512	0.827203	0.833628	0.768883
P70280	Vesicle-associated membrane protein 7 OS=Mus musculus GN=Vamp7 PE=1 SV=1 - [VAMP7_MOUSE]	1	0.955591	0.965274	1.07701	1.07555
F7BIK4	ARF GTPase-activating protein GIT2 (Fragment) OS=Mus musculus GN=Git2 PE=2 SV=1 - [F7BIK4_MOUSE]	1	0.955599	0.878685	0.899064	0.906611
Q61160	Protein FADD OS=Mus musculus GN=Fadd PE=1 SV=1 - [FADD_MOUSE]	1	0.9556	1.13633	0.8553	1.0234
P23780	Beta-galactosidase OS=Mus musculus GN=Glb1 PE=2 SV=1 - [BGAL_MOUSE]	1	0.955783	0.960209	0.862382	0.868679
Q8BFQ8	Parkinson disease 7 domain-containing protein 1 OS=Mus musculus GN=Pddc1 PE=1 SV=1 - [PDDC1_MOUSE]	1	0.955812	1.06068	1.02907	1.03364
P26043	Radixin OS=Mus musculus GN=Rdx PE=1 SV=3 - [RADI_MOUSE]	1	0.955902	0.907211	0.942295	0.872636
A2A8L5	Receptor-type tyrosine-protein phosphatase F OS=Mus musculus GN=Ptprf PE=1 SV=1 - [PTPRF_MOUSE]	1	0.955935	0.966663	1.0284	1.04075
Q05A62-3	Isoform 3 of Dynein light chain 1, axonemal OS=Mus musculus GN=Dnal1 - [DNAL1_MOUSE]	1	0.955984	1.06037	0.963175	1.27133
Q9EPQ7	StAR-related lipid transfer protein 5 OS=Mus musculus GN=Stard5 PE=2 SV=2 - [STAR5_MOUSE]	1	0.956033	0.990389	0.906858	0.986129
Q8CEC0-3	Isoform 3 of Nuclear pore complex protein Nup88 OS=Mus musculus GN=Nup88 - [NUP88_MOUSE]	1	0.956043	0.951967	0.878398	0.904095
O35737	Heterogeneous nuclear ribonucleoprotein H OS=Mus musculus GN=Hnrnph1 PE=1 SV=3 - [HNRH1_MOUSE]	1	0.956061	0.881198	0.858107	0.753439
P70429-2	Isoform 1 of Ena/VASP-like protein OS=Mus musculus GN=Evl - [EVL_MOUSE]	1	0.956112	0.967932	1.0105	0.917641
M0QWU8	Acyl-CoA-binding protein OS=Mus musculus GN=Dbi PE=4 SV=1 - [M0QWU8_MOUSE]	1	0.956131	1.00493	1.063	0.956888
F6RPJ9	Insulin-degrading enzyme (Fragment) OS=Mus musculus GN=Ide PE=3 SV=1 - [F6RPJ9_MOUSE]	1	0.956158	0.891571	0.776019	0.741953
Q8K3B1	F-box/SPRY domain-containing protein 1 OS=Mus musculus GN=Fbxo45 PE=1 SV=2 - [FBSP1_MOUSE]	1	0.956186	0.921803	0.865665	0.779516
Q8BH57-2	Isoform 2 of WD repeat-containing protein 48 OS=Mus musculus GN=Wdr48 - [WDR48_MOUSE]	1	0.956216	0.995511	1.07827	1.06037
Q80XK6	Autophagy-related protein 2 homolog B OS=Mus musculus GN=Atg2b PE=1 SV=3 - [ATG2B_MOUSE]	1	0.956247	1.01788	0.810879	1.30343
Q8CHI8-5	Isoform 5 of E1A-binding protein p400 OS=Mus musculus GN=Ep400 - [EP400_MOUSE]	1	0.956259	0.897846	0.891313	0.765924
Q9Z210	Peroxisomal membrane protein 11B OS=Mus musculus GN=Pex11b PE=2 SV=1 - [PX11B_MOUSE]	1	0.956272	0.977882	1.13866	0.993327
B1ASP2	Tyrosine-protein kinase OS=Mus musculus GN=Jak1 PE=3 SV=1 - [B1ASP2_MOUSE]	1	0.956342	0.943783	0.905308	0.928487
Q6ZWY3	40S ribosomal protein S27-like OS=Mus musculus GN=Rps27l PE=2 SV=3 - [RS27L_MOUSE]	1	0.956405	0.810766	0.789598	0.731942
Q9DC51	Guanine nucleotide-binding protein G(k) subunit alpha OS=Mus musculus GN=Gnai3 PE=1 SV=3 - [GNAI3_MOUSE]	1	0.956408	0.929149	0.975356	0.996361
F7AL76	Chromodomain-helicase-DNA-binding protein 8 (Fragment) OS=Mus musculus GN=Chd8 PE=4 SV=1 - [F7AL76_MOUSE]	1	0.956443	0.907592	0.864146	0.831682
Q9Z1G3	V-type proton ATPase subunit C 1 OS=Mus musculus GN=Atp6v1c1 PE=1 SV=4 - [VATC1_MOUSE]	1	0.956702	1.03112	1.0501	1.08881
Q8VDG7	Platelet-activating factor acetylhydrolase 2, cytoplasmic OS=Mus musculus GN=Pafah2 PE=2 SV=2 - [PAFA2_MOUSE]	1	0.95676	1.00163	0.971198	0.947717
Q80YA7	Dipeptidyl peptidase 8 OS=Mus musculus GN=Dpp8 PE=1 SV=1 - [DPP8_MOUSE]	1	0.956781	0.951899	0.891606	0.884318
Q8K4R4	Cytoplasmic phosphatidylinositol transfer protein 1 OS=Mus musculus GN=Pitpnc1 PE=1 SV=1 - [PITC1_MOUSE]	1	0.956792	1.08819	0.995747	1.03249
E9QP46	Nesprin-2 OS=Mus musculus GN=Syne2 PE=2 SV=1 - [E9QP46_MOUSE]	1	0.956892	0.881779	0.881735	0.833306
Q99KK7	Dipeptidyl peptidase 3 OS=Mus musculus GN=Dpp3 PE=2 SV=2 - [DPP3_MOUSE]	1	0.956931	0.973114	0.900228	0.944072
P08775	DNA-directed RNA polymerase II subunit RPB1 OS=Mus musculus GN=Polr2a PE=1 SV=3 - [RPB1_MOUSE]	1	0.956945	0.942832	0.907283	0.983584
O35593	26S proteasome non-ATPase regulatory subunit 14 OS=Mus musculus GN=Psmd14 PE=1 SV=2 - [PSDE_MOUSE]	1	0.956989	0.92277	0.882648	0.911142
Q8C142	Low density lipoprotein receptor adapter protein 1 OS=Mus musculus GN=Ldlrap1 PE=1 SV=3 - [ARH_MOUSE]	1	0.95699	1.07323	0.984483	0.908191
P22892	AP-1 complex subunit gamma-1 OS=Mus musculus GN=Ap1g1 PE=1 SV=3 - [AP1G1_MOUSE]	1	0.957176	0.994569	0.96001	1.01917
Q9JJE4	Progestin and adipoQ receptor family member 4 OS=Mus musculus GN=Paqr4 PE=2 SV=1 - [PAQR4_MOUSE]	1	0.957247	1.05449	1.11982	0.961165
Q9WUP7-2	Isoform 2 of Ubiquitin carboxyl-terminal hydrolase isozyme L5 OS=Mus musculus GN=Uchl5 - [UCHL5_MOUSE]	1	0.957274	0.9108	0.909537	0.921451
Q3U1J4	DNA damage-binding protein 1 OS=Mus musculus GN=Ddb1 PE=1 SV=2 - [DDB1_MOUSE]	1	0.957286	0.894402	0.93955	0.89306
P28660	Nck-associated protein 1 OS=Mus musculus GN=Nckap1 PE=1 SV=2 - [NCKP1_MOUSE]	1	0.957314	0.999377	1.00868	1.02362
Q8BGU5-2	Isoform 2 of Cyclin-Y OS=Mus musculus GN=Ccny - [CCNY_MOUSE]	1	0.957324	1.07769	1.28074	1.18126
Q9CWP8	DNA polymerase delta subunit 4 OS=Mus musculus GN=Pold4 PE=2 SV=1 - [DPOD4_MOUSE]	1	0.957435	0.889501	0.911586	0.928578
Q6P6J9	Thioredoxin domain-containing protein 15 OS=Mus musculus GN=Txndc15 PE=1 SV=1 - [TXD15_MOUSE]	1	0.957533	0.883555	0.936442	0.941237
O55234	Proteasome subunit beta type-5 OS=Mus musculus GN=Psmb5 PE=1 SV=3 - [PSB5_MOUSE]	1	0.957564	0.867491	0.865567	0.861449
Q812E0	Cytoplasmic polyadenylation element-binding protein 2 OS=Mus musculus GN=Cpeb2 PE=1 SV=1 - [CPEB2_MOUSE]	1	0.957587	1.00483	0.99376	1.15713
Q8K1R3	Polyribonucleotide nucleotidyltransferase 1, mitochondrial OS=Mus musculus GN=Pnpt1 PE=1 SV=1 - [PNPT1_MOUSE]	1	0.957603	0.946981	0.908959	0.96965
Q6P5B0	RRP12-like protein OS=Mus musculus GN=Rrp12 PE=1 SV=1 - [RRP12_MOUSE]	1	0.957609	0.79074	0.821008	0.785552
O70310	Glycylpeptide N-tetradecanoyltransferase 1 OS=Mus musculus GN=Nmt1 PE=1 SV=1 - [NMT1_MOUSE]	1	0.957698	0.930532	0.844367	0.805778
E9Q175	Unconventional myosin-VI OS=Mus musculus GN=Myo6 PE=2 SV=1 - [E9Q175_MOUSE]	1	0.957706	0.944414	0.952902	0.969432
Q8BZ60	Stonin-2 OS=Mus musculus GN=Ston2 PE=2 SV=1 - [STON2_MOUSE]	1	0.957766	0.991926	1.02228	0.910324
Q8K274	Ketosamine-3-kinase OS=Mus musculus GN=Fn3krp PE=2 SV=2 - [KT3K_MOUSE]	1	0.957803	1.11003	1.0394	1.15901
G3UXH4	Serine/threonine-protein kinase N2 OS=Mus musculus GN=Pkn2 PE=2 SV=1 - [G3UXH4_MOUSE]	1	0.957932	0.974748	0.999001	0.996463
A2AQC3	Probable phospholipid-transporting ATPase IIA OS=Mus musculus GN=Atp9a PE=2 SV=1 - [A2AQC3_MOUSE]	1	0.957986	0.95916	1.02296	0.932238
G3X997	Metallo-beta-lactamase domain-containing protein 2 OS=Mus musculus GN=Mblac2 PE=4 SV=1 - [G3X997_MOUSE]	1	0.958014	0.971035	1.10379	1.06772
D3Z479	Sorting nexin-15 OS=Mus musculus GN=Snx15 PE=2 SV=1 - [D3Z479_MOUSE]	1	0.958046	1.00149	1.02332	1.01372
P49070	Calcium signal-modulating cyclophilin ligand OS=Mus musculus GN=Camlg PE=1 SV=2 - [CAMLG_MOUSE]	1	0.958051	0.926153	0.730455	0.822127
Q76LS9-2	Isoform 2 of Protein FAM63A OS=Mus musculus GN=Fam63a - [FA63A_MOUSE]	1	0.958122	1.14757	0.895519	1.11554
E9Q9G6	Kinesin-like protein KIF1A OS=Mus musculus GN=Kif1a PE=2 SV=1 - [E9Q9G6_MOUSE]	1	0.958134	1.05746	1.03103	1.03586
A2AVJ7	Ribosome-binding protein 1 OS=Mus musculus GN=Rrbp1 PE=2 SV=1 - [A2AVJ7_MOUSE]	1	0.958148	0.754107	0.693344	0.686378
Q3TH34	Protein FAM45A OS=Mus musculus GN=Fam45a PE=2 SV=1 - [Q3TH34_MOUSE]	1	0.958156	0.949742	1.01144	0.974348
Q9D8Y1	Transmembrane protein 126A OS=Mus musculus GN=Tmem126a PE=2 SV=1 - [T126A_MOUSE]	1	0.95819	1.10101	1.03252	0.94393
P11983	T-complex protein 1 subunit alpha OS=Mus musculus GN=Tcp1 PE=1 SV=3 - [TCPA_MOUSE]	1	0.958231	0.918069	0.927254	0.936049
Q9DBY8	Nuclear valosin-containing protein-like OS=Mus musculus GN=Nvl PE=1 SV=1 - [NVL_MOUSE]	1	0.958341	0.853612	0.869091	0.86737
Q8R1L4	ER lumen protein retaining receptor 3 OS=Mus musculus GN=Kdelr3 PE=2 SV=1 - [ERD23_MOUSE]	1	0.958378	0.688878	0.615014	0.654903
Q3UN02	Lysocardiolipin acyltransferase 1 OS=Mus musculus GN=Lclat1 PE=2 SV=2 - [LCLT1_MOUSE]	1	0.958387	0.91684	0.900734	0.873853
P61294	Ras-related protein Rab-6B OS=Mus musculus GN=Rab6b PE=1 SV=1 - [RAB6B_MOUSE]	1	0.958449	0.991754	1.16303	1.0682
O09106	Histone deacetylase 1 OS=Mus musculus GN=Hdac1 PE=1 SV=1 - [HDAC1_MOUSE]	1	0.958493	0.764528	0.744699	0.684966
Q8K2L8	Trafficking protein particle complex subunit 12 OS=Mus musculus GN=Trappc12 PE=1 SV=2 - [TPC12_MOUSE]	1	0.95851	1.00749	0.997437	1.03971
P20029	78 kDa glucose-regulated protein OS=Mus musculus GN=Hspa5 PE=1 SV=3 - [GRP78_MOUSE]	1	0.958515	0.81155	0.778681	0.789734
Q8R2Y8	Peptidyl-tRNA hydrolase 2, mitochondrial OS=Mus musculus GN=Ptrh2 PE=2 SV=1 - [PTH2_MOUSE]	1	0.958587	0.868643	1.08044	0.910175
P33622	Apolipoprotein C-III OS=Mus musculus GN=Apoc3 PE=2 SV=2 - [APOC3_MOUSE]	1	0.958615	0.650041	0.507959	0.618249
Q8BP47	Asparagine--tRNA ligase, cytoplasmic OS=Mus musculus GN=Nars PE=1 SV=2 - [SYNC_MOUSE]	1	0.958652	1.07238	1.11747	1.11287
P02535-3	Isoform 3 of Keratin, type I cytoskeletal 10 OS=Mus musculus GN=Krt10 - [K1C10_MOUSE]	1	0.958706	0.622466	0.977041	0.796406
G3X8R5	Glutamine-rich protein 1 OS=Mus musculus GN=Qrich1 PE=4 SV=1 - [G3X8R5_MOUSE]	1	0.958727	0.869566	0.719923	0.795532
Q9Z2D1	Myotubularin-related protein 2 OS=Mus musculus GN=Mtmr2 PE=1 SV=3 - [MTMR2_MOUSE]	1	0.958841	1.08712	1.07509	1.1544
E0CZ84	Malcavernin (Fragment) OS=Mus musculus GN=Ccm2 PE=2 SV=1 - [E0CZ84_MOUSE]	1	0.958881	0.912928	0.945175	0.801025
P15920	V-type proton ATPase 116 kDa subunit a isoform 2 OS=Mus musculus GN=Atp6v0a2 PE=1 SV=2 - [VPP2_MOUSE]	1	0.958993	1.03415	0.802427	0.790876
Q6ZWX6	Eukaryotic translation initiation factor 2 subunit 1 OS=Mus musculus GN=Eif2s1 PE=1 SV=3 - [IF2A_MOUSE]	1	0.95904	0.910965	0.874255	0.886295
Q8R2R9	AP-3 complex subunit mu-2 OS=Mus musculus GN=Ap3m2 PE=2 SV=1 - [AP3M2_MOUSE]	1	0.959044	0.985152	1.06184	0.899859
Q80X71	Transmembrane protein 106B OS=Mus musculus GN=Tmem106b PE=2 SV=1 - [T106B_MOUSE]	1	0.959085	0.978764	0.969163	0.943975
B2RQ71	Dip2c protein OS=Mus musculus GN=Dip2c PE=2 SV=1 - [B2RQ71_MOUSE]	1	0.9591	1.03686	1.09707	1.09246
Q921M7	Protein FAM49B OS=Mus musculus GN=Fam49b PE=2 SV=1 - [FA49B_MOUSE]	1	0.959105	1.07963	1.07017	1.05829
A2A9I0	Golgi SNAP receptor complex member 2 OS=Mus musculus GN=Gosr2 PE=4 SV=1 - [A2A9I0_MOUSE]	1	0.959158	0.811058	0.77376	0.774501
Q9JL18	Beta-secretase 2 OS=Mus musculus GN=Bace2 PE=2 SV=1 - [BACE2_MOUSE]	1	0.959159	0.983642	0.97176	1.05142
O88696	Putative ATP-dependent Clp protease proteolytic subunit, mitochondrial OS=Mus musculus GN=Clpp PE=2 SV=1 - [CLPP_MOUSE]	1	0.959232	0.934987	1.00801	0.922367
Q61753	D-3-phosphoglycerate dehydrogenase OS=Mus musculus GN=Phgdh PE=1 SV=3 - [SERA_MOUSE]	1	0.959269	1.11666	1.16805	1.28699
P60487	Pyridoxal phosphate phosphatase OS=Mus musculus GN=Pdxp PE=1 SV=1 - [PLPP_MOUSE]	1	0.9593	1.05185	1.02774	1.084
Q9DBX5	Cytosolic phospholipase A2 OS=Mus musculus GN=Pla2g4a PE=2 SV=1 - [Q9DBX5_MOUSE]	1	0.95931	0.818145	0.78675	0.73196
O88665	Bromodomain-containing protein 7 OS=Mus musculus GN=Brd7 PE=1 SV=1 - [BRD7_MOUSE]	1	0.959503	0.853763	0.849592	0.722955
Q61239	Protein farnesyltransferase/geranylgeranyltransferase type-1 subunit alpha OS=Mus musculus GN=Fnta PE=1 SV=1 - [FNTA_MOUSE]	1	0.959562	1.03844	0.919809	0.957014
P62046	Leucine-rich repeat and calponin homology domain-containing protein 1 OS=Mus musculus GN=Lrch1 PE=1 SV=2 - [LRCH1_MOUSE]	1	0.959675	0.996622	0.89464	0.9442
Q3UDD3	Polymerase delta-interacting protein 3 OS=Mus musculus GN=Poldip3 PE=2 SV=1 - [Q3UDD3_MOUSE]	1	0.959695	0.842661	0.752403	0.739774
P68037	Ubiquitin-conjugating enzyme E2 L3 OS=Mus musculus GN=Ube2l3 PE=2 SV=1 - [UB2L3_MOUSE]	1	0.959717	1.04487	0.891129	1.02656
P40142	Transketolase OS=Mus musculus GN=Tkt PE=1 SV=1 - [TKT_MOUSE]	1	0.959732	1.06832	1.03371	1.09217
Q61171	Peroxiredoxin-2 OS=Mus musculus GN=Prdx2 PE=1 SV=3 - [PRDX2_MOUSE]	1	0.959769	1.00467	0.981069	0.99654
Q60760-3	Isoform 3 of Growth factor receptor-bound protein 10 OS=Mus musculus GN=Grb10 - [GRB10_MOUSE]	1	0.959832	0.852587	0.799971	0.755393
Q921V5	Alpha-1,6-mannosyl-glycoprotein 2-beta-N-acetylglucosaminyltransferase OS=Mus musculus GN=Mgat2 PE=2 SV=1 - [MGAT2_MOUSE]	1	0.959837	0.964135	0.633056	0.7913
Q91YN5-2	Isoform AGX1 of UDP-N-acetylhexosamine pyrophosphorylase OS=Mus musculus GN=Uap1 - [UAP1_MOUSE]	1	0.959867	1.0352	0.961447	1.09397
F7B6Z5	Cleavage and polyadenylation-specificity factor subunit 4 (Fragment) OS=Mus musculus GN=Cpsf4 PE=4 SV=1 - [F7B6Z5_MOUSE]	1	0.959964	0.904602	0.84946	0.882818
P37889-2	Isoform 2 of Fibulin-2 OS=Mus musculus GN=Fbln2 - [FBLN2_MOUSE]	1	0.959999	0.712939	0.702393	0.671083
P22935	Cellular retinoic acid-binding protein 2 OS=Mus musculus GN=Crabp2 PE=2 SV=2 - [RABP2_MOUSE]	1	0.960036	0.98154	1.00877	1.08025
Q9Z1Q2	Abhydrolase domain-containing protein 16A OS=Mus musculus GN=Abhd16a PE=1 SV=3 - [ABHGA_MOUSE]	1	0.960075	0.967698	0.997664	0.966296
P13439	Uridine 5'-monophosphate synthase OS=Mus musculus GN=Umps PE=2 SV=3 - [UMPS_MOUSE]	1	0.960084	0.981306	0.871655	0.916515
Q99JF8	PC4 and SFRS1-interacting protein OS=Mus musculus GN=Psip1 PE=1 SV=1 - [PSIP1_MOUSE]	1	0.960132	0.958359	1.00202	1.02164
Q9WUD1	STIP1 homology and U box-containing protein 1 OS=Mus musculus GN=Stub1 PE=1 SV=1 - [CHIP_MOUSE]	1	0.960244	0.915752	0.907432	1.00379
Q9CX00	IST1 homolog OS=Mus musculus GN=Ist1 PE=2 SV=1 - [IST1_MOUSE]	1	0.960277	0.932755	0.97434	0.994086
F8VQ28	Paxillin OS=Mus musculus GN=Pxn PE=2 SV=1 - [F8VQ28_MOUSE]	1	0.960354	0.92914	0.966016	0.965094
Q9CQ48	NudC domain-containing protein 2 OS=Mus musculus GN=Nudcd2 PE=1 SV=1 - [NUDC2_MOUSE]	1	0.960361	1.00749	0.881745	0.869925
Q9D0K2	Succinyl-CoA:3-ketoacid coenzyme A transferase 1, mitochondrial OS=Mus musculus GN=Oxct1 PE=1 SV=1 - [SCOT1_MOUSE]	1	0.960495	0.997203	1.03211	0.896629
E9PVQ3	SPATS2-like protein OS=Mus musculus GN=Spats2l PE=2 SV=1 - [E9PVQ3_MOUSE]	1	0.96059	0.832425	0.651286	0.657734
Q704Y3-2	Isoform 2 of Transient receptor potential cation channel subfamily V member 1 OS=Mus musculus GN=Trpv1 - [TRPV1_MOUSE]	1	0.960624	1.10051	1.0762	1.19385
Q80TS7	Dendrin OS=Mus musculus GN=Ddn PE=1 SV=3 - [DEND_MOUSE]	1	0.960724	1.11718	0.985411	0.974982
Q3UKC1	Tax1-binding protein 1 homolog OS=Mus musculus GN=Tax1bp1 PE=1 SV=2 - [TAXB1_MOUSE]	1	0.960737	0.936674	0.986264	0.960135
Q9Z2B9	Ribosomal protein S6 kinase alpha-4 OS=Mus musculus GN=Rps6ka4 PE=1 SV=2 - [KS6A4_MOUSE]	1	0.960776	1.01312	0.851301	1.04642
A2ARI0	Thioredoxin-related transmembrane protein 4 OS=Mus musculus GN=Tmx4 PE=2 SV=1 - [A2ARI0_MOUSE]	1	0.960834	0.90647	1.01689	0.909477
Q8BIE6	FERM domain-containing protein 4A OS=Mus musculus GN=Frmd4a PE=1 SV=2 - [FRM4A_MOUSE]	1	0.960848	0.95795	0.967224	1.01088
Q9JKV1	Proteasomal ubiquitin receptor ADRM1 OS=Mus musculus GN=Adrm1 PE=1 SV=2 - [ADRM1_MOUSE]	1	0.960883	1.00964	0.982664	1.01716
Q9ERK4	Exportin-2 OS=Mus musculus GN=Cse1l PE=2 SV=1 - [XPO2_MOUSE]	1	0.960933	0.945325	0.93079	0.969466
O08688	Calpain-5 OS=Mus musculus GN=Capn5 PE=2 SV=1 - [CAN5_MOUSE]	1	0.960997	0.994838	1.04336	0.997182
O08912	Polypeptide N-acetylgalactosaminyltransferase 1 OS=Mus musculus GN=Galnt1 PE=1 SV=1 - [GALT1_MOUSE]	1	0.961057	0.823819	0.712878	0.777693
Q9Z1G4-3	Isoform A1-III of V-type proton ATPase 116 kDa subunit a isoform 1 OS=Mus musculus GN=Atp6v0a1 - [VPP1_MOUSE]	1	0.961145	1.01182	1.03645	0.9995
D3Z700	TFIIH basal transcription factor complex helicase XPD subunit OS=Mus musculus GN=Ercc2 PE=2 SV=1 - [D3Z700_MOUSE]	1	0.96117	0.894519	0.76826	1.02884
Q7M739	Nuclear pore complex-associated intranuclear coiled-coil protein TPR OS=Mus musculus GN=Tpr PE=2 SV=1 - [Q7M739_MOUSE]	1	0.961193	0.871129	0.848402	0.784683
[truncated: 3,626 more rows]

## Sheet: Table 2 Muscle >2 peptide
UNiProt ID	Description	P12/P12	P15/12	P18/12	P21/P12	P24/P12
P26039	Talin-1 OS=Mus musculus GN=Tln1 PE=1 SV=2 - [TLN1_MOUSE]	1	0.960759	0.946083	0.864848	0.830899
Q8VDD5	Myosin-9 OS=Mus musculus GN=Myh9 PE=1 SV=4 - [MYH9_MOUSE]	1	0.912506	0.814762	0.694186	0.650525
Q80X90	Filamin-B OS=Mus musculus GN=Flnb PE=1 SV=3 - [FLNB_MOUSE]	1	0.907299	0.820033	0.68016	0.648735
P13541	Myosin-3 OS=Mus musculus GN=Myh3 PE=2 SV=2 - [MYH3_MOUSE]	1	0.464148	0.320863	0.290548	0.256174
Q68FD5	Clathrin heavy chain 1 OS=Mus musculus GN=Cltc PE=1 SV=3 - [CLH1_MOUSE]	1	0.884009	0.853173	0.772777	0.769119
Q9JKF1	Ras GTPase-activating-like protein IQGAP1 OS=Mus musculus GN=Iqgap1 PE=1 SV=2 - [IQGA1_MOUSE]	1	0.877451	0.769201	0.661462	0.627417
A2AVJ7	Ribosome-binding protein 1 OS=Mus musculus GN=Rrbp1 PE=2 SV=1 - [A2AVJ7_MOUSE]	1	0.770997	0.643653	0.553817	0.455601
Q91ZX7	Prolow-density lipoprotein receptor-related protein 1 OS=Mus musculus GN=Lrp1 PE=1 SV=1 - [LRP1_MOUSE]	1	0.830935	0.776929	0.698434	0.597574
Q61879	Myosin-10 OS=Mus musculus GN=Myh10 PE=1 SV=2 - [MYH10_MOUSE]	1	0.71312	0.598827	0.505777	0.465824
Q80X19-2	Isoform 2 of Collagen alpha-1(XIV) chain OS=Mus musculus GN=Col14a1 - [COEA1_MOUSE]	1	0.817272	0.703446	0.526064	0.443665
P13542	Myosin-8 OS=Mus musculus GN=Myh8 PE=1 SV=2 - [MYH8_MOUSE]	1	0.544701	0.415809	0.37165	0.322372
P11276	Fibronectin OS=Mus musculus GN=Fn1 PE=1 SV=4 - [FINC_MOUSE]	1	0.820129	0.736441	0.601173	0.592573
E9QAH1	Protein Golgb1 OS=Mus musculus GN=Golgb1 PE=2 SV=1 - [E9QAH1_MOUSE]	1	0.83617	0.813708	0.79568	0.739767
E9Q6A6	Collagen alpha-6(VI) chain OS=Mus musculus GN=Col6a6 PE=2 SV=2 - [E9Q6A6_MOUSE]	1	0.758353	0.688668	0.570977	0.493028
Q9WTQ5-2	Isoform 2 of A-kinase anchor protein 12 OS=Mus musculus GN=Akap12 - [AKA12_MOUSE]	1	0.773934	0.671587	0.569	0.504692
Q8VDJ3	Vigilin OS=Mus musculus GN=Hdlbp PE=1 SV=1 - [VIGLN_MOUSE]	1	0.856398	0.785572	0.758654	0.707949
Q8CIE6	Coatomer subunit alpha OS=Mus musculus GN=Copa PE=1 SV=2 - [COPA_MOUSE]	1	0.891216	0.794634	0.71106	0.670888
P20152	Vimentin OS=Mus musculus GN=Vim PE=1 SV=3 - [VIME_MOUSE]	1	0.865945	0.825593	0.687268	0.599714
Q9CU62	Structural maintenance of chromosomes protein 1A OS=Mus musculus GN=Smc1a PE=1 SV=4 - [SMC1A_MOUSE]	1	0.881089	0.836365	0.805625	0.793027
Q9CW03	Structural maintenance of chromosomes protein 3 OS=Mus musculus GN=Smc3 PE=1 SV=2 - [SMC3_MOUSE]	1	0.852171	0.813671	0.776617	0.737417
Q64511	DNA topoisomerase 2-beta OS=Mus musculus GN=Top2b PE=1 SV=2 - [TOP2B_MOUSE]	1	0.861157	0.809263	0.706781	0.689301
Q8BL66	Early endosome antigen 1 OS=Mus musculus GN=Eea1 PE=1 SV=2 - [EEA1_MOUSE]	1	0.91476	0.892373	0.879671	0.81563
P80314	T-complex protein 1 subunit beta OS=Mus musculus GN=Cct2 PE=1 SV=4 - [TCPB_MOUSE]	1	0.978978	0.937592	0.908511	0.907917
O08810	116 kDa U5 small nuclear ribonucleoprotein component OS=Mus musculus GN=Eftud2 PE=2 SV=1 - [U5S1_MOUSE]	1	0.89782	0.868081	0.820871	0.809298
Q61830	Macrophage mannose receptor 1 OS=Mus musculus GN=Mrc1 PE=1 SV=2 - [MRC1_MOUSE]	1	0.891469	0.791089	0.701148	0.664552
P26231	Catenin alpha-1 OS=Mus musculus GN=Ctnna1 PE=1 SV=1 - [CTNA1_MOUSE]	1	0.887955	0.777641	0.694908	0.65354
P08113	Endoplasmin OS=Mus musculus GN=Hsp90b1 PE=1 SV=2 - [ENPL_MOUSE]	1	0.827431	0.689264	0.604561	0.567938
Q9Z1Q9	Valine--tRNA ligase OS=Mus musculus GN=Vars PE=2 SV=1 - [SYVC_MOUSE]	1	0.980258	0.908065	0.842251	0.813011
Q9JIF7	Coatomer subunit beta OS=Mus musculus GN=Copb1 PE=1 SV=1 - [COPB_MOUSE]	1	0.916108	0.803784	0.681129	0.678822
O70318	Band 4.1-like protein 2 OS=Mus musculus GN=Epb41l2 PE=1 SV=2 - [E41L2_MOUSE]	1	0.911645	0.849609	0.741307	0.668405
E9QAI5	Protein Cad OS=Mus musculus GN=Cad PE=2 SV=1 - [E9QAI5_MOUSE]	1	0.810465	0.682505	0.561514	0.547304
Q9D0E1-2	Isoform 2 of Heterogeneous nuclear ribonucleoprotein M OS=Mus musculus GN=Hnrnpm - [HNRPM_MOUSE]	1	0.957051	0.930054	0.865396	0.859615
G3XA10	Heterogeneous nuclear ribonucleoprotein U OS=Mus musculus GN=Hnrnpu PE=4 SV=1 - [G3XA10_MOUSE]	1	0.902668	0.815981	0.761846	0.760648
E9QP46	Nesprin-2 OS=Mus musculus GN=Syne2 PE=2 SV=1 - [E9QP46_MOUSE]	1	0.893917	0.845247	0.840616	0.78357
P07356	Annexin A2 OS=Mus musculus GN=Anxa2 PE=1 SV=2 - [ANXA2_MOUSE]	1	0.87174	0.789764	0.786483	0.687977
P19324	Serpin H1 OS=Mus musculus GN=Serpinh1 PE=1 SV=3 - [SERPH_MOUSE]	1	0.757745	0.607609	0.483748	0.423047
Q8BMK4	Cytoskeleton-associated protein 4 OS=Mus musculus GN=Ckap4 PE=2 SV=2 - [CKAP4_MOUSE]	1	0.734509	0.613174	0.507311	0.451926
Q3UQ44	Ras GTPase-activating-like protein IQGAP2 OS=Mus musculus GN=Iqgap2 PE=1 SV=2 - [IQGA2_MOUSE]	1	0.727507	0.656991	0.615644	0.526091
Q61768	Kinesin-1 heavy chain OS=Mus musculus GN=Kif5b PE=1 SV=3 - [KINH_MOUSE]	1	0.995629	0.993784	0.978419	0.924647
Q3UPL0	Protein transport protein Sec31A OS=Mus musculus GN=Sec31a PE=1 SV=2 - [SC31A_MOUSE]	1	0.914068	0.727642	0.603907	0.524655
Q8K009	Mitochondrial 10-formyltetrahydrofolate dehydrogenase OS=Mus musculus GN=Aldh1l2 PE=2 SV=2 - [AL1L2_MOUSE]	1	0.854119	0.827765	0.759336	0.671304
Q91YQ5	Dolichyl-diphosphooligosaccharide--protein glycosyltransferase subunit 1 OS=Mus musculus GN=Rpn1 PE=2 SV=1 - [RPN1_MOUSE]	1	0.823077	0.759855	0.74372	0.740025
P26041	Moesin OS=Mus musculus GN=Msn PE=1 SV=3 - [MOES_MOUSE]	1	0.9936	0.841861	0.686358	0.645456
Q6ZQ38	Cullin-associated NEDD8-dissociated protein 1 OS=Mus musculus GN=Cand1 PE=2 SV=2 - [CAND1_MOUSE]	1	0.953801	0.854105	0.769139	0.733212
Q9EPU0-2	Isoform 2 of Regulator of nonsense transcripts 1 OS=Mus musculus GN=Upf1 - [RENT1_MOUSE]	1	0.952219	0.871066	0.858821	0.821702
P08003	Protein disulfide-isomerase A4 OS=Mus musculus GN=Pdia4 PE=1 SV=3 - [PDIA4_MOUSE]	1	0.854279	0.748085	0.631347	0.562082
P58871	182 kDa tankyrase-1-binding protein OS=Mus musculus GN=Tnks1bp1 PE=1 SV=2 - [TB182_MOUSE]	1	0.993407	0.884903	0.838555	0.818234
P70168	Importin subunit beta-1 OS=Mus musculus GN=Kpnb1 PE=1 SV=2 - [IMB1_MOUSE]	1	0.938073	0.878965	0.861262	0.859787
Q3UW53	Protein Niban OS=Mus musculus GN=Fam129a PE=1 SV=2 - [NIBAN_MOUSE]	1	0.9072	0.823125	0.784553	0.650583
B7ZWL1	CCR4-NOT transcription complex subunit 1 OS=Mus musculus GN=Cnot1 PE=2 SV=1 - [B7ZWL1_MOUSE]	1	0.90705	0.860165	0.820972	0.793646
Q62318	Transcription intermediary factor 1-beta OS=Mus musculus GN=Trim28 PE=1 SV=3 - [TIF1B_MOUSE]	1	0.836894	0.753945	0.690544	0.594132
Q9JKR6	Hypoxia up-regulated protein 1 OS=Mus musculus GN=Hyou1 PE=1 SV=1 - [HYOU1_MOUSE]	1	0.913855	0.789342	0.73674	0.716799
O55029	Coatomer subunit beta' OS=Mus musculus GN=Copb2 PE=2 SV=2 - [COPB2_MOUSE]	1	0.885944	0.743776	0.612666	0.574913
Q6DFZ1	Golgi-specific brefeldin A-resistance factor 1 OS=Mus musculus GN=Gbf1 PE=1 SV=1 - [Q6DFZ1_MOUSE]	1	0.879788	0.829143	0.807992	0.757726
P17427	AP-2 complex subunit alpha-2 OS=Mus musculus GN=Ap2a2 PE=1 SV=2 - [AP2A2_MOUSE]	1	0.951194	0.88497	0.832619	0.725591
Q8VD75	Huntingtin-interacting protein 1 OS=Mus musculus GN=Hip1 PE=1 SV=2 - [HIP1_MOUSE]	1	0.906757	0.771544	0.769421	0.699516
P48036	Annexin A5 OS=Mus musculus GN=Anxa5 PE=1 SV=1 - [ANXA5_MOUSE]	1	0.899083	0.776453	0.645758	0.565336
P80317	T-complex protein 1 subunit zeta OS=Mus musculus GN=Cct6a PE=1 SV=3 - [TCPZ_MOUSE]	1	0.945844	0.850334	0.826425	0.79279
Q8BH61	Coagulation factor XIII A chain OS=Mus musculus GN=F13a1 PE=2 SV=3 - [F13A_MOUSE]	1	0.919628	0.915933	0.906433	0.819052
G3X922	MCG115602 OS=Mus musculus GN=Dnajc13 PE=4 SV=1 - [G3X922_MOUSE]	1	0.893195	0.851493	0.776248	0.72786
O08553	Dihydropyrimidinase-related protein 2 OS=Mus musculus GN=Dpysl2 PE=1 SV=2 - [DPYL2_MOUSE]	1	0.996017	0.990008	0.851423	0.780644
G3UYD0	General transcription factor II-I OS=Mus musculus GN=Gtf2i PE=2 SV=1 - [G3UYD0_MOUSE]	1	0.986838	0.887208	0.789976	0.745509
Q3U0V1	Far upstream element-binding protein 2 OS=Mus musculus GN=Khsrp PE=1 SV=2 - [FUBP2_MOUSE]	1	0.957701	0.944604	0.918771	0.846848
P17426-2	Isoform B of AP-2 complex subunit alpha-1 OS=Mus musculus GN=Ap2a1 - [AP2A1_MOUSE]	1	0.927681	0.896095	0.824973	0.822104
Q5XJY5	Coatomer subunit delta OS=Mus musculus GN=Arcn1 PE=2 SV=2 - [COPD_MOUSE]	1	0.904947	0.800781	0.701075	0.614795
P24270	Catalase OS=Mus musculus GN=Cat PE=1 SV=4 - [CATA_MOUSE]	1	0.991899	0.965488	0.783742	0.687413
P10107	Annexin A1 OS=Mus musculus GN=Anxa1 PE=1 SV=2 - [ANXA1_MOUSE]	1	0.937348	0.827078	0.706594	0.621731
F8VPK5	Rho-associated protein kinase 2 OS=Mus musculus GN=Rock2 PE=2 SV=1 - [F8VPK5_MOUSE]	1	0.915348	0.76171	0.747186	0.692556
E9PWE8	Dihydropyrimidinase-related protein 3 OS=Mus musculus GN=Dpysl3 PE=2 SV=1 - [E9PWE8_MOUSE]	1	0.879596	0.714936	0.562627	0.531106
Q61553	Fascin OS=Mus musculus GN=Fscn1 PE=1 SV=4 - [FSCN1_MOUSE]	1	0.94331	0.795885	0.609361	0.551959
Q9Z1T1	AP-3 complex subunit beta-1 OS=Mus musculus GN=Ap3b1 PE=1 SV=2 - [AP3B1_MOUSE]	1	0.94312	0.909877	0.720963	0.669912
A2A6U3	Septin-9 OS=Mus musculus GN=Sept9 PE=2 SV=1 - [A2A6U3_MOUSE]	1	0.903433	0.796755	0.708621	0.627828
Q501J6	Probable ATP-dependent RNA helicase DDX17 OS=Mus musculus GN=Ddx17 PE=2 SV=1 - [DDX17_MOUSE]	1	0.889581	0.757307	0.665411	0.640407
Q8CBM2	Aspartyl/asparaginyl beta-hydroxylase OS=Mus musculus GN=Asph PE=2 SV=1 - [Q8CBM2_MOUSE]	1	0.883811	0.841372	0.79359	0.775469
Q6IRU2	Tropomyosin alpha-4 chain OS=Mus musculus GN=Tpm4 PE=2 SV=3 - [TPM4_MOUSE]	1	0.880672	0.730533	0.552496	0.546088
O55131	Septin-7 OS=Mus musculus GN=Sept7 PE=1 SV=1 - [SEPT7_MOUSE]	1	0.863547	0.81746	0.720053	0.697707
P32067	Lupus La protein homolog OS=Mus musculus GN=Ssb PE=2 SV=1 - [LA_MOUSE]	1	0.861225	0.753485	0.658899	0.640389
A2ACG7	Dolichyl-diphosphooligosaccharide--protein glycosyltransferase subunit 2 OS=Mus musculus GN=Rpn2 PE=2 SV=1 - [A2ACG7_MOUSE]	1	0.843387	0.818983	0.753508	0.717465
A2AKI5	Integrin alpha-V light chain OS=Mus musculus GN=Itgav PE=2 SV=1 - [A2AKI5_MOUSE]	1	0.808727	0.685798	0.645598	0.591244
Q9QZE5	Coatomer subunit gamma-1 OS=Mus musculus GN=Copg1 PE=2 SV=1 - [COPG1_MOUSE]	1	0.88507	0.751218	0.629647	0.626768
Q02248	Catenin beta-1 OS=Mus musculus GN=Ctnnb1 PE=1 SV=1 - [CTNB1_MOUSE]	1	0.869745	0.78801	0.71016	0.681773
Q9DBG3	AP-2 complex subunit beta OS=Mus musculus GN=Ap2b1 PE=1 SV=1 - [AP2B1_MOUSE]	1	0.853432	0.817101	0.739169	0.693566
E9Q512	Protein Trip11 OS=Mus musculus GN=Trip11 PE=2 SV=1 - [E9Q512_MOUSE]	1	0.836504	0.756168	0.742074	0.736168
Q9R0E2	Procollagen-lysine,2-oxoglutarate 5-dioxygenase 1 OS=Mus musculus GN=Plod1 PE=1 SV=1 - [PLOD1_MOUSE]	1	0.819766	0.652894	0.546379	0.54164
Q9Z110-2	Isoform Short of Delta-1-pyrroline-5-carboxylate synthase OS=Mus musculus GN=Aldh18a1 - [P5CS_MOUSE]	1	0.777005	0.646791	0.559482	0.436772
Q99KC8	von Willebrand factor A domain-containing protein 5A OS=Mus musculus GN=Vwa5a PE=1 SV=2 - [VMA5A_MOUSE]	1	0.999946	0.970952	0.869809	0.796812
P62270	40S ribosomal protein S18 OS=Mus musculus GN=Rps18 PE=1 SV=3 - [RS18_MOUSE]	1	0.962153	0.894628	0.873133	0.811074
P30416	Peptidyl-prolyl cis-trans isomerase FKBP4 OS=Mus musculus GN=Fkbp4 PE=1 SV=5 - [FKBP4_MOUSE]	1	0.941114	0.747023	0.700426	0.629163
Q6P8X1	Sorting nexin-6 OS=Mus musculus GN=Snx6 PE=1 SV=2 - [SNX6_MOUSE]	1	0.935629	0.860795	0.727627	0.662767
P14211	Calreticulin OS=Mus musculus GN=Calr PE=1 SV=1 - [CALR_MOUSE]	1	0.898603	0.761832	0.656073	0.642133
P40124	Adenylyl cyclase-associated protein 1 OS=Mus musculus GN=Cap1 PE=1 SV=4 - [CAP1_MOUSE]	1	0.89515	0.751522	0.620581	0.535515
Q3TML0	Protein disulfide-isomerase A6 OS=Mus musculus GN=Pdia6 PE=2 SV=1 - [Q3TML0_MOUSE]	1	0.820775	0.692226	0.643158	0.627829
Q61576	Peptidyl-prolyl cis-trans isomerase FKBP10 OS=Mus musculus GN=Fkbp10 PE=1 SV=2 - [FKB10_MOUSE]	1	0.774494	0.675271	0.573836	0.479081
Q9QXS6-3	Isoform E2 of Drebrin OS=Mus musculus GN=Dbn1 - [DREB_MOUSE]	1	0.758478	0.550421	0.474106	0.425551
Q60715-2	Isoform 2 of Prolyl 4-hydroxylase subunit alpha-1 OS=Mus musculus GN=P4ha1 - [P4HA1_MOUSE]	1	0.710032	0.622728	0.538811	0.391613
Q9WVA4	Transgelin-2 OS=Mus musculus GN=Tagln2 PE=1 SV=4 - [TAGL2_MOUSE]	1	0.970297	0.806752	0.631378	0.566986
Q9QYR6	Microtubule-associated protein 1A OS=Mus musculus GN=Map1a PE=1 SV=2 - [MAP1A_MOUSE]	1	0.938947	0.856425	0.831123	0.789271
D3Z0M9	MCG18410, isoform CRA_a OS=Mus musculus GN=Ddx23 PE=3 SV=1 - [D3Z0M9_MOUSE]	1	0.919264	0.870668	0.783753	0.665309
Q62465	Synaptic vesicle membrane protein VAT-1 homolog OS=Mus musculus GN=Vat1 PE=1 SV=3 - [VAT1_MOUSE]	1	0.909418	0.847767	0.808268	0.732618
Q810B6	Ankyrin repeat and FYVE domain-containing protein 1 OS=Mus musculus GN=Ankfy1 PE=2 SV=2 - [ANFY1_MOUSE]	1	0.902287	0.79064	0.668329	0.598215
P42208	Septin-2 OS=Mus musculus GN=Sept2 PE=1 SV=2 - [SEPT2_MOUSE]	1	0.899894	0.850509	0.839384	0.793104
P28660	Nck-associated protein 1 OS=Mus musculus GN=Nckap1 PE=1 SV=2 - [NCKP1_MOUSE]	1	0.894378	0.86806	0.798307	0.772796
Q9JHJ0	Tropomodulin-3 OS=Mus musculus GN=Tmod3 PE=1 SV=1 - [TMOD3_MOUSE]	1	0.838085	0.732635	0.655599	0.62954
P16045	Galectin-1 OS=Mus musculus GN=Lgals1 PE=1 SV=3 - [LEG1_MOUSE]	1	0.821865	0.796966	0.708076	0.652481
P11688	Integrin alpha-5 OS=Mus musculus GN=Itga5 PE=1 SV=3 - [ITA5_MOUSE]	1	0.787098	0.714159	0.674274	0.635345
G3X956	Protein Supt16 OS=Mus musculus GN=Supt16 PE=4 SV=1 - [G3X956_MOUSE]	1	0.770091	0.615007	0.557036	0.509654
P27046	Alpha-mannosidase 2 OS=Mus musculus GN=Man2a1 PE=1 SV=2 - [MA2A1_MOUSE]	1	0.705331	0.552608	0.517755	0.432814
Q9Z1F9	SUMO-activating enzyme subunit 2 OS=Mus musculus GN=Uba2 PE=2 SV=1 - [SAE2_MOUSE]	1	0.998168	0.957709	0.865169	0.74936
Q9Z1G3	V-type proton ATPase subunit C 1 OS=Mus musculus GN=Atp6v1c1 PE=1 SV=4 - [VATC1_MOUSE]	1	0.993756	0.956325	0.907219	0.900099
Q61792	LIM and SH3 domain protein 1 OS=Mus musculus GN=Lasp1 PE=1 SV=1 - [LASP1_MOUSE]	1	0.99072	0.89381	0.780411	0.759239
P17742	Peptidyl-prolyl cis-trans isomerase A OS=Mus musculus GN=Ppia PE=1 SV=2 - [PPIA_MOUSE]	1	0.987704	0.945856	0.854544	0.795555
Q5UE59	Kinesin light chain 1 OS=Mus musculus GN=Klc1 PE=2 SV=1 - [Q5UE59_MOUSE]	1	0.978015	0.875255	0.865802	0.731439
G3X928	SEC23-interacting protein OS=Mus musculus GN=Sec23ip PE=4 SV=1 - [G3X928_MOUSE]	1	0.972415	0.848395	0.772569	0.768912
E9QPI5	Sister chromatid cohesion protein PDS5 homolog A OS=Mus musculus GN=Pds5a PE=4 SV=1 - [E9QPI5_MOUSE]	1	0.96311	0.947969	0.914062	0.847875
Q7M6Y3-2	Isoform 2 of Phosphatidylinositol-binding clathrin assembly protein OS=Mus musculus GN=Picalm - [PICA_MOUSE]	1	0.957044	0.937894	0.843398	0.821883
P18760	Cofilin-1 OS=Mus musculus GN=Cfl1 PE=1 SV=3 - [COF1_MOUSE]	1	0.951729	0.806368	0.627044	0.561482
O35685	Nuclear migration protein nudC OS=Mus musculus GN=Nudc PE=1 SV=1 - [NUDC_MOUSE]	1	0.947008	0.787562	0.666638	0.642188
Q9JLJ2	4-trimethylaminobutyraldehyde dehydrogenase OS=Mus musculus GN=Aldh9a1 PE=1 SV=1 - [AL9A1_MOUSE]	1	0.936381	0.871817	0.833143	0.685108
Q924C1	Exportin-5 OS=Mus musculus GN=Xpo5 PE=2 SV=1 - [XPO5_MOUSE]	1	0.925701	0.785561	0.750037	0.652391
Q9CWK8	Sorting nexin-2 OS=Mus musculus GN=Snx2 PE=1 SV=2 - [SNX2_MOUSE]	1	0.919642	0.86072	0.782451	0.676707
Q6P5D8	Structural maintenance of chromosomes flexible hinge domain-containing protein 1 OS=Mus musculus GN=Smchd1 PE=1 SV=2 - [SMHD1_MOUSE]	1	0.908106	0.833596	0.771588	0.697319
P35550	rRNA 2'-O-methyltransferase fibrillarin OS=Mus musculus GN=Fbl PE=1 SV=2 - [FBRL_MOUSE]	1	0.90238	0.891411	0.83205	0.827364
Q60598	Src substrate cortactin OS=Mus musculus GN=Cttn PE=1 SV=2 - [SRC8_MOUSE]	1	0.901549	0.868005	0.725838	0.692795
P47856-2	Isoform 2 of Glutamine--fructose-6-phosphate aminotransferase [isomerizing] 1 OS=Mus musculus GN=Gfpt1 - [GFPT1_MOUSE]	1	0.900704	0.788163	0.76644	0.71815
Q9R190	Metastasis-associated protein MTA2 OS=Mus musculus GN=Mta2 PE=1 SV=1 - [MTA2_MOUSE]	1	0.899844	0.867148	0.835757	0.796943
Q3TWV4	AP-2 complex subunit mu OS=Mus musculus GN=Ap2m1 PE=2 SV=1 - [Q3TWV4_MOUSE]	1	0.89567	0.848049	0.740688	0.738765
E9PX48	Dedicator of cytokinesis protein 7 OS=Mus musculus GN=Dock7 PE=2 SV=1 - [E9PX48_MOUSE]	1	0.889773	0.884577	0.716718	0.711198
Q62419	Endophilin-A2 OS=Mus musculus GN=Sh3gl1 PE=1 SV=1 - [SH3G1_MOUSE]	1	0.881372	0.719407	0.58121	0.562717
B1AZI6	THO complex subunit 2 OS=Mus musculus GN=Thoc2 PE=2 SV=1 - [THOC2_MOUSE]	1	0.867554	0.770418	0.683419	0.630475
Q64449	C-type mannose receptor 2 OS=Mus musculus GN=Mrc2 PE=1 SV=3 - [MRC2_MOUSE]	1	0.843496	0.626264	0.595425	0.508469
D3YYF2	Protein polybromo-1 (Fragment) OS=Mus musculus GN=Pbrm1 PE=2 SV=1 - [D3YYF2_MOUSE]	1	0.815427	0.771858	0.746662	0.697235
E9PXX7	Thioredoxin domain-containing protein 5 OS=Mus musculus GN=Txndc5 PE=2 SV=1 - [E9PXX7_MOUSE]	1	0.803093	0.660135	0.598357	0.576781
Q9WV91	Prostaglandin F2 receptor negative regulator OS=Mus musculus GN=Ptgfrn PE=1 SV=2 - [FPRP_MOUSE]	1	0.730193	0.690119	0.686395	0.639524
Q3V1T4	Prolyl 3-hydroxylase 1 OS=Mus musculus GN=Lepre1 PE=2 SV=2 - [P3H1_MOUSE]	1	0.719961	0.530715	0.399195	0.35832
O55222	Integrin-linked protein kinase OS=Mus musculus GN=Ilk PE=1 SV=2 - [ILK_MOUSE]	1	0.97638	0.857142	0.791283	0.761108
P50518	V-type proton ATPase subunit E 1 OS=Mus musculus GN=Atp6v1e1 PE=1 SV=2 - [VATE1_MOUSE]	1	0.975663	0.965864	0.947895	0.926457
Q91YP2	Neurolysin, mitochondrial OS=Mus musculus GN=Nln PE=2 SV=1 - [NEUL_MOUSE]	1	0.971751	0.941388	0.895803	0.889292
P68254	14-3-3 protein theta OS=Mus musculus GN=Ywhaq PE=1 SV=1 - [1433T_MOUSE]	1	0.967636	0.780754	0.687913	0.616247
P70698	CTP synthase 1 OS=Mus musculus GN=Ctps1 PE=1 SV=2 - [PYRG1_MOUSE]	1	0.958979	0.825546	0.802463	0.756709
Q8CIN4	Serine/threonine-protein kinase PAK 2 OS=Mus musculus GN=Pak2 PE=1 SV=1 - [PAK2_MOUSE]	1	0.95554	0.876125	0.759069	0.753606
Q91V41	Ras-related protein Rab-14 OS=Mus musculus GN=Rab14 PE=1 SV=3 - [RAB14_MOUSE]	1	0.94857	0.834225	0.822095	0.806982
P63101	14-3-3 protein zeta/delta OS=Mus musculus GN=Ywhaz PE=1 SV=1 - [1433Z_MOUSE]	1	0.920448	0.887241	0.771251	0.738665
P97742	Carnitine O-palmitoyltransferase 1, liver isoform OS=Mus musculus GN=Cpt1a PE=1 SV=4 - [CPT1A_MOUSE]	1	0.920104	0.856952	0.746493	0.68605
Q9EQ06	Estradiol 17-beta-dehydrogenase 11 OS=Mus musculus GN=Hsd17b11 PE=2 SV=1 - [DHB11_MOUSE]	1	0.911752	0.872684	0.80922	0.772697
Q9DAW9	Calponin-3 OS=Mus musculus GN=Cnn3 PE=2 SV=1 - [CNN3_MOUSE]	1	0.905325	0.724504	0.671179	0.583592
Q9QYC0-2	Isoform 2 of Alpha-adducin OS=Mus musculus GN=Add1 - [ADDA_MOUSE]	1	0.884846	0.813242	0.754423	0.637646
Q3UQ28	Peroxidasin homolog OS=Mus musculus GN=Pxdn PE=2 SV=2 - [PXDN_MOUSE]	1	0.877744	0.67883	0.455094	0.415147
Q7TT50	Serine/threonine-protein kinase MRCK beta OS=Mus musculus GN=Cdc42bpb PE=1 SV=2 - [MRCKB_MOUSE]	1	0.877362	0.852844	0.849438	0.800159
Q8VHM5	Heterogeneous nuclear ribonucleoprotein R OS=Mus musculus GN=Hnrnpr PE=2 SV=1 - [Q8VHM5_MOUSE]	1	0.867532	0.827569	0.824279	0.780484
Q60716-2	Isoform IIa of Prolyl 4-hydroxylase subunit alpha-2 OS=Mus musculus GN=P4ha2 - [P4HA2_MOUSE]	1	0.859407	0.646061	0.577562	0.555196
Q64012-2	Isoform 1 of RNA-binding protein Raly OS=Mus musculus GN=Raly - [RALY_MOUSE]	1	0.832511	0.826151	0.682015	0.68008
Q9D0F3	Protein ERGIC-53 OS=Mus musculus GN=Lman1 PE=2 SV=1 - [LMAN1_MOUSE]	1	0.822454	0.773648	0.763342	0.687755
Q61753	D-3-phosphoglycerate dehydrogenase OS=Mus musculus GN=Phgdh PE=1 SV=3 - [SERA_MOUSE]	1	0.821445	0.688375	0.554966	0.492837
O54734	Dolichyl-diphosphooligosaccharide--protein glycosyltransferase 48 kDa subunit OS=Mus musculus GN=Ddost PE=1 SV=2 - [OST48_MOUSE]	1	0.803318	0.72316	0.686817	0.642123
P97321-3	Isoform 3 of Seprase OS=Mus musculus GN=Fap - [SEPR_MOUSE]	1	0.801305	0.604391	0.427281	0.325036
Q922Q8	Leucine-rich repeat-containing protein 59 OS=Mus musculus GN=Lrrc59 PE=2 SV=1 - [LRC59_MOUSE]	1	0.771219	0.664578	0.593888	0.581394
Q9D964	Glycine amidinotransferase, mitochondrial OS=Mus musculus GN=Gatm PE=1 SV=1 - [GATM_MOUSE]	1	0.734564	0.557459	0.449408	0.442983
Q9Z247	Peptidyl-prolyl cis-trans isomerase FKBP9 OS=Mus musculus GN=Fkbp9 PE=1 SV=1 - [FKBP9_MOUSE]	1	0.71665	0.513981	0.427075	0.380828
E9QMH7	Inhibitor of nuclear factor kappa-B kinase-interacting protein OS=Mus musculus GN=Ikbip PE=2 SV=1 - [E9QMH7_MOUSE]	1	0.706904	0.619292	0.506228	0.444141
Q91XV3	Brain acid soluble protein 1 OS=Mus musculus GN=Basp1 PE=1 SV=3 - [BASP1_MOUSE]	1	0.669633	0.51974	0.320438	0.298522
P70261	Paladin OS=Mus musculus GN=Pald1 PE=1 SV=1 - [PALD_MOUSE]	1	0.98642	0.958051	0.863323	0.760745
Q9R1T2-2	Isoform 2 of SUMO-activating enzyme subunit 1 OS=Mus musculus GN=Sae1 - [SAE1_MOUSE]	1	0.981706	0.913211	0.797155	0.754272
G3UXY0	Proteasome activator complex subunit 1 OS=Mus musculus GN=Psme1 PE=2 SV=1 - [G3UXY0_MOUSE]	1	0.97877	0.953608	0.82889	0.740128
Q9ER67	Maged2 protein OS=Mus musculus GN=Maged2 PE=2 SV=1 - [Q9ER67_MOUSE]	1	0.967972	0.850701	0.741834	0.717555
P62962	Profilin-1 OS=Mus musculus GN=Pfn1 PE=1 SV=2 - [PROF1_MOUSE]	1	0.965544	0.89179	0.734368	0.653295
P63085	Mitogen-activated protein kinase 1 OS=Mus musculus GN=Mapk1 PE=1 SV=3 - [MK01_MOUSE]	1	0.964095	0.867905	0.814798	0.756459
P23475	X-ray repair cross-complementing protein 6 OS=Mus musculus GN=Xrcc6 PE=1 SV=5 - [XRCC6_MOUSE]	1	0.956542	0.945678	0.928241	0.879427
Q08481-3	Isoform 3 of Platelet endothelial cell adhesion molecule OS=Mus musculus GN=Pecam1 - [PECA1_MOUSE]	1	0.956068	0.921227	0.8509	0.782582
Q61233	Plastin-2 OS=Mus musculus GN=Lcp1 PE=1 SV=4 - [PLSL_MOUSE]	1	0.953555	0.867767	0.784874	0.682417
Q3TAI4	Tumor protein D52-like 2, isoform CRA_c OS=Mus musculus GN=Tpd52l2 PE=2 SV=1 - [Q3TAI4_MOUSE]	1	0.93989	0.936872	0.853711	0.832184
Q9CQC6	Basic leucine zipper and W2 domain-containing protein 1 OS=Mus musculus GN=Bzw1 PE=1 SV=1 - [BZW1_MOUSE]	1	0.917157	0.787745	0.702097	0.66922
Q9WUD1	STIP1 homology and U box-containing protein 1 OS=Mus musculus GN=Stub1 PE=1 SV=1 - [CHIP_MOUSE]	1	0.915432	0.79995	0.77893	0.77251
Q9D154	Leukocyte elastase inhibitor A OS=Mus musculus GN=Serpinb1a PE=1 SV=1 - [ILEUA_MOUSE]	1	0.910477	0.82442	0.782489	0.709703
P28658	Ataxin-10 OS=Mus musculus GN=Atxn10 PE=1 SV=2 - [ATX10_MOUSE]	1	0.907684	0.802395	0.711867	0.67478
Q6NZD2	Sorting nexin 1 OS=Mus musculus GN=Snx1 PE=2 SV=1 - [Q6NZD2_MOUSE]	1	0.905234	0.727603	0.588677	0.541292
E9Q175	Unconventional myosin-VI OS=Mus musculus GN=Myo6 PE=2 SV=1 - [E9Q175_MOUSE]	1	0.899448	0.849244	0.843559	0.723339
P81117	Nucleobindin-2 OS=Mus musculus GN=Nucb2 PE=1 SV=2 - [NUCB2_MOUSE]	1	0.893252	0.823517	0.735109	0.631783
P27659	60S ribosomal protein L3 OS=Mus musculus GN=Rpl3 PE=2 SV=3 - [RL3_MOUSE]	1	0.87388	0.785476	0.579069	0.51954
Q8BGJ5	MCG13402, isoform CRA_a OS=Mus musculus GN=Ptbp1 PE=2 SV=1 - [Q8BGJ5_MOUSE]	1	0.856175	0.782312	0.696384	0.683146
Q99JF8	PC4 and SFRS1-interacting protein OS=Mus musculus GN=Psip1 PE=1 SV=1 - [PSIP1_MOUSE]	1	0.848	0.800813	0.794915	0.621506
A2ATP6	Myelin expression factor 2 OS=Mus musculus GN=Myef2 PE=2 SV=2 - [A2ATP6_MOUSE]	1	0.83894	0.754201	0.658808	0.605665
E9PYT3	Atlastin-3 OS=Mus musculus GN=Atl3 PE=2 SV=1 - [E9PYT3_MOUSE]	1	0.833385	0.817835	0.779034	0.701595
Q8C167-2	Isoform 2 of Prolyl endopeptidase-like OS=Mus musculus GN=Prepl - [PPCEL_MOUSE]	1	0.830878	0.51872	0.448724	0.379297
P39053-3	Isoform 3 of Dynamin-1 OS=Mus musculus GN=Dnm1 - [DYN1_MOUSE]	1	0.827046	0.781586	0.774188	0.641018
F8VPU2	Protein Farp1 OS=Mus musculus GN=Farp1 PE=2 SV=1 - [F8VPU2_MOUSE]	1	0.815359	0.753408	0.702333	0.694277
Q9CXY6	Interleukin enhancer-binding factor 2 OS=Mus musculus GN=Ilf2 PE=1 SV=1 - [ILF2_MOUSE]	1	0.80333	0.7727	0.722491	0.702212
Q9ERG0-2	Isoform Alpha of LIM domain and actin-binding protein 1 OS=Mus musculus GN=Lima1 - [LIMA1_MOUSE]	1	0.797878	0.653045	0.547023	0.540531
Q8BFZ9	Erlin-2 OS=Mus musculus GN=Erlin2 PE=1 SV=1 - [ERLN2_MOUSE]	1	0.787628	0.726026	0.716658	0.681679
P26645	Myristoylated alanine-rich C-kinase substrate OS=Mus musculus GN=Marcks PE=1 SV=2 - [MARCS_MOUSE]	1	0.778506	0.539268	0.330493	0.257727
B7ZCL8	55 kDa erythrocyte membrane protein OS=Mus musculus GN=Mpp1 PE=2 SV=1 - [B7ZCL8_MOUSE]	1	0.999743	0.987427	0.937113	0.910984
E9Q634	Unconventional myosin-Ie OS=Mus musculus GN=Myo1e PE=1 SV=1 - [MYO1E_MOUSE]	1	0.996636	0.901355	0.744637	0.714238
Q9WV54	Acid ceramidase OS=Mus musculus GN=Asah1 PE=1 SV=1 - [ASAH1_MOUSE]	1	0.984249	0.934813	0.897697	0.8896
Q80TH2-1	Isoform 1 of Protein LAP2 OS=Mus musculus GN=Erbb2ip - [LAP2_MOUSE]	1	0.973727	0.959768	0.956931	0.86208
O88712-2	Isoform 2 of C-terminal-binding protein 1 OS=Mus musculus GN=Ctbp1 - [CTBP1_MOUSE]	1	0.971469	0.928327	0.860912	0.845531
Q9CQF9	Prenylcysteine oxidase OS=Mus musculus GN=Pcyox1 PE=1 SV=1 - [PCYOX_MOUSE]	1	0.94348	0.900257	0.895798	0.882248
Q99MR6-3	Isoform C of Serrate RNA effector molecule homolog OS=Mus musculus GN=Srrt - [SRRT_MOUSE]	1	0.942151	0.849776	0.849653	0.801204
Q9Z1Q5	Chloride intracellular channel protein 1 OS=Mus musculus GN=Clic1 PE=1 SV=3 - [CLIC1_MOUSE]	1	0.929414	0.743424	0.585671	0.514426
Q9WUM4	Coronin-1C OS=Mus musculus GN=Coro1c PE=1 SV=2 - [COR1C_MOUSE]	1	0.908137	0.775648	0.680252	0.611664
Q8K4Q8	Collectin-12 OS=Mus musculus GN=Colec12 PE=1 SV=1 - [COL12_MOUSE]	1	0.901849	0.835042	0.743662	0.604046
Q9Z2N8	Actin-like protein 6A OS=Mus musculus GN=Actl6a PE=1 SV=2 - [ACL6A_MOUSE]	1	0.896425	0.787639	0.684926	0.650843
Q99LD8	N(G),N(G)-dimethylarginine dimethylaminohydrolase 2 OS=Mus musculus GN=Ddah2 PE=1 SV=1 - [DDAH2_MOUSE]	1	0.890596	0.780069	0.616886	0.576382
Q6P4S8	Integrator complex subunit 1 OS=Mus musculus GN=Ints1 PE=1 SV=2 - [INT1_MOUSE]	1	0.890336	0.818669	0.785972	0.781351
O35638	Cohesin subunit SA-2 OS=Mus musculus GN=Stag2 PE=1 SV=3 - [STAG2_MOUSE]	1	0.882871	0.820373	0.757769	0.679636
Q8C166	Copine-1 OS=Mus musculus GN=Cpne1 PE=1 SV=1 - [CPNE1_MOUSE]	1	0.862992	0.745414	0.632189	0.58321
Q99K01-3	Isoform 3 of Pyridoxal-dependent decarboxylase domain-containing protein 1 OS=Mus musculus GN=Pdxdc1 - [PDXD1_MOUSE]	1	0.83767	0.66948	0.6448	0.552153
O70589-3	Isoform 3 of Peripheral plasma membrane protein CASK OS=Mus musculus GN=Cask - [CSKP_MOUSE]	1	0.837368	0.749659	0.692743	0.596919
Q9Z2X1	Heterogeneous nuclear ribonucleoprotein F OS=Mus musculus GN=Hnrnpf PE=1 SV=3 - [HNRPF_MOUSE]	1	0.834328	0.816461	0.758902	0.721669
Q6NXL1	Protein Sec24d OS=Mus musculus GN=Sec24d PE=2 SV=1 - [Q6NXL1_MOUSE]	1	0.817867	0.678143	0.54791	0.47501
B2RXS4	Plexin-B2 OS=Mus musculus GN=Plxnb2 PE=1 SV=1 - [PLXB2_MOUSE]	1	0.798688	0.748115	0.709605	0.685038
P97310	DNA replication licensing factor MCM2 OS=Mus musculus GN=Mcm2 PE=1 SV=3 - [MCM2_MOUSE]	1	0.764503	0.552532	0.466628	0.456276
Q9WV92-6	Isoform 6 of Band 4.1-like protein 3 OS=Mus musculus GN=Epb41l3 - [E41L3_MOUSE]	1	0.753728	0.708928	0.622077	0.530876
P49718	DNA replication licensing factor MCM5 OS=Mus musculus GN=Mcm5 PE=2 SV=1 - [MCM5_MOUSE]	1	0.732746	0.376075	0.338989	0.310789
Q05186	Reticulocalbin-1 OS=Mus musculus GN=Rcn1 PE=1 SV=1 - [RCN1_MOUSE]	1	0.696205	0.50018	0.462356	0.340858
Q5SUW3	Growth factor receptor-bound protein 10 OS=Mus musculus GN=Grb10 PE=2 SV=1 - [Q5SUW3_MOUSE]	1	0.995656	0.704612	0.695191	0.615036
Q8BGW1	Alpha-ketoglutarate-dependent dioxygenase FTO OS=Mus musculus GN=Fto PE=1 SV=1 - [FTO_MOUSE]	1	0.990091	0.894816	0.820595	0.681257
Q8C0C0	Zinc fingers and homeoboxes protein 2 OS=Mus musculus GN=Zhx2 PE=1 SV=1 - [ZHX2_MOUSE]	1	0.989374	0.912291	0.843951	0.776985
O35639	Annexin A3 OS=Mus musculus GN=Anxa3 PE=1 SV=4 - [ANXA3_MOUSE]	1	0.986312	0.862083	0.814726	0.791785
Q3UMU9-2	Isoform 2 of Hepatoma-derived growth factor-related protein 2 OS=Mus musculus GN=Hdgfrp2 - [HDGR2_MOUSE]	1	0.979795	0.826652	0.807514	0.743127
Q8C0E3	Tripartite motif-containing protein 47 OS=Mus musculus GN=Trim47 PE=2 SV=2 - [TRI47_MOUSE]	1	0.974788	0.86704	0.856724	0.641708
Q8BPU7	Engulfment and cell motility protein 1 OS=Mus musculus GN=Elmo1 PE=1 SV=2 - [ELMO1_MOUSE]	1	0.968183	0.907393	0.802493	0.665084
Q9WV32	Actin-related protein 2/3 complex subunit 1B OS=Mus musculus GN=Arpc1b PE=1 SV=4 - [ARC1B_MOUSE]	1	0.953962	0.901675	0.711613	0.674303
Q9QYI3	DnaJ homolog subfamily C member 7 OS=Mus musculus GN=Dnajc7 PE=1 SV=2 - [DNJC7_MOUSE]	1	0.951213	0.891957	0.801902	0.774187
P83917	Chromobox protein homolog 1 OS=Mus musculus GN=Cbx1 PE=1 SV=1 - [CBX1_MOUSE]	1	0.950191	0.890966	0.805031	0.77167
Q6ZWZ7	60S ribosomal protein L17 OS=Mus musculus GN=Rpl17 PE=2 SV=1 - [Q6ZWZ7_MOUSE]	1	0.947896	0.869835	0.812654	0.803284
Q61081	Hsp90 co-chaperone Cdc37 OS=Mus musculus GN=Cdc37 PE=2 SV=1 - [CDC37_MOUSE]	1	0.945931	0.823707	0.751328	0.717267
P10711	Transcription elongation factor A protein 1 OS=Mus musculus GN=Tcea1 PE=1 SV=2 - [TCEA1_MOUSE]	1	0.943135	0.769769	0.653663	0.584014
P97333	Neuropilin-1 OS=Mus musculus GN=Nrp1 PE=1 SV=2 - [NRP1_MOUSE]	1	0.94282	0.854043	0.733636	0.705526
Q3UF75	Alpha-parvin OS=Mus musculus GN=Parva PE=2 SV=1 - [Q3UF75_MOUSE]	1	0.938804	0.83321	0.759862	0.672237
Q9QXK3-4	Isoform 4 of Coatomer subunit gamma-2 OS=Mus musculus GN=Copg2 - [COPG2_MOUSE]	1	0.929735	0.862871	0.79507	0.734289
Q5NCU4	SPARC OS=Mus musculus GN=Sparc PE=2 SV=1 - [Q5NCU4_MOUSE]	1	0.926667	0.728132	0.545104	0.518705
Q0KL02	Triple functional domain protein OS=Mus musculus GN=Trio PE=1 SV=3 - [TRIO_MOUSE]	1	0.925992	0.771606	0.753051	0.700884
Q99KW3-1	Isoform 1 of TRIO and F-actin-binding protein OS=Mus musculus GN=Triobp - [TARA_MOUSE]	1	0.921345	0.907801	0.85823	0.8367
Q8BK67	Protein RCC2 OS=Mus musculus GN=Rcc2 PE=2 SV=1 - [RCC2_MOUSE]	1	0.908701	0.776891	0.709345	0.610793
Q9QWR8	Alpha-N-acetylgalactosaminidase OS=Mus musculus GN=Naga PE=2 SV=2 - [NAGAB_MOUSE]	1	0.90543	0.847561	0.817192	0.730054
Q6NV83-3	Isoform 3 of U2 snRNP-associated SURP motif-containing protein OS=Mus musculus GN=U2surp - [SR140_MOUSE]	1	0.903591	0.888719	0.797901	0.74857
P28656	Nucleosome assembly protein 1-like 1 OS=Mus musculus GN=Nap1l1 PE=1 SV=2 - [NP1L1_MOUSE]	1	0.901346	0.699638	0.639146	0.633818
Q9DBH5	Vesicular integral-membrane protein VIP36 OS=Mus musculus GN=Lman2 PE=2 SV=2 - [LMAN2_MOUSE]	1	0.894525	0.770972	0.665048	0.526385
Q3TUE1	Far upstream element-binding protein 1 OS=Mus musculus GN=Fubp1 PE=2 SV=1 - [Q3TUE1_MOUSE]	1	0.892132	0.775177	0.668109	0.628597
P70388-2	Isoform 2 of DNA repair protein RAD50 OS=Mus musculus GN=Rad50 - [RAD50_MOUSE]	1	0.892029	0.868721	0.841258	0.798263
P63037	DnaJ homolog subfamily A member 1 OS=Mus musculus GN=Dnaja1 PE=1 SV=1 - [DNJA1_MOUSE]	1	0.882157	0.768414	0.692532	0.688469
E9PX84	Disabled homolog 2 OS=Mus musculus GN=Dab2 PE=2 SV=1 - [E9PX84_MOUSE]	1	0.865931	0.772389	0.641079	0.6005
Q922K7	Putative ribosomal RNA methyltransferase NOP2 OS=Mus musculus GN=Nop2 PE=2 SV=1 - [NOP2_MOUSE]	1	0.854296	0.703019	0.671826	0.670502
P17047-3	Isoform LAMP-2C of Lysosome-associated membrane glycoprotein 2 OS=Mus musculus GN=Lamp2 - [LAMP2_MOUSE]	1	0.839125	0.802178	0.702371	0.634595
Q04750	DNA topoisomerase 1 OS=Mus musculus GN=Top1 PE=1 SV=2 - [TOP1_MOUSE]	1	0.838281	0.698501	0.596708	0.574245
Q8VCW8	Acyl-CoA synthetase family member 2, mitochondrial OS=Mus musculus GN=Acsf2 PE=2 SV=1 - [ACSF2_MOUSE]	1	0.836706	0.813365	0.686069	0.672928
Q62376	U1 small nuclear ribonucleoprotein 70 kDa OS=Mus musculus GN=Snrnp70 PE=1 SV=2 - [RU17_MOUSE]	1	0.836434	0.767415	0.758339	0.72619
G3X973	Stabilin 1, isoform CRA_a OS=Mus musculus GN=Stab1 PE=4 SV=1 - [G3X973_MOUSE]	1	0.833208	0.70441	0.633561	0.567749
Q61398	Procollagen C-endopeptidase enhancer 1 OS=Mus musculus GN=Pcolce PE=1 SV=2 - [PCOC1_MOUSE]	1	0.817302	0.743726	0.742972	0.543089
A2AW05	FACT complex subunit SSRP1 (Fragment) OS=Mus musculus GN=Ssrp1 PE=2 SV=1 - [A2AW05_MOUSE]	1	0.796772	0.653236	0.626841	0.554263
P46978	Dolichyl-diphosphooligosaccharide--protein glycosyltransferase subunit STT3A OS=Mus musculus GN=Stt3a PE=1 SV=1 - [STT3A_MOUSE]	1	0.778073	0.707603	0.609968	0.578754
Q9CYD3	Cartilage-associated protein OS=Mus musculus GN=Crtap PE=2 SV=3 - [CRTAP_MOUSE]	1	0.770636	0.572762	0.529839	0.440991
Q8K297	Procollagen galactosyltransferase 1 OS=Mus musculus GN=Colgalt1 PE=1 SV=2 - [GT251_MOUSE]	1	0.736577	0.546259	0.512765	0.387833
P97311	DNA replication licensing factor MCM6 OS=Mus musculus GN=Mcm6 PE=1 SV=1 - [MCM6_MOUSE]	1	0.679294	0.394378	0.31244	0.249066
Q5SUR0	Phosphoribosylformylglycinamidine synthase OS=Mus musculus GN=Pfas PE=2 SV=1 - [PUR4_MOUSE]	1	0.985004	0.964594	0.871802	0.869075
Q8BJD1	Inter-alpha-trypsin inhibitor heavy chain H5 OS=Mus musculus GN=Itih5 PE=2 SV=1 - [ITIH5_MOUSE]	1	0.983434	0.97713	0.934422	0.925441
P42225	Signal transducer and activator of transcription 1 OS=Mus musculus GN=Stat1 PE=1 SV=1 - [STAT1_MOUSE]	1	0.98084	0.893184	0.876589	0.82025
O35250-2	Isoform 2 of Exocyst complex component 7 OS=Mus musculus GN=Exoc7 - [EXOC7_MOUSE]	1	0.979787	0.895606	0.881047	0.866417
Q8CFI7	DNA-directed RNA polymerase II subunit RPB2 OS=Mus musculus GN=Polr2b PE=2 SV=2 - [RPB2_MOUSE]	1	0.971433	0.950841	0.941775	0.921011
Q8C845	EF-hand domain-containing protein D2 OS=Mus musculus GN=Efhd2 PE=2 SV=1 - [Q8C845_MOUSE]	1	0.970026	0.80755	0.734593	0.715643
P62827	GTP-binding nuclear protein Ran OS=Mus musculus GN=Ran PE=1 SV=3 - [RAN_MOUSE]	1	0.969138	0.932005	0.855061	0.835431
Q60739-2	Isoform 2 of BAG family molecular chaperone regulator 1 OS=Mus musculus GN=Bag1 - [BAG1_MOUSE]	1	0.959795	0.958182	0.877677	0.860691
Q80VP1	Epsin-1 OS=Mus musculus GN=Epn1 PE=1 SV=3 - [EPN1_MOUSE]	1	0.955395	0.909521	0.879899	0.842112
Q64674	Spermidine synthase OS=Mus musculus GN=Srm PE=2 SV=1 - [SPEE_MOUSE]	1	0.951837	0.834844	0.640536	0.60687
Q8C8U0	Liprin-beta-1 OS=Mus musculus GN=Ppfibp1 PE=1 SV=3 - [LIPB1_MOUSE]	1	0.946628	0.905912	0.834761	0.809267
P00493	Hypoxanthine-guanine phosphoribosyltransferase OS=Mus musculus GN=Hprt1 PE=1 SV=3 - [HPRT_MOUSE]	1	0.943283	0.792247	0.689666	0.655838
Q05CL8	La-related protein 7 OS=Mus musculus GN=Larp7 PE=1 SV=2 - [LARP7_MOUSE]	1	0.943065	0.935029	0.824504	0.78538
Q00915	Retinol-binding protein 1 OS=Mus musculus GN=Rbp1 PE=2 SV=2 - [RET1_MOUSE]	1	0.933743	0.933202	0.910402	0.805436
Q8C788	Sorting nexin 18 OS=Mus musculus GN=Snx18 PE=2 SV=1 - [Q8C788_MOUSE]	1	0.923337	0.905873	0.878717	0.674034
P59999	Actin-related protein 2/3 complex subunit 4 OS=Mus musculus GN=Arpc4 PE=1 SV=3 - [ARPC4_MOUSE]	1	0.922654	0.864979	0.74424	0.668704
P24788	Cyclin-dependent kinase 11B OS=Mus musculus GN=Cdk11b PE=1 SV=2 - [CD11B_MOUSE]	1	0.921626	0.876485	0.849307	0.777772
Q8JZX4	Splicing factor 45 OS=Mus musculus GN=Rbm17 PE=1 SV=1 - [SPF45_MOUSE]	1	0.915904	0.901557	0.901415	0.877072
Q9D8U8	Sorting nexin-5 OS=Mus musculus GN=Snx5 PE=1 SV=1 - [SNX5_MOUSE]	1	0.909882	0.782222	0.707504	0.589818
E9Q555	E3 ubiquitin-protein ligase RNF213 OS=Mus musculus GN=Rnf213 PE=2 SV=1 - [RN213_MOUSE]	1	0.908583	0.90444	0.903226	0.738037
P97390	Vacuolar protein sorting-associated protein 45 OS=Mus musculus GN=Vps45 PE=1 SV=1 - [VPS45_MOUSE]	1	0.905582	0.857467	0.851491	0.725704
E9PUB0	Arf-GAP with Rho-GAP domain, ANK repeat and PH domain-containing protein 1 OS=Mus musculus GN=Arap1 PE=2 SV=1 - [E9PUB0_MOUSE]	1	0.901526	0.857227	0.810399	0.661737
P62960	Nuclease-sensitive element-binding protein 1 OS=Mus musculus GN=Ybx1 PE=1 SV=3 - [YBOX1_MOUSE]	1	0.900249	0.77585	0.672448	0.650628
Q8R1F1	Niban-like protein 1 OS=Mus musculus GN=Fam129b PE=1 SV=2 - [NIBL1_MOUSE]	1	0.898706	0.872628	0.818659	0.746342
P24668	Cation-dependent mannose-6-phosphate receptor OS=Mus musculus GN=M6pr PE=1 SV=1 - [MPRD_MOUSE]	1	0.897901	0.760743	0.694525	0.648476
Q8BV57	Soluble scavenger receptor cysteine-rich domain-containing protein SSC5D OS=Mus musculus GN=Ssc5d PE=1 SV=1 - [SRCRL_MOUSE]	1	0.896697	0.750612	0.642823	0.436369
P20060	Beta-hexosaminidase subunit beta OS=Mus musculus GN=Hexb PE=2 SV=2 - [HEXB_MOUSE]	1	0.896428	0.720947	0.568584	0.471649
P30412	Peptidyl-prolyl cis-trans isomerase C OS=Mus musculus GN=Ppic PE=1 SV=1 - [PPIC_MOUSE]	1	0.88995	0.775556	0.565031	0.559367
A2AAY5	SH3 and PX domain-containing protein 2B OS=Mus musculus GN=Sh3pxd2b PE=1 SV=1 - [SPD2B_MOUSE]	1	0.870582	0.753015	0.618309	0.566322
Q61164	Transcriptional repressor CTCF OS=Mus musculus GN=Ctcf PE=1 SV=2 - [CTCF_MOUSE]	1	0.8624	0.816137	0.708804	0.700997
F8WIB1	ADP-ribosylation factor-like protein 1 (Fragment) OS=Mus musculus GN=Arl1 PE=2 SV=1 - [F8WIB1_MOUSE]	1	0.855724	0.75434	0.660549	0.653462
P83870	PHD finger-like domain-containing protein 5A OS=Mus musculus GN=Phf5a PE=1 SV=1 - [PHF5A_MOUSE]	1	0.839604	0.835112	0.820692	0.749952
A2AF47	Dedicator of cytokinesis protein 11 OS=Mus musculus GN=Dock11 PE=1 SV=1 - [DOC11_MOUSE]	1	0.817101	0.730253	0.681969	0.625896
Q9R0E1	Procollagen-lysine,2-oxoglutarate 5-dioxygenase 3 OS=Mus musculus GN=Plod3 PE=1 SV=1 - [PLOD3_MOUSE]	1	0.808869	0.793809	0.722078	0.560197
D3Z1Z8	Stathmin (Fragment) OS=Mus musculus GN=Stmn1 PE=2 SV=1 - [D3Z1Z8_MOUSE]	1	0.802901	0.495446	0.362734	0.300159
Q9JLM8	Serine/threonine-protein kinase DCLK1 OS=Mus musculus GN=Dclk1 PE=1 SV=1 - [DCLK1_MOUSE]	1	0.790748	0.589985	0.504429	0.47977
Q8BKE6	Cytochrome P450 20A1 OS=Mus musculus GN=Cyp20a1 PE=2 SV=1 - [CP20A_MOUSE]	1	0.768994	0.73335	0.678472	0.574932
Q8BH97	Reticulocalbin-3 OS=Mus musculus GN=Rcn3 PE=2 SV=1 - [RCN3_MOUSE]	1	0.749241	0.578487	0.48875	0.350273
Q61686	Chromobox protein homolog 5 OS=Mus musculus GN=Cbx5 PE=1 SV=1 - [CBX5_MOUSE]	1	0.695195	0.546289	0.507027	0.458539
O35646	Calpain-6 OS=Mus musculus GN=Capn6 PE=1 SV=2 - [CAN6_MOUSE]	1	0.609476	0.44967	0.363379	0.332404
Q8K2L8	Trafficking protein particle complex subunit 12 OS=Mus musculus GN=Trappc12 PE=1 SV=2 - [TPC12_MOUSE]	1	0.994739	0.959888	0.907217	0.886477
F8WGG3	UPF0160 protein MYG1, mitochondrial (Fragment) OS=Mus musculus GN=Myg1 PE=2 SV=1 - [F8WGG3_MOUSE]	1	0.993994	0.965386	0.941306	0.865427
P28843	Dipeptidyl peptidase 4 OS=Mus musculus GN=Dpp4 PE=1 SV=3 - [DPP4_MOUSE]	1	0.993365	0.991478	0.725203	0.724831
P62320	Small nuclear ribonucleoprotein Sm D3 OS=Mus musculus GN=Snrpd3 PE=1 SV=1 - [SMD3_MOUSE]	1	0.989399	0.86785	0.786999	0.784362
Q5HZI1-3	Isoform 3 of Microtubule-associated tumor suppressor 1 homolog OS=Mus musculus GN=Mtus1 - [MTUS1_MOUSE]	1	0.985063	0.902217	0.86998	0.726136
Q6KCD5-2	Isoform 2 of Nipped-B-like protein OS=Mus musculus GN=Nipbl - [NIPBL_MOUSE]	1	0.980789	0.892983	0.870005	0.848678
Q8BQ47	Protein canopy homolog 4 OS=Mus musculus GN=Cnpy4 PE=1 SV=1 - [CNPY4_MOUSE]	1	0.974593	0.825881	0.824593	0.797289
P23780	Beta-galactosidase OS=Mus musculus GN=Glb1 PE=2 SV=1 - [BGAL_MOUSE]	1	0.974177	0.70959	0.658077	0.483681
P62313	U6 snRNA-associated Sm-like protein LSm6 OS=Mus musculus GN=Lsm6 PE=2 SV=1 - [LSM6_MOUSE]	1	0.972961	0.965271	0.895398	0.818226
Q9DBJ1	Phosphoglycerate mutase 1 OS=Mus musculus GN=Pgam1 PE=1 SV=3 - [PGAM1_MOUSE]	1	0.966977	0.928569	0.786396	0.722961
P07742	Ribonucleoside-diphosphate reductase large subunit OS=Mus musculus GN=Rrm1 PE=1 SV=2 - [RIR1_MOUSE]	1	0.96081	0.908491	0.891694	0.746965
P70663	SPARC-like protein 1 OS=Mus musculus GN=Sparcl1 PE=1 SV=3 - [SPRL1_MOUSE]	1	0.956182	0.814648	0.611332	0.582999
Q8C1B7-3	Isoform 3 of Septin-11 OS=Mus musculus GN=Sept11 - [SEP11_MOUSE]	1	0.95314	0.924668	0.871091	0.786938
Q6P069-2	Isoform 2 of Sorcin OS=Mus musculus GN=Sri - [SORCN_MOUSE]	1	0.948096	0.765971	0.721699	0.568059
Q80ZP8	Armet protein OS=Mus musculus GN=Manf PE=2 SV=1 - [Q80ZP8_MOUSE]	1	0.940109	0.759854	0.729513	0.70751
D3YZ98	Phosphatidylinositol 3-kinase catalytic subunit type 3 OS=Mus musculus GN=Pik3c3 PE=2 SV=1 - [D3YZ98_MOUSE]	1	0.928886	0.901988	0.837011	0.825639
Q8BK62	Olfactomedin-like protein 3 OS=Mus musculus GN=Olfml3 PE=2 SV=2 - [OLFL3_MOUSE]	1	0.922516	0.711542	0.668822	0.585637
Q9JLI2	Collagen type V alpha 3 chain OS=Mus musculus GN=Col5a3 PE=2 SV=1 - [Q9JLI2_MOUSE]	1	0.922502	0.782478	0.665168	0.610156
Q8BT60	Copine-3 OS=Mus musculus GN=Cpne3 PE=1 SV=2 - [CPNE3_MOUSE]	1	0.918672	0.844565	0.8097	0.793511
Q91Z67	SLIT-ROBO Rho GTPase-activating protein 2 OS=Mus musculus GN=Srgap2 PE=1 SV=2 - [SRGP2_MOUSE]	1	0.913642	0.8368	0.705976	0.624583
P57716	Nicastrin OS=Mus musculus GN=Ncstn PE=1 SV=3 - [NICA_MOUSE]	1	0.904646	0.883748	0.792606	0.778252
P21279	Guanine nucleotide-binding protein G(q) subunit alpha OS=Mus musculus GN=Gnaq PE=1 SV=4 - [GNAQ_MOUSE]	1	0.891657	0.85461	0.799706	0.793138
B2RY56	RNA-binding protein 25 OS=Mus musculus GN=Rbm25 PE=1 SV=2 - [RBM25_MOUSE]	1	0.887684	0.845847	0.800162	0.729605
Q60648	Ganglioside GM2 activator OS=Mus musculus GN=Gm2a PE=1 SV=2 - [SAP3_MOUSE]	1	0.886317	0.750696	0.543152	0.507218
Q9CRA5	Golgi phosphoprotein 3 OS=Mus musculus GN=Golph3 PE=2 SV=1 - [GOLP3_MOUSE]	1	0.886197	0.791151	0.718413	0.69966
Q8K327	Chromosome alignment-maintaining phosphoprotein 1 OS=Mus musculus GN=Champ1 PE=1 SV=1 - [CHAP1_MOUSE]	1	0.87487	0.869468	0.828815	0.761905
G3X9N6	Oxysterol-binding protein OS=Mus musculus GN=Osbpl8 PE=3 SV=1 - [G3X9N6_MOUSE]	1	0.873189	0.833836	0.804924	0.765416
Q00612	Glucose-6-phosphate 1-dehydrogenase X OS=Mus musculus GN=G6pdx PE=1 SV=3 - [G6PD1_MOUSE]	1	0.868454	0.775298	0.671566	0.66015
Q60790	Ras GTPase-activating protein 3 OS=Mus musculus GN=Rasa3 PE=1 SV=2 - [RASA3_MOUSE]	1	0.867864	0.768974	0.66248	0.635876
P53995	Anaphase-promoting complex subunit 1 OS=Mus musculus GN=Anapc1 PE=1 SV=2 - [APC1_MOUSE]	1	0.855723	0.766356	0.763392	0.617874
Q99K74-2	Isoform 2 of Mediator of RNA polymerase II transcription subunit 24 OS=Mus musculus GN=Med24 - [MED24_MOUSE]	1	0.854731	0.80447	0.774317	0.77231
Q9D281	Protein Noxp20 OS=Mus musculus GN=Fam114a1 PE=2 SV=1 - [NXP20_MOUSE]	1	0.851155	0.665273	0.594206	0.448021
E9PUQ9	Piezo-type mechanosensitive ion channel component 1 OS=Mus musculus GN=Piezo1 PE=2 SV=1 - [E9PUQ9_MOUSE]	1	0.848645	0.782149	0.774352	0.766009
Q9Z0H8-2	Isoform 2 of CAP-Gly domain-containing linker protein 2 OS=Mus musculus GN=Clip2 - [CLIP2_MOUSE]	1	0.846181	0.783907	0.748127	0.663396
B1AWE0	Clathrin light chain A OS=Mus musculus GN=Clta PE=2 SV=1 - [B1AWE0_MOUSE]	1	0.841057	0.750436	0.742686	0.675929
Q9QXK7	Cleavage and polyadenylation specificity factor subunit 3 OS=Mus musculus GN=Cpsf3 PE=1 SV=2 - [CPSF3_MOUSE]	1	0.832789	0.805714	0.78858	0.787387
O70503	Estradiol 17-beta-dehydrogenase 12 OS=Mus musculus GN=Hsd17b12 PE=2 SV=1 - [DHB12_MOUSE]	1	0.82682	0.744144	0.614685	0.60408
O09106	Histone deacetylase 1 OS=Mus musculus GN=Hdac1 PE=1 SV=1 - [HDAC1_MOUSE]	1	0.823284	0.709922	0.577025	0.575693
F8WHY8	Metastasis-associated protein MTA1 OS=Mus musculus GN=Mta1 PE=2 SV=1 - [F8WHY8_MOUSE]	1	0.813596	0.7457	0.600595	0.476795
Q8BH24	Transmembrane 9 superfamily member 4 OS=Mus musculus GN=Tm9sf4 PE=2 SV=1 - [TM9S4_MOUSE]	1	0.776157	0.703085	0.599291	0.501183
Q6NSU3	Glycosyltransferase 8 domain-containing protein 1 OS=Mus musculus GN=Glt8d1 PE=2 SV=1 - [GL8D1_MOUSE]	1	0.774333	0.699406	0.602776	0.566992
G3X9I1	DNA segment, Chr 6, Wayne State University 176, expressed, isoform CRA_a OS=Mus musculus GN=Fam3c PE=4 SV=1 - [G3X9I1_MOUSE]	1	0.717917	0.604101	0.512476	0.502042
Q6NWW9	Fibronectin type III domain-containing protein 3B OS=Mus musculus GN=Fndc3b PE=1 SV=1 - [FND3B_MOUSE]	1	0.716373	0.582404	0.481966	0.471634
P25206	DNA replication licensing factor MCM3 OS=Mus musculus GN=Mcm3 PE=1 SV=2 - [MCM3_MOUSE]	1	0.710912	0.444038	0.319713	0.282844
Q62469	Integrin alpha-2 OS=Mus musculus GN=Itga2 PE=1 SV=2 - [ITA2_MOUSE]	1	0.699918	0.692766	0.651127	0.53831
Q5I012-4	Isoform 4 of Putative sodium-coupled neutral amino acid transporter 10 OS=Mus musculus GN=Slc38a10 - [S38AA_MOUSE]	1	0.69902	0.623641	0.495757	0.397325
Q8BKG3	Inactive tyrosine-protein kinase 7 OS=Mus musculus GN=Ptk7 PE=1 SV=1 - [PTK7_MOUSE]	1	0.696268	0.639775	0.593406	0.549111
Q6KAR6	Exocyst complex component 3 OS=Mus musculus GN=Exoc3 PE=1 SV=2 - [EXOC3_MOUSE]	1	0.997636	0.88949	0.766511	0.765738
P62874	Guanine nucleotide-binding protein G(I)/G(S)/G(T) subunit beta-1 OS=Mus musculus GN=Gnb1 PE=1 SV=3 - [GBB1_MOUSE]	1	0.984375	0.868903	0.848626	0.804448
Q68FE6	Protein FAM65A OS=Mus musculus GN=Fam65a PE=1 SV=2 - [FA65A_MOUSE]	1	0.980319	0.905079	0.9029	0.873094
Q61282	Aggrecan core protein OS=Mus musculus GN=Acan PE=1 SV=2 - [PGCA_MOUSE]	1	0.9793	0.798651	0.695359	0.635358
G3X9V0	MCG22048, isoform CRA_a OS=Mus musculus GN=Psme2 PE=2 SV=1 - [G3X9V0_MOUSE]	1	0.97524	0.924933	0.877142	0.793271
Q3TJ22	Angio-associated migratory protein OS=Mus musculus GN=Aamp PE=2 SV=1 - [Q3TJ22_MOUSE]	1	0.974098	0.875071	0.827196	0.77848
Q62084	Protein phosphatase 1 regulatory subunit 14B OS=Mus musculus GN=Ppp1r14b PE=1 SV=2 - [PP14B_MOUSE]	1	0.968757	0.967246	0.826689	0.612972
P70451-4	Isoform 4 of Tyrosine-protein kinase Fer OS=Mus musculus GN=Fer - [FER_MOUSE]	1	0.964546	0.903576	0.790065	0.718513
H7BWZ3	Actin-related protein 2/3 complex subunit 3 OS=Mus musculus GN=Arpc3 PE=2 SV=1 - [H7BWZ3_MOUSE]	1	0.956762	0.85455	0.75093	0.629243
E9QPE8	Plectin OS=Mus musculus GN=Plec PE=2 SV=1 - [E9QPE8_MOUSE]	1	0.956491	0.809878	0.758819	0.709007
Q3TCN2	Putative phospholipase B-like 2 OS=Mus musculus GN=Plbd2 PE=1 SV=2 - [PLBL2_MOUSE]	1	0.956124	0.919613	0.789954	0.711089
P97376	Protein FRG1 OS=Mus musculus GN=Frg1 PE=1 SV=2 - [FRG1_MOUSE]	1	0.949457	0.896366	0.868875	0.800211
E0CYH4	WD repeat-containing protein 26 OS=Mus musculus GN=Wdr26 PE=2 SV=1 - [E0CYH4_MOUSE]	1	0.945038	0.88289	0.862597	0.857979
Q9DBT5	AMP deaminase 2 OS=Mus musculus GN=Ampd2 PE=1 SV=1 - [AMPD2_MOUSE]	1	0.942705	0.755723	0.745182	0.674001
Q9CX00	IST1 homolog OS=Mus musculus GN=Ist1 PE=2 SV=1 - [IST1_MOUSE]	1	0.94214	0.86338	0.863298	0.81937
E9QAD4	Coiled-coil domain-containing protein 93 OS=Mus musculus GN=Ccdc93 PE=2 SV=1 - [E9QAD4_MOUSE]	1	0.941685	0.799121	0.756759	0.669997
Q99LC2	Cleavage stimulation factor subunit 1 OS=Mus musculus GN=Cstf1 PE=2 SV=1 - [CSTF1_MOUSE]	1	0.940964	0.855194	0.842985	0.792124
O08848	60 kDa SS-A/Ro ribonucleoprotein OS=Mus musculus GN=Trove2 PE=1 SV=1 - [RO60_MOUSE]	1	0.939201	0.919309	0.753923	0.719678
Q923G2	DNA-directed RNA polymerases I, II, and III subunit RPABC3 OS=Mus musculus GN=Polr2h PE=2 SV=3 - [RPAB3_MOUSE]	1	0.938719	0.843138	0.744059	0.67933
G3X8W7	CDC23 (Cell division cycle 23, yeast, homolog), isoform CRA_a OS=Mus musculus GN=Cdc23 PE=4 SV=1 - [G3X8W7_MOUSE]	1	0.935043	0.737527	0.728179	0.701652
Q7TNV0	Protein DEK OS=Mus musculus GN=Dek PE=1 SV=1 - [DEK_MOUSE]	1	0.934196	0.861488	0.73331	0.691799
O70439	Syntaxin-7 OS=Mus musculus GN=Stx7 PE=1 SV=3 - [STX7_MOUSE]	1	0.933099	0.865017	0.743768	0.652033
Q8BIQ5-2	Isoform 2 of Cleavage stimulation factor subunit 2 OS=Mus musculus GN=Cstf2 - [CSTF2_MOUSE]	1	0.932044	0.818505	0.736162	0.717597
Q6A0D4	Raftlin OS=Mus musculus GN=Rftn1 PE=1 SV=4 - [RFTN1_MOUSE]	1	0.928096	0.779546	0.727456	0.711478
Q9JI44	DNA methyltransferase 1-associated protein 1 OS=Mus musculus GN=Dmap1 PE=1 SV=1 - [DMAP1_MOUSE]	1	0.925117	0.846006	0.589164	0.436129
Q9CPW4	Actin-related protein 2/3 complex subunit 5 OS=Mus musculus GN=Arpc5 PE=2 SV=3 - [ARPC5_MOUSE]	1	0.924611	0.857823	0.690768	0.635493
E9Q855	Secretory carrier-associated membrane protein 3 OS=Mus musculus GN=Scamp3 PE=2 SV=1 - [E9Q855_MOUSE]	1	0.923449	0.814897	0.768716	0.625405
Q922H4	Mannose-1-phosphate guanyltransferase alpha OS=Mus musculus GN=Gmppa PE=2 SV=1 - [GMPPA_MOUSE]	1	0.920906	0.83905	0.778875	0.71844
Q9ERA6	Tuftelin-interacting protein 11 OS=Mus musculus GN=Tfip11 PE=1 SV=1 - [TFP11_MOUSE]	1	0.918765	0.901885	0.803245	0.784852
P23492	Purine nucleoside phosphorylase OS=Mus musculus GN=Pnp PE=1 SV=2 - [PNPH_MOUSE]	1	0.91754	0.835573	0.774716	0.714561
Q9D0A3	UPF0552 protein C15orf38 homolog OS=Mus musculus PE=2 SV=1 - [CO038_MOUSE]	1	0.916202	0.832076	0.717194	0.616418
G5E8J3	Bromodomain and WD repeat domain containing 2, isoform CRA_a OS=Mus musculus GN=Wdr11 PE=4 SV=1 - [G5E8J3_MOUSE]	1	0.911277	0.887124	0.840711	0.718056
Q9JI10	Serine/threonine-protein kinase 3 OS=Mus musculus GN=Stk3 PE=1 SV=1 - [STK3_MOUSE]	1	0.906425	0.840189	0.732718	0.58185
Q99M28	RNA-binding protein with serine-rich domain 1 OS=Mus musculus GN=Rnps1 PE=2 SV=1 - [RNPS1_MOUSE]	1	0.905911	0.897937	0.875184	0.812295
Q91YJ2	Sorting nexin-4 OS=Mus musculus GN=Snx4 PE=2 SV=1 - [SNX4_MOUSE]	1	0.905315	0.839469	0.684907	0.650395
D3Z2Y6	Protein S100a16 (Fragment) OS=Mus musculus GN=S100a16 PE=2 SV=1 - [D3Z2Y6_MOUSE]	1	0.902729	0.898234	0.747765	0.667986
P99024	Tubulin beta-5 chain OS=Mus musculus GN=Tubb5 PE=1 SV=1 - [TBB5_MOUSE]	1	0.902543	0.836868	0.654349	0.637266
G5E897	KDEL (Lys-Asp-Glu-Leu) containing 2, isoform CRA_b OS=Mus musculus GN=Kdelc2 PE=4 SV=1 - [G5E897_MOUSE]	1	0.896111	0.810086	0.777547	0.730803
Q91WG2-2	Isoform 3 of Rab GTPase-binding effector protein 2 OS=Mus musculus GN=Rabep2 - [RABE2_MOUSE]	1	0.896029	0.81149	0.672608	0.597958
P26350	Prothymosin alpha OS=Mus musculus GN=Ptma PE=1 SV=2 - [PTMA_MOUSE]	1	0.893792	0.606132	0.447581	0.375564
Q8BPM0-2	Isoform 2 of Disheveled-associated activator of morphogenesis 1 OS=Mus musculus GN=Daam1 - [DAAM1_MOUSE]	1	0.892165	0.816563	0.789269	0.778172
P62331	ADP-ribosylation factor 6 OS=Mus musculus GN=Arf6 PE=1 SV=2 - [ARF6_MOUSE]	1	0.89122	0.889987	0.755707	0.714526
Q8R180	ERO1-like protein alpha OS=Mus musculus GN=Ero1l PE=1 SV=2 - [ERO1A_MOUSE]	1	0.885069	0.796931	0.742187	0.729862
Q8BL97-3	Isoform 3 of Serine/arginine-rich splicing factor 7 OS=Mus musculus GN=Srsf7 - [SRSF7_MOUSE]	1	0.883017	0.845284	0.707417	0.70624
Q3UXG7	GDP-fucose protein O-fucosyltransferase 1 OS=Mus musculus GN=Pofut1 PE=2 SV=1 - [Q3UXG7_MOUSE]	1	0.879315	0.838973	0.832654	0.784049
Q8BQ10	Histone deacetylase 2 OS=Mus musculus GN=Hdac2 PE=2 SV=1 - [Q8BQ10_MOUSE]	1	0.87456	0.782294	0.677864	0.667783
F8WI30	Sorting nexin-7 OS=Mus musculus GN=Snx7 PE=2 SV=1 - [F8WI30_MOUSE]	1	0.873867	0.804695	0.688884	0.636934
Q921E2	Ras-related protein Rab-31 OS=Mus musculus GN=Rab31 PE=1 SV=1 - [RAB31_MOUSE]	1	0.871915	0.825386	0.798113	0.658881
Q8K2A7	Integrator complex subunit 10 OS=Mus musculus GN=Ints10 PE=1 SV=3 - [INT10_MOUSE]	1	0.8713	0.800062	0.693064	0.637998
O35114	Lysosome membrane protein 2 OS=Mus musculus GN=Scarb2 PE=1 SV=3 - [SCRB2_MOUSE]	1	0.86804	0.823792	0.81519	0.812183
J3QMC5	Midasin OS=Mus musculus GN=Mdn1 PE=3 SV=1 - [J3QMC5_MOUSE]	1	0.866966	0.835027	0.791835	0.648712
Q6DFX2	Anthrax toxin receptor 2 OS=Mus musculus GN=Antxr2 PE=2 SV=1 - [ANTR2_MOUSE]	1	0.865471	0.773872	0.599209	0.576007
B1AVD1	Protein Xpnpep2 OS=Mus musculus GN=Xpnpep2 PE=3 SV=1 - [B1AVD1_MOUSE]	1	0.861671	0.745787	0.656769	0.641052
Q8C850	Scavenger receptor class A member 3 OS=Mus musculus GN=Scara3 PE=2 SV=1 - [SCAR3_MOUSE]	1	0.861032	0.784312	0.75837	0.620915
Q8BHL5-2	Isoform 2 of Engulfment and cell motility protein 2 OS=Mus musculus GN=Elmo2 - [ELMO2_MOUSE]	1	0.853108	0.756426	0.736555	0.652103
Q3UEG7	Inter-alpha-trypsin inhibitor heavy chain H2 (Fragment) OS=Mus musculus GN=Itih2 PE=2 SV=1 - [Q3UEG7_MOUSE]	1	0.848866	0.685027	0.606649	0.575498
Q91WN1	DnaJ homolog subfamily C member 9 OS=Mus musculus GN=Dnajc9 PE=2 SV=2 - [DNJC9_MOUSE]	1	0.844234	0.685619	0.631843	0.610605
P08207	Protein S100-A10 OS=Mus musculus GN=S100a10 PE=2 SV=2 - [S10AA_MOUSE]	1	0.84081	0.801066	0.794346	0.71271
Q91ZN5-2	Isoform 2 of Adenosine 3'-phospho 5'-phosphosulfate transporter 1 OS=Mus musculus GN=Slc35b2 - [S35B2_MOUSE]	1	0.840608	0.744552	0.734378	0.717443
Q3TMW1	Coiled-coil domain-containing protein 102A OS=Mus musculus GN=Ccdc102a PE=2 SV=2 - [C102A_MOUSE]	1	0.838202	0.782927	0.637163	0.570658
P23198	Chromobox protein homolog 3 OS=Mus musculus GN=Cbx3 PE=1 SV=2 - [CBX3_MOUSE]	1	0.828146	0.75772	0.605036	0.592129
Q6GU68	Immunoglobulin superfamily containing leucine-rich repeat protein OS=Mus musculus GN=Islr PE=1 SV=1 - [ISLR_MOUSE]	1	0.811066	0.660738	0.634613	0.5215
Q99NH0-2	Isoform 2 of Ankyrin repeat domain-containing protein 17 OS=Mus musculus GN=Ankrd17 - [ANR17_MOUSE]	1	0.790602	0.748856	0.677056	0.66749
Q61881	DNA replication licensing factor MCM7 OS=Mus musculus GN=Mcm7 PE=2 SV=1 - [MCM7_MOUSE]	1	0.779425	0.482142	0.424352	0.357074
P35288	Ras-related protein Rab-23 OS=Mus musculus GN=Rab23 PE=1 SV=2 - [RAB23_MOUSE]	1	0.776677	0.611537	0.575767	0.487358
Q6WVG3	BTB/POZ domain-containing protein KCTD12 OS=Mus musculus GN=Kctd12 PE=1 SV=1 - [KCD12_MOUSE]	1	0.773428	0.606627	0.549553	0.354988
P97377-2	Isoform CDK2-alpha of Cyclin-dependent kinase 2 OS=Mus musculus GN=Cdk2 - [CDK2_MOUSE]	1	0.761491	0.705103	0.625425	0.559659
Q9D1M7	Peptidyl-prolyl cis-trans isomerase FKBP11 OS=Mus musculus GN=Fkbp11 PE=2 SV=1 - [FKB11_MOUSE]	1	0.746953	0.609788	0.491796	0.431382
P53690	Matrix metalloproteinase-14 OS=Mus musculus GN=Mmp14 PE=2 SV=3 - [MMP14_MOUSE]	1	0.734674	0.575724	0.536428	0.447527
P09535	Insulin-like growth factor II OS=Mus musculus GN=Igf2 PE=1 SV=1 - [IGF2_MOUSE]	1	0.728324	0.519756	0.418426	0.41028
Q62356	Follistatin-related protein 1 OS=Mus musculus GN=Fstl1 PE=1 SV=2 - [FSTL1_MOUSE]	1	0.712642	0.522195	0.432977	0.428466
Q8CG48	Structural maintenance of chromosomes protein 2 OS=Mus musculus GN=Smc2 PE=1 SV=2 - [SMC2_MOUSE]	1	0.707985	0.45397	0.398794	0.380066
Q07646-2	Isoform 2 of Mesoderm-specific transcript protein OS=Mus musculus GN=Mest - [MEST_MOUSE]	1	0.687738	0.447364	0.316656	0.271909
Q9EPR5	VPS10 domain-containing receptor SorCS2 OS=Mus musculus GN=Sorcs2 PE=1 SV=2 - [SORC2_MOUSE]	1	0.672626	0.631048	0.541127	0.479544
Q01320	DNA topoisomerase 2-alpha OS=Mus musculus GN=Top2a PE=1 SV=2 - [TOP2A_MOUSE]	1	0.650577	0.281359	0.27771	0.245163
P70280	Vesicle-associated membrane protein 7 OS=Mus musculus GN=Vamp7 PE=1 SV=1 - [VAMP7_MOUSE]	1	0.997544	0.903239	0.894309	0.805166
Q9D2E2-2	Isoform 2 of Target of EGR1 protein 1 OS=Mus musculus GN=Toe1 - [TOE1_MOUSE]	1	0.996772	0.886441	0.882239	0.817019
A2AD97	Matrix-remodeling-associated protein 8 (Fragment) OS=Mus musculus GN=Mxra8 PE=2 SV=1 - [A2AD97_MOUSE]	1	0.992066	0.821028	0.752004	0.747435
Q99ME9	Nucleolar GTP-binding protein 1 OS=Mus musculus GN=Gtpbp4 PE=2 SV=3 - [NOG1_MOUSE]	1	0.983742	0.907702	0.89048	0.8868
P70202	Latexin OS=Mus musculus GN=Lxn PE=1 SV=2 - [LXN_MOUSE]	1	0.969019	0.942345	0.817192	0.781238
Q9JKK1	Syntaxin-6 OS=Mus musculus GN=Stx6 PE=1 SV=1 - [STX6_MOUSE]	1	0.96703	0.892752	0.885693	0.754591
Q8BYB9	Protein O-glucosyltransferase 1 OS=Mus musculus GN=Poglut1 PE=2 SV=2 - [PGLT1_MOUSE]	1	0.96554	0.88453	0.850525	0.848227
Q8K124	Pleckstrin homology domain-containing family O member 2 OS=Mus musculus GN=Plekho2 PE=1 SV=1 - [PKHO2_MOUSE]	1	0.963648	0.860555	0.729709	0.58918
Q5SUT0	RNA-binding protein EWS OS=Mus musculus GN=Ewsr1 PE=2 SV=1 - [Q5SUT0_MOUSE]	1	0.961997	0.860618	0.770036	0.745315
D3YZD6	Quinone oxidoreductase-like protein 1 OS=Mus musculus GN=Cryzl1 PE=2 SV=1 - [D3YZD6_MOUSE]	1	0.961267	0.824825	0.761802	0.583386
P30681	High mobility group protein B2 OS=Mus musculus GN=Hmgb2 PE=1 SV=3 - [HMGB2_MOUSE]	1	0.960787	0.82694	0.686273	0.683183
F8VQK5	SAM and SH3 domain-containing protein 1 OS=Mus musculus GN=Sash1 PE=2 SV=1 - [F8VQK5_MOUSE]	1	0.960639	0.817439	0.797684	0.583279
Q9CQ71	Replication protein A 14 kDa subunit OS=Mus musculus GN=Rpa3 PE=2 SV=1 - [RFA3_MOUSE]	1	0.960413	0.878476	0.853723	0.80664
O89110	Caspase-8 OS=Mus musculus GN=Casp8 PE=1 SV=1 - [CASP8_MOUSE]	1	0.95844	0.755672	0.62196	0.602181
Q80X41-2	Isoform 2 of Serine/threonine-protein kinase VRK1 OS=Mus musculus GN=Vrk1 - [VRK1_MOUSE]	1	0.952839	0.919607	0.824674	0.700214
E9Q1L5	Sentrin-specific protease 7 OS=Mus musculus GN=Senp7 PE=2 SV=1 - [E9Q1L5_MOUSE]	1	0.947769	0.784012	0.747123	0.690002
P97352	Protein S100-A13 OS=Mus musculus GN=S100a13 PE=1 SV=1 - [S10AD_MOUSE]	1	0.940257	0.940067	0.865635	0.80404
Q921W2	Nucleolysin TIAR OS=Mus musculus GN=Tial1 PE=2 SV=1 - [Q921W2_MOUSE]	1	0.939378	0.886612	0.88183	0.815594
Q91YD9	Neural Wiskott-Aldrich syndrome protein OS=Mus musculus GN=Wasl PE=1 SV=1 - [WASL_MOUSE]	1	0.933449	0.885753	0.807323	0.787113
P61226	Ras-related protein Rap-2b OS=Mus musculus GN=Rap2b PE=1 SV=1 - [RAP2B_MOUSE]	1	0.931948	0.869439	0.779621	0.756726
Q8BUN5	Mothers against decapentaplegic homolog 3 OS=Mus musculus GN=Smad3 PE=1 SV=2 - [SMAD3_MOUSE]	1	0.931188	0.920122	0.865848	0.7938
O35682	Myeloid-associated differentiation marker OS=Mus musculus GN=Myadm PE=2 SV=2 - [MYADM_MOUSE]	1	0.928963	0.869937	0.734099	0.679342
F6VG18	Leucine zipper transcription factor-like protein 1 (Fragment) OS=Mus musculus GN=Lztfl1 PE=4 SV=1 - [F6VG18_MOUSE]	1	0.928006	0.820475	0.68887	0.66441
A2AT37	Protein Upf2 OS=Mus musculus GN=Upf2 PE=2 SV=1 - [A2AT37_MOUSE]	1	0.913888	0.91143	0.855081	0.781876
E9PWG2	Protein Trappc8 OS=Mus musculus GN=Trappc8 PE=2 SV=1 - [E9PWG2_MOUSE]	1	0.913532	0.908349	0.896457	0.844071
A2BE92	Protein SET (Fragment) OS=Mus musculus GN=Set PE=2 SV=1 - [A2BE92_MOUSE]	1	0.913313	0.879147	0.7392	0.70024
Q61559	IgG receptor FcRn large subunit p51 OS=Mus musculus GN=Fcgrt PE=1 SV=1 - [FCGRN_MOUSE]	1	0.904416	0.876961	0.807876	0.697822
Q9D5V6	Synapse-associated protein 1 OS=Mus musculus GN=Syap1 PE=1 SV=1 - [SYAP1_MOUSE]	1	0.903628	0.738554	0.660503	0.617488
Q8R395	COMM domain-containing protein 5 OS=Mus musculus GN=Commd5 PE=2 SV=1 - [COMD5_MOUSE]	1	0.902124	0.865769	0.782194	0.674161
P97821	Dipeptidyl peptidase 1 OS=Mus musculus GN=Ctsc PE=2 SV=1 - [CATC_MOUSE]	1	0.902012	0.85937	0.708763	0.688133
G3UYV7	40S ribosomal protein S28 (Fragment) OS=Mus musculus GN=Rps28 PE=2 SV=1 - [G3UYV7_MOUSE]	1	0.901443	0.802263	0.792846	0.791202
Q6P2K6	Serine/threonine-protein phosphatase 4 regulatory subunit 3A OS=Mus musculus GN=Smek1 PE=1 SV=1 - [P4R3A_MOUSE]	1	0.899052	0.889461	0.806761	0.726113
Q9DBD5	Proline-, glutamic acid- and leucine-rich protein 1 OS=Mus musculus GN=Pelp1 PE=1 SV=2 - [PELP1_MOUSE]	1	0.896138	0.836111	0.816811	0.812602
Q9DAR7	m7GpppX diphosphatase OS=Mus musculus GN=Dcps PE=1 SV=1 - [DCPS_MOUSE]	1	0.895932	0.798506	0.710428	0.580285
Q570Y9-2	Isoform 2 of DEP domain-containing mTOR-interacting protein OS=Mus musculus GN=Deptor - [DPTOR_MOUSE]	1	0.895824	0.855161	0.847674	0.726346
D3Z1H9	Glycolipid transfer protein OS=Mus musculus GN=Gltp PE=2 SV=1 - [D3Z1H9_MOUSE]	1	0.894519	0.894185	0.791361	0.73792
P50543	Protein S100-A11 OS=Mus musculus GN=S100a11 PE=2 SV=1 - [S10AB_MOUSE]	1	0.891689	0.763689	0.519241	0.424139
Q9JL35	High mobility group nucleosome-binding domain-containing protein 5 OS=Mus musculus GN=Hmgn5 PE=1 SV=2 - [HMGN5_MOUSE]	1	0.891577	0.75852	0.664645	0.653107
Q8VDD8	WAS protein family homolog 1 OS=Mus musculus GN=Wash1 PE=2 SV=1 - [WASH1_MOUSE]	1	0.890633	0.861239	0.738955	0.724962
Q80Y17	Lethal(2) giant larvae protein homolog 1 OS=Mus musculus GN=Llgl1 PE=1 SV=1 - [L2GL1_MOUSE]	1	0.88936	0.802592	0.723776	0.663298
Q8BNY6	Neuronal calcium sensor 1 OS=Mus musculus GN=Ncs1 PE=2 SV=3 - [NCS1_MOUSE]	1	0.883688	0.882741	0.861239	0.786258
Q8R2M2	Deoxynucleotidyltransferase terminal-interacting protein 2 OS=Mus musculus GN=Dnttip2 PE=1 SV=1 - [TDIF2_MOUSE]	1	0.883151	0.821578	0.783835	0.740365
E9PX55	Zinc finger E-box-binding homeobox 1 (Fragment) OS=Mus musculus GN=Zeb1 PE=2 SV=1 - [E9PX55_MOUSE]	1	0.875624	0.72101	0.677501	0.638281
Q8BG15-6	Isoform 6 of CTD small phosphatase-like protein 2 OS=Mus musculus GN=Ctdspl2 - [CTSL2_MOUSE]	1	0.874763	0.710992	0.647406	0.623937
Q91VR8	Protein BRICK1 OS=Mus musculus GN=Brk1 PE=2 SV=1 - [BRK1_MOUSE]	1	0.874119	0.814284	0.747123	0.685449
Q8BTZ4-2	Isoform 2 of Anaphase-promoting complex subunit 5 OS=Mus musculus GN=Anapc5 - [APC5_MOUSE]	1	0.866435	0.748006	0.687983	0.562505
Q9JHH9	Coatomer subunit zeta-2 OS=Mus musculus GN=Copz2 PE=2 SV=1 - [COPZ2_MOUSE]	1	0.864437	0.694017	0.576108	0.5032
Q80U58-3	Isoform 3 of Pumilio homolog 2 OS=Mus musculus GN=Pum2 - [PUM2_MOUSE]	1	0.856595	0.809358	0.805338	0.799348
P21107-2	Isoform 2 of Tropomyosin alpha-3 chain OS=Mus musculus GN=Tpm3 - [TPM3_MOUSE]	1	0.852083	0.779114	0.640889	0.603347
Q78IS1	Transmembrane emp24 domain-containing protein 3 OS=Mus musculus GN=Tmed3 PE=2 SV=1 - [TMED3_MOUSE]	1	0.850512	0.625174	0.616226	0.475697
Q9ET66	Peptidase inhibitor 16 OS=Mus musculus GN=Pi16 PE=2 SV=1 - [PI16_MOUSE]	1	0.847801	0.709071	0.405545	0.321509
P63089	Pleiotrophin OS=Mus musculus GN=Ptn PE=2 SV=1 - [PTN_MOUSE]	1	0.846963	0.588829	0.570282	0.490394
Q9R045	Angiopoietin-related protein 2 OS=Mus musculus GN=Angptl2 PE=2 SV=2 - [ANGL2_MOUSE]	1	0.846698	0.752385	0.663476	0.573056
P70677	Caspase-3 OS=Mus musculus GN=Casp3 PE=1 SV=1 - [CASP3_MOUSE]	1	0.842744	0.63053	0.601102	0.318505
O35887	Calumenin OS=Mus musculus GN=Calu PE=1 SV=1 - [CALU_MOUSE]	1	0.842034	0.71584	0.622879	0.578077
E9PV44	ATPase inhibitor, mitochondrial OS=Mus musculus GN=Atpif1 PE=2 SV=1 - [E9PV44_MOUSE]	1	0.829447	0.753443	0.65158	0.598633
Q69ZQ2	Pre-mRNA-splicing factor ISY1 homolog OS=Mus musculus GN=Isy1 PE=1 SV=2 - [ISY1_MOUSE]	1	0.828825	0.812092	0.772092	0.731086
Q9QYJ3	DnaJ homolog subfamily B member 1 OS=Mus musculus GN=Dnajb1 PE=2 SV=3 - [DNJB1_MOUSE]	1	0.828464	0.802229	0.65859	0.612688
P01837	Ig kappa chain C region OS=Mus musculus PE=1 SV=1 - [IGKC_MOUSE]	1	0.820692	0.60389	0.409175	0.312436
Q6P9Z1	SWI/SNF-related matrix-associated actin-dependent regulator of chromatin subfamily D member 3 OS=Mus musculus GN=Smarcd3 PE=1 SV=2 - [SMRD3_MOUSE]	1	0.820466	0.728955	0.71533	0.522811
O54784	Death-associated protein kinase 3 OS=Mus musculus GN=Dapk3 PE=1 SV=1 - [DAPK3_MOUSE]	1	0.819608	0.686115	0.539304	0.449967
P01864	Ig gamma-2A chain C region secreted form OS=Mus musculus PE=1 SV=1 - [GCAB_MOUSE]	1	0.817167	0.486664	0.467872	0.385692
Q9D7B7	Probable glutathione peroxidase 8 OS=Mus musculus GN=Gpx8 PE=2 SV=1 - [GPX8_MOUSE]	1	0.810921	0.746783	0.694457	0.633879
Q8BMD6-2	Isoform 2 of Transmembrane protein 260 OS=Mus musculus GN=Tmem260 - [TM260_MOUSE]	1	0.810754	0.684384	0.671262	0.579454
P50428	Arylsulfatase A OS=Mus musculus GN=Arsa PE=2 SV=2 - [ARSA_MOUSE]	1	0.804532	0.777514	0.675654	0.592411
Q9CXD9	Leucine-rich repeat-containing protein 17 OS=Mus musculus GN=Lrrc17 PE=2 SV=1 - [LRC17_MOUSE]	1	0.785069	0.778406	0.752582	0.748374
E9Q5S6	SPATS2-like protein (Fragment) OS=Mus musculus GN=Spats2l PE=2 SV=1 - [E9Q5S6_MOUSE]	1	0.78478	0.595088	0.565665	0.467702
O08912	Polypeptide N-acetylgalactosaminyltransferase 1 OS=Mus musculus GN=Galnt1 PE=1 SV=1 - [GALT1_MOUSE]	1	0.782646	0.718878	0.638771	0.568789
Q8K4X7	1-acyl-sn-glycerol-3-phosphate acyltransferase delta OS=Mus musculus GN=Agpat4 PE=2 SV=1 - [PLCD_MOUSE]	1	0.778229	0.657816	0.603396	0.516795
Q8K2Z4	Condensin complex subunit 1 OS=Mus musculus GN=Ncapd2 PE=1 SV=2 - [CND1_MOUSE]	1	0.777492	0.597089	0.567144	0.543836
P29533	Vascular cell adhesion protein 1 OS=Mus musculus GN=Vcam1 PE=1 SV=1 - [VCAM1_MOUSE]	1	0.770731	0.748398	0.572007	0.564567
P61750	ADP-ribosylation factor 4 OS=Mus musculus GN=Arf4 PE=2 SV=2 - [ARF4_MOUSE]	1	0.769994	0.539153	0.455625	0.370991
P27808	Alpha-1,3-mannosyl-glycoprotein 2-beta-N-acetylglucosaminyltransferase OS=Mus musculus GN=Mgat1 PE=2 SV=1 - [MGAT1_MOUSE]	1	0.766894	0.632389	0.542714	0.54
Q9EP71	Ankycorbin OS=Mus musculus GN=Rai14 PE=1 SV=1 - [RAI14_MOUSE]	1	0.766837	0.655849	0.61732	0.59474
Q8BM72	Heat shock 70 kDa protein 13 OS=Mus musculus GN=Hspa13 PE=2 SV=1 - [HSP13_MOUSE]	1	0.758231	0.660954	0.624983	0.600236
P61804	Dolichyl-diphosphooligosaccharide--protein glycosyltransferase subunit DAD1 OS=Mus musculus GN=Dad1 PE=2 SV=3 - [DAD1_MOUSE]	1	0.742587	0.674967	0.613784	0.591948
P41731	CD63 antigen OS=Mus musculus GN=Cd63 PE=1 SV=2 - [CD63_MOUSE]	1	0.727221	0.59374	0.47758	0.417105
D3Z1X8	SWI/SNF complex subunit SMARCC1 OS=Mus musculus GN=Smarcc1 PE=2 SV=1 - [D3Z1X8_MOUSE]	1	0.693014	0.622633	0.491573	0.456743
P62965	Cellular retinoic acid-binding protein 1 OS=Mus musculus GN=Crabp1 PE=1 SV=2 - [RABP1_MOUSE]	1	0.66111	0.458227	0.349811	0.326241
Q9D1D6	Collagen triple helix repeat-containing protein 1 OS=Mus musculus GN=Cthrc1 PE=2 SV=2 - [CTHR1_MOUSE]	1	0.658009	0.393199	0.225777	0.22482
P06837	Neuromodulin OS=Mus musculus GN=Gap43 PE=1 SV=1 - [NEUM_MOUSE]	1	0.567019	0.420039	0.253607	0.229331
P15306	Thrombomodulin OS=Mus musculus GN=Thbd PE=1 SV=1 - [TRBM_MOUSE]	1	0.997154	0.896565	0.714354	0.66061
Q62241	U1 small nuclear ribonucleoprotein C OS=Mus musculus GN=Snrpc PE=2 SV=1 - [RU1C_MOUSE]	1	0.994183	0.918272	0.887142	0.848073
O88653	Ragulator complex protein LAMTOR3 OS=Mus musculus GN=Lamtor3 PE=1 SV=1 - [LTOR3_MOUSE]	1	0.9927	0.910355	0.85587	0.712908
Q61581	Insulin-like growth factor-binding protein 7 OS=Mus musculus GN=Igfbp7 PE=2 SV=3 - [IBP7_MOUSE]	1	0.991879	0.760306	0.7465	0.68179
Q6ZQK5-2	Isoform 2 of Arf-GAP with coiled-coil, ANK repeat and PH domain-containing protein 2 OS=Mus musculus GN=Acap2 - [ACAP2_MOUSE]	1	0.988482	0.905744	0.852679	0.800095
P53811	Phosphatidylinositol transfer protein beta isoform OS=Mus musculus GN=Pitpnb PE=1 SV=2 - [PIPNB_MOUSE]	1	0.986227	0.955454	0.857296	0.850384
Q920A5	Retinoid-inducible serine carboxypeptidase OS=Mus musculus GN=Scpep1 PE=2 SV=2 - [RISC_MOUSE]	1	0.986147	0.837233	0.672498	0.604173
Q9JHP7-3	Isoform 3 of KDEL motif-containing protein 1 OS=Mus musculus GN=Kdelc1 - [KDEL1_MOUSE]	1	0.984864	0.89417	0.588966	0.575515
Q9DBE0	Cysteine sulfinic acid decarboxylase OS=Mus musculus GN=Csad PE=2 SV=1 - [CSAD_MOUSE]	1	0.983806	0.750875	0.664554	0.55641
Q62371	Discoidin domain-containing receptor 2 OS=Mus musculus GN=Ddr2 PE=1 SV=2 - [DDR2_MOUSE]	1	0.983731	0.833971	0.826184	0.72485
Q8R409	Protein HEXIM1 OS=Mus musculus GN=Hexim1 PE=1 SV=1 - [HEXI1_MOUSE]	1	0.983626	0.93793	0.861014	0.793365
P97798-5	Isoform 5 of Neogenin OS=Mus musculus GN=Neo1 - [NEO1_MOUSE]	1	0.983209	0.977291	0.95928	0.881387
Q8CE50	Sorting nexin-30 OS=Mus musculus GN=Snx30 PE=2 SV=1 - [SNX30_MOUSE]	1	0.981182	0.784614	0.769223	0.556996
E9QKV6	Unconventional myosin-IXb OS=Mus musculus GN=Myo9b PE=2 SV=1 - [E9QKV6_MOUSE]	1	0.980063	0.926126	0.742685	0.73927
Q61136	Serine/threonine-protein kinase PRP4 homolog OS=Mus musculus GN=Prpf4b PE=1 SV=3 - [PRP4B_MOUSE]	1	0.97878	0.960828	0.917831	0.866043
Q9WUU7	Cathepsin Z OS=Mus musculus GN=Ctsz PE=2 SV=1 - [CATZ_MOUSE]	1	0.975938	0.801991	0.682161	0.588929
Q8C6B2-2	Isoform 2 of Rhotekin OS=Mus musculus GN=Rtkn - [RTKN_MOUSE]	1	0.973067	0.924317	0.914708	0.827775
Q6ZPZ3-2	Isoform 2 of Zinc finger CCCH domain-containing protein 4 OS=Mus musculus GN=Zc3h4 - [ZC3H4_MOUSE]	1	0.968214	0.930581	0.898322	0.880095
Q8R4X3	RNA-binding protein 12 OS=Mus musculus GN=Rbm12 PE=1 SV=3 - [RBM12_MOUSE]	1	0.965274	0.960923	0.917273	0.854361
Q5SSI6	U3 small nucleolar RNA-associated protein 18 homolog OS=Mus musculus GN=Utp18 PE=1 SV=1 - [UTP18_MOUSE]	1	0.964985	0.86882	0.85771	0.82286
Q9DC40	Telomere length regulation protein TEL2 homolog OS=Mus musculus GN=Telo2 PE=1 SV=2 - [TELO2_MOUSE]	1	0.964904	0.877051	0.800114	0.775988
Q5DTU0	Actin filament-associated protein 1-like 2 OS=Mus musculus GN=Afap1l2 PE=1 SV=2 - [AF1L2_MOUSE]	1	0.963894	0.726664	0.667025	0.601865
P63254	Cysteine-rich protein 1 OS=Mus musculus GN=Crip1 PE=2 SV=2 - [CRIP1_MOUSE]	1	0.954608	0.844737	0.677194	0.663251
O54824-2	Isoform 2 of Pro-interleukin-16 OS=Mus musculus GN=Il16 - [IL16_MOUSE]	1	0.951094	0.919715	0.824951	0.753327
M0QW66	Conserved oligomeric Golgi complex subunit 8 (Fragment) OS=Mus musculus GN=Cog8 PE=4 SV=1 - [M0QW66_MOUSE]	1	0.94781	0.884977	0.844964	0.762282
O70422	General transcription factor IIH subunit 4 OS=Mus musculus GN=Gtf2h4 PE=2 SV=1 - [TF2H4_MOUSE]	1	0.947777	0.881487	0.868926	0.811369
Q9R1S8	Calpain-7 OS=Mus musculus GN=Capn7 PE=2 SV=1 - [CAN7_MOUSE]	1	0.944411	0.869628	0.854596	0.749106
H9H9S3	Zinc finger E-box-binding homeobox 2 OS=Mus musculus GN=Zeb2 PE=2 SV=1 - [H9H9S3_MOUSE]	1	0.943992	0.795448	0.777415	0.742023
Q8BQ30	Phostensin OS=Mus musculus GN=Ppp1r18 PE=1 SV=1 - [PPR18_MOUSE]	1	0.940208	0.822725	0.633817	0.568719
H7BX22	Ran-specific GTPase-activating protein OS=Mus musculus GN=Ranbp1 PE=2 SV=1 - [H7BX22_MOUSE]	1	0.939133	0.79155	0.667267	0.657221
Q9EQQ9	Bifunctional protein NCOAT OS=Mus musculus GN=Mgea5 PE=1 SV=2 - [NCOAT_MOUSE]	1	0.93872	0.856418	0.746788	0.569033
Q9Z0E0-2	Isoform 2 of Neurochondrin OS=Mus musculus GN=Ncdn - [NCDN_MOUSE]	1	0.937843	0.872781	0.831849	0.747288
Q8BTU1	UPF0468 protein C16orf80 homolog OS=Mus musculus GN=Gtl3 PE=2 SV=1 - [CP080_MOUSE]	1	0.937567	0.839719	0.719102	0.718773
E9QMV2	Protein Gm6314 OS=Mus musculus GN=Abracl PE=4 SV=1 - [E9QMV2_MOUSE]	1	0.935479	0.802412	0.756814	0.449095
Q8BH60-2	Isoform 2 of Golgi-associated PDZ and coiled-coil motif-containing protein OS=Mus musculus GN=Gopc - [GOPC_MOUSE]	1	0.935443	0.882639	0.703641	0.689133
Q8BU03	Periodic tryptophan protein 2 homolog OS=Mus musculus GN=Pwp2 PE=1 SV=1 - [PWP2_MOUSE]	1	0.931869	0.913265	0.877914	0.797683
P58501	PAX3- and PAX7-binding protein 1 OS=Mus musculus GN=Paxbp1 PE=1 SV=3 - [PAXB1_MOUSE]	1	0.931052	0.897537	0.870013	0.866734
P24526	Myelin P2 protein OS=Mus musculus GN=Pmp2 PE=2 SV=2 - [MYP2_MOUSE]	1	0.929615	0.870661	0.751515	0.602393
Q91WG4-2	Isoform 2 of Elongator complex protein 2 OS=Mus musculus GN=Elp2 - [ELP2_MOUSE]	1	0.929235	0.904847	0.834098	0.82445
Q8C650-2	Isoform 2 of Septin-10 OS=Mus musculus GN=Sept10 - [SEP10_MOUSE]	1	0.928904	0.84803	0.807955	0.698872
Q8BPS4	Integral membrane protein GPR180 OS=Mus musculus GN=Gpr180 PE=2 SV=1 - [GP180_MOUSE]	1	0.928513	0.905801	0.671725	0.666875
Q9ES00	Ubiquitin conjugation factor E4 B OS=Mus musculus GN=Ube4b PE=1 SV=3 - [UBE4B_MOUSE]	1	0.927402	0.832572	0.73357	0.718738
D3YU12	NmrA-like family domain-containing protein 1 OS=Mus musculus GN=Nmral1 PE=2 SV=1 - [D3YU12_MOUSE]	1	0.92371	0.816374	0.76051	0.635953
Q9QUI0	Transforming protein RhoA OS=Mus musculus GN=Rhoa PE=1 SV=1 - [RHOA_MOUSE]	1	0.920341	0.813163	0.761487	0.727447
Q8K1I7	WAS/WASL-interacting protein family member 1 OS=Mus musculus GN=Wipf1 PE=1 SV=1 - [WIPF1_MOUSE]	1	0.919989	0.880168	0.852964	0.787515
Q6ZQ29-2	Isoform 2 of Serine/threonine-protein kinase TAO2 OS=Mus musculus GN=Taok2 - [TAOK2_MOUSE]	1	0.913566	0.794468	0.7484	0.652985
H3BKD4	Arf-GAP with SH3 domain, ANK repeat and PH domain-containing protein 1 OS=Mus musculus GN=Asap1 PE=2 SV=1 - [H3BKD4_MOUSE]	1	0.909979	0.867754	0.806807	0.756743
Q792F9	Alpha-4 integrin OS=Mus musculus GN=Itga4 PE=2 SV=1 - [Q792F9_MOUSE]	1	0.903287	0.815834	0.597505	0.593147
P70303-3	Isoform 3 of CTP synthase 2 OS=Mus musculus GN=Ctps2 - [PYRG2_MOUSE]	1	0.902573	0.790937	0.764062	0.587014
Q9Z2W1	Serine/threonine-protein kinase 25 OS=Mus musculus GN=Stk25 PE=1 SV=2 - [STK25_MOUSE]	1	0.899914	0.884107	0.85574	0.796263
Q9QYC7	Vitamin K-dependent gamma-carboxylase OS=Mus musculus GN=Ggcx PE=2 SV=1 - [VKGC_MOUSE]	1	0.899355	0.845958	0.809569	0.725912
Q9CU65	Zinc finger MYM-type protein 2 OS=Mus musculus GN=Zmym2 PE=2 SV=3 - [ZMYM2_MOUSE]	1	0.898576	0.882606	0.794764	0.783721
P97863-3	Isoform 3 of Nuclear factor 1 B-type OS=Mus musculus GN=Nfib - [NFIB_MOUSE]	1	0.897453	0.762501	0.649595	0.638455
Q8K201	Keratinocyte-associated transmembrane protein 2 OS=Mus musculus GN=Kct2 PE=2 SV=2 - [KCT2_MOUSE]	1	0.897011	0.84116	0.826099	0.775783
Q9D4G5	Protein Pop1 OS=Mus musculus GN=Pop1 PE=2 SV=1 - [Q9D4G5_MOUSE]	1	0.896323	0.780007	0.765325	0.707272
P28740-2	Isoform 2 of Kinesin-like protein KIF2A OS=Mus musculus GN=Kif2a - [KIF2A_MOUSE]	1	0.892872	0.835061	0.726487	0.687143
P03958	Adenosine deaminase OS=Mus musculus GN=Ada PE=1 SV=3 - [ADA_MOUSE]	1	0.892408	0.848415	0.713657	0.619763
Q9DBN5-2	Isoform 2 of Lon protease homolog 2, peroxisomal OS=Mus musculus GN=Lonp2 - [LONP2_MOUSE]	1	0.892082	0.830638	0.773441	0.658877
P11438	Lysosome-associated membrane glycoprotein 1 OS=Mus musculus GN=Lamp1 PE=1 SV=2 - [LAMP1_MOUSE]	1	0.888825	0.843138	0.789984	0.766661
B1AWZ5	Protein NipSnap homolog 3B OS=Mus musculus GN=Nipsnap3b PE=2 SV=1 - [B1AWZ5_MOUSE]	1	0.883682	0.76028	0.690755	0.675582
P29351-3	Isoform 3 of Tyrosine-protein phosphatase non-receptor type 6 OS=Mus musculus GN=Ptpn6 - [PTN6_MOUSE]	1	0.87794	0.806956	0.682914	0.435675
Q571E4	N-acetylgalactosamine-6-sulfatase OS=Mus musculus GN=Galns PE=2 SV=2 - [GALNS_MOUSE]	1	0.875774	0.763027	0.734257	0.66183
A2A5V3	SH3 domain-binding protein 1 OS=Mus musculus GN=Sh3bp1 PE=2 SV=1 - [A2A5V3_MOUSE]	1	0.873115	0.786538	0.700396	0.601277
E0CY82	Programmed cell death protein 10 (Fragment) OS=Mus musculus GN=Pdcd10 PE=2 SV=1 - [E0CY82_MOUSE]	1	0.871423	0.85997	0.806223	0.725208
Q8BHC9	Alpha-(1,3)-fucosyltransferase 11 OS=Mus musculus GN=Fut11 PE=2 SV=1 - [FUT11_MOUSE]	1	0.86912	0.627321	0.576778	0.563345
P01887	Beta-2-microglobulin OS=Mus musculus GN=B2m PE=1 SV=2 - [B2MG_MOUSE]	1	0.868156	0.781524	0.764362	0.736768
Q91YR9	Prostaglandin reductase 1 OS=Mus musculus GN=Ptgr1 PE=2 SV=2 - [PTGR1_MOUSE]	1	0.867785	0.804565	0.683975	0.571924
F6QKD2	Probable ATP-dependent RNA helicase DDX47 (Fragment) OS=Mus musculus GN=Ddx47 PE=3 SV=1 - [F6QKD2_MOUSE]	1	0.859842	0.765751	0.76315	0.736966
P15066	Transcription factor jun-D OS=Mus musculus GN=Jund PE=1 SV=1 - [JUND_MOUSE]	1	0.859142	0.807767	0.793099	0.78639
E0CXE7	CST complex subunit CTC1 OS=Mus musculus GN=Ctc1 PE=2 SV=1 - [E0CXE7_MOUSE]	1	0.850408	0.746791	0.582942	0.487408
D3Z131	THO complex subunit 6 homolog OS=Mus musculus GN=Thoc6 PE=2 SV=1 - [D3Z131_MOUSE]	1	0.849379	0.789177	0.788965	0.520086
Q8CFE3	REST corepressor 1 OS=Mus musculus GN=Rcor1 PE=1 SV=2 - [RCOR1_MOUSE]	1	0.846988	0.765103	0.750368	0.638657
F7BGR7	RNA-binding protein 4 OS=Mus musculus GN=Rbm4 PE=4 SV=1 - [F7BGR7_MOUSE]	1	0.84341	0.818358	0.810627	0.77271
E0CXC7	SID1 transmembrane family member 2 (Fragment) OS=Mus musculus GN=Sidt2 PE=2 SV=1 - [E0CXC7_MOUSE]	1	0.842375	0.83528	0.798097	0.666092
Q9JIG8	PRA1 family protein 2 OS=Mus musculus GN=Praf2 PE=2 SV=1 - [PRAF2_MOUSE]	1	0.833184	0.777132	0.469644	0.434662
O55143	Sarcoplasmic/endoplasmic reticulum calcium ATPase 2 OS=Mus musculus GN=Atp2a2 PE=1 SV=2 - [AT2A2_MOUSE]	1	0.830017	0.65562	0.64141	0.624898
Q9JIW9	Ras-related protein Ral-B OS=Mus musculus GN=Ralb PE=2 SV=1 - [RALB_MOUSE]	1	0.829956	0.738316	0.631937	0.595404
O88271	Craniofacial development protein 1 OS=Mus musculus GN=Cfdp1 PE=1 SV=1 - [CFDP1_MOUSE]	1	0.829434	0.725134	0.640656	0.615853
E9PVP3	Mannose-P-dolichol utilization defect 1 protein OS=Mus musculus GN=Mpdu1 PE=2 SV=1 - [E9PVP3_MOUSE]	1	0.826343	0.739903	0.615698	0.593249
E9Q456	Tropomyosin alpha-1 chain OS=Mus musculus GN=Tpm1 PE=2 SV=1 - [E9Q456_MOUSE]	1	0.826132	0.650117	0.567218	0.530484
Q9CZ52-2	Isoform 2 of Anthrax toxin receptor 1 OS=Mus musculus GN=Antxr1 - [ANTR1_MOUSE]	1	0.823847	0.792535	0.678812	0.647206
P61793-2	Isoform 2 of Lysophosphatidic acid receptor 1 OS=Mus musculus GN=Lpar1 - [LPAR1_MOUSE]	1	0.820172	0.742744	0.639034	0.495777
B8JJI9	COUP transcription factor 1 OS=Mus musculus GN=Nr2f1 PE=4 SV=1 - [B8JJI9_MOUSE]	1	0.807372	0.750278	0.714665	0.666379
Q8BZQ7	Anaphase-promoting complex subunit 2 OS=Mus musculus GN=Anapc2 PE=1 SV=2 - [ANC2_MOUSE]	1	0.807208	0.605869	0.518078	0.430541
A3KGW5	Probable inactive glycosyltransferase 25 family member 3 OS=Mus musculus GN=Cercam PE=2 SV=1 - [GT253_MOUSE]	1	0.795576	0.638535	0.593424	0.543117
A3KGB4	TBC1 domain family member 8B OS=Mus musculus GN=Tbc1d8b PE=2 SV=1 - [TBC8B_MOUSE]	1	0.791327	0.753269	0.692405	0.580366
Q921G8	Gamma-tubulin complex component 2 OS=Mus musculus GN=Tubgcp2 PE=2 SV=2 - [GCP2_MOUSE]	1	0.790622	0.779839	0.705242	0.66893
Q91V04	Translocating chain-associated membrane protein 1 OS=Mus musculus GN=Tram1 PE=1 SV=3 - [TRAM1_MOUSE]	1	0.782078	0.70383	0.595884	0.588855
Q9R1T4-2	Isoform I of Septin-6 OS=Mus musculus GN=Sept6 - [SEPT6_MOUSE]	1	0.76848	0.679876	0.577894	0.525568
P37889-2	Isoform 2 of Fibulin-2 OS=Mus musculus GN=Fbln2 - [FBLN2_MOUSE]	1	0.762357	0.747467	0.684703	0.588525
E9PWG6	Protein Ncapg OS=Mus musculus GN=Ncapg PE=4 SV=1 - [E9PWG6_MOUSE]	1	0.754496	0.453896	0.451836	0.305847
Q6A058	Armadillo repeat-containing X-linked protein 2 OS=Mus musculus GN=Armcx2 PE=2 SV=2 - [ARMX2_MOUSE]	1	0.7449	0.716665	0.505381	0.474272
Q91V98	Endosialin OS=Mus musculus GN=Cd248 PE=2 SV=1 - [CD248_MOUSE]	1	0.743216	0.659741	0.576818	0.573265
O35245-5	Isoform 5 of Polycystin-2 OS=Mus musculus GN=Pkd2 - [PKD2_MOUSE]	1	0.742802	0.62555	0.587468	0.536556
Q922W5	Pyrroline-5-carboxylate reductase 1, mitochondrial OS=Mus musculus GN=Pycr1 PE=1 SV=1 - [P5CR1_MOUSE]	1	0.678016	0.550984	0.49721	0.403306
P28667	MARCKS-related protein OS=Mus musculus GN=Marcksl1 PE=1 SV=2 - [MRP_MOUSE]	1	0.663471	0.471133	0.252604	0.206483
E9Q616	Protein Ahnak OS=Mus musculus GN=Ahnak PE=2 SV=1 - [E9Q616_MOUSE]	1	0.912888	0.917978	0.865894	0.852122
Q9JHU4	Cytoplasmic dynein 1 heavy chain 1 OS=Mus musculus GN=Dync1h1 PE=1 SV=2 - [DYHC1_MOUSE]	1	0.981368	0.9429	0.906054	0.942563
Q62261	Spectrin beta chain, non-erythrocytic 1 OS=Mus musculus GN=Sptbn1 PE=1 SV=2 - [SPTB2_MOUSE]	1	0.882237	0.883084	0.809123	0.771698
B7FAU9	Filamin, alpha OS=Mus musculus GN=Flna PE=4 SV=1 - [B7FAU9_MOUSE]	1	0.842229	0.77467	0.623609	0.709905
B1ARU4	Microtubule-actin cross-linking factor 1 OS=Mus musculus GN=Macf1 PE=2 SV=1 - [B1ARU4_MOUSE]	1	0.911864	0.824521	0.80082	0.836482
Q6P4T2	U5 small nuclear ribonucleoprotein 200 kDa helicase OS=Mus musculus GN=Snrnp200 PE=2 SV=1 - [U520_MOUSE]	1	0.917393	0.904562	0.872103	0.872739
Q99PV0	Pre-mRNA-processing-splicing factor 8 OS=Mus musculus GN=Prpf8 PE=1 SV=2 - [PRP8_MOUSE]	1	0.870482	0.854686	0.781973	0.831698
Q6P5H2	Nestin OS=Mus musculus GN=Nes PE=1 SV=1 - [NEST_MOUSE]	1	0.78369	0.644878	0.605012	0.673786
Q6P5E4	UDP-glucose:glycoprotein glucosyltransferase 1 OS=Mus musculus GN=Uggt1 PE=1 SV=4 - [UGGG1_MOUSE]	1	0.889697	0.887537	0.90032	0.87947
P97927	Laminin subunit alpha-4 OS=Mus musculus GN=Lama4 PE=1 SV=2 - [LAMA4_MOUSE]	1	0.956202	0.941638	0.858688	0.949533
E9Q390	Myoferlin OS=Mus musculus GN=Myof PE=2 SV=2 - [E9Q390_MOUSE]	1	0.886462	0.853347	0.865241	0.766875
Q07113	Cation-independent mannose-6-phosphate receptor OS=Mus musculus GN=Igf2r PE=1 SV=1 - [MPRI_MOUSE]	1	0.769364	0.580906	0.475463	0.481526
E9Q7G0	Protein Numa1 OS=Mus musculus GN=Numa1 PE=2 SV=1 - [E9Q7G0_MOUSE]	1	0.902912	0.883738	0.909901	0.840922
Q3U2G2	Heat shock 70 kDa protein 4 OS=Mus musculus GN=Hspa4 PE=2 SV=1 - [Q3U2G2_MOUSE]	1	1.15204	1.14608	1.1006	1.06898
Q78PY7	Staphylococcal nuclease domain-containing protein 1 OS=Mus musculus GN=Snd1 PE=1 SV=1 - [SND1_MOUSE]	1	0.917207	0.858008	0.840091	0.856269
Q8VHY0	Chondroitin sulfate proteoglycan 4 OS=Mus musculus GN=Cspg4 PE=1 SV=3 - [CSPG4_MOUSE]	1	0.903364	0.867483	0.778741	0.786063
P20029	78 kDa glucose-regulated protein OS=Mus musculus GN=Hspa5 PE=1 SV=3 - [GRP78_MOUSE]	1	0.87343	0.857286	0.815848	0.873528
P09405	Nucleolin OS=Mus musculus GN=Ncl PE=1 SV=2 - [NUCL_MOUSE]	1	0.850928	0.769319	0.719913	0.73109
Q3U7R1	Extended synaptotagmin-1 OS=Mus musculus GN=Esyt1 PE=2 SV=2 - [ESYT1_MOUSE]	1	0.958927	0.895141	0.881361	0.891984
F8WHM5	Golgi apparatus protein 1 (Fragment) OS=Mus musculus GN=Glg1 PE=2 SV=1 - [F8WHM5_MOUSE]	1	0.88591	0.664132	0.578007	0.589479
P27773	Protein disulfide-isomerase A3 OS=Mus musculus GN=Pdia3 PE=1 SV=2 - [PDIA3_MOUSE]	1	0.845066	0.692846	0.581063	0.587345
Q62009-3	Isoform 3 of Periostin OS=Mus musculus GN=Postn - [POSTN_MOUSE]	1	0.794878	0.797636	0.74681	0.716833
Q9JJ28	Protein flightless-1 homolog OS=Mus musculus GN=Flii PE=1 SV=1 - [FLII_MOUSE]	1	0.998488	0.937459	0.892621	0.963672
P42932	T-complex protein 1 subunit theta OS=Mus musculus GN=Cct8 PE=1 SV=3 - [TCPQ_MOUSE]	1	0.965957	0.877648	0.822321	0.871149
E9QAS4	Chromodomain-helicase-DNA-binding protein 4 OS=Mus musculus GN=Chd4 PE=2 SV=1 - [E9QAS4_MOUSE]	1	0.887974	0.798047	0.81251	0.682609
Q3V117	ATP-citrate synthase OS=Mus musculus GN=Acly PE=2 SV=1 - [Q3V117_MOUSE]	1	0.874819	0.805454	0.79359	0.836333
P14873	Microtubule-associated protein 1B OS=Mus musculus GN=Map1b PE=1 SV=2 - [MAP1B_MOUSE]	1	0.850635	0.723103	0.724007	0.680914
Q8BHN3-2	Isoform 2 of Neutral alpha-glucosidase AB OS=Mus musculus GN=Ganab - [GANAB_MOUSE]	1	0.849259	0.725273	0.61685	0.628641
Q9QUR6	Prolyl endopeptidase OS=Mus musculus GN=Prep PE=2 SV=1 - [PPCE_MOUSE]	1	1.16822	1.15266	1.13112	1.07987
Q02788	Collagen alpha-2(VI) chain OS=Mus musculus GN=Col6a2 PE=2 SV=3 - [CO6A2_MOUSE]	1	0.917813	0.974619	0.947139	0.8758
P09103	Protein disulfide-isomerase OS=Mus musculus GN=P4hb PE=1 SV=2 - [PDIA1_MOUSE]	1	0.830167	0.693829	0.622598	0.63583
P11499	Heat shock protein HSP 90-beta OS=Mus musculus GN=Hsp90ab1 PE=1 SV=3 - [HS90B_MOUSE]	1	1.04268	0.978808	0.89735	0.888914
P80316	T-complex protein 1 subunit epsilon OS=Mus musculus GN=Cct5 PE=1 SV=1 - [TCPE_MOUSE]	1	0.966257	0.877872	0.813494	0.865841
P11983	T-complex protein 1 subunit alpha OS=Mus musculus GN=Tcp1 PE=1 SV=3 - [TCPA_MOUSE]	1	0.962637	0.888583	0.839756	0.85914
P80313	T-complex protein 1 subunit eta OS=Mus musculus GN=Cct7 PE=1 SV=1 - [TCPH_MOUSE]	1	0.984558	0.912287	0.855425	0.95011
P80318	T-complex protein 1 subunit gamma OS=Mus musculus GN=Cct3 PE=1 SV=1 - [TCPG_MOUSE]	1	0.973122	0.89212	0.83287	0.862129
P54071	Isocitrate dehydrogenase [NADP], mitochondrial OS=Mus musculus GN=Idh2 PE=1 SV=3 - [IDHP_MOUSE]	1	0.941859	0.869887	0.821813	0.84719
Q921K2	Poly (ADP-ribose) polymerase family, member 1 OS=Mus musculus GN=Parp1 PE=2 SV=1 - [Q921K2_MOUSE]	1	0.920631	0.840815	0.758141	0.800275
Q7TPV4	Myb-binding protein 1A OS=Mus musculus GN=Mybbp1a PE=1 SV=2 - [MBB1A_MOUSE]	1	0.903548	0.835854	0.774119	0.856452
G5E866	Splicing factor 3B subunit 1 OS=Mus musculus GN=Sf3b1 PE=4 SV=1 - [G5E866_MOUSE]	1	0.868093	0.882698	0.835856	0.801158
Q99LF4	tRNA-splicing ligase RtcB homolog OS=Mus musculus GN=D10Wsu52e PE=2 SV=1 - [RTCB_MOUSE]	1	0.988094	0.976162	0.908985	0.944791
P46460	Vesicle-fusing ATPase OS=Mus musculus GN=Nsf PE=1 SV=2 - [NSF_MOUSE]	1	0.953921	0.924889	0.910464	0.916241
Q8BI84	Melanoma inhibitory activity protein 3 OS=Mus musculus GN=Mia3 PE=1 SV=2 - [MIA3_MOUSE]	1	0.85225	0.815779	0.787211	0.851752
Q8C1A5	Thimet oligopeptidase OS=Mus musculus GN=Thop1 PE=1 SV=1 - [THOP1_MOUSE]	1	1.1278	1.11079	1.06968	1.05438
Q05D44	Eukaryotic translation initiation factor 5B OS=Mus musculus GN=Eif5b PE=1 SV=2 - [IF2P_MOUSE]	1	1.05482	0.973721	0.90928	0.89862
P46935	E3 ubiquitin-protein ligase NEDD4 OS=Mus musculus GN=Nedd4 PE=1 SV=3 - [NEDD4_MOUSE]	1	0.957767	0.888058	0.834695	0.858359
E9QNH6	Unconventional myosin-Ib OS=Mus musculus GN=Myo1b PE=2 SV=1 - [E9QNH6_MOUSE]	1	0.89729	0.862824	0.719413	0.760079
P97449	Aminopeptidase N OS=Mus musculus GN=Anpep PE=1 SV=4 - [AMPN_MOUSE]	1	0.800277	0.813661	0.803947	0.712312
Q8BY87	Ubiquitin carboxyl-terminal hydrolase 47 OS=Mus musculus GN=Usp47 PE=1 SV=2 - [UBP47_MOUSE]	1	0.986536	0.949442	0.942388	0.993773
Q8BMA6	Signal recognition particle subunit SRP68 OS=Mus musculus GN=Srp68 PE=2 SV=2 - [SRP68_MOUSE]	1	0.985797	0.940623	0.890007	0.961222
B9EHJ3	Tight junction protein ZO-1 OS=Mus musculus GN=Tjp1 PE=2 SV=1 - [B9EHJ3_MOUSE]	1	0.984451	0.939614	0.858264	0.864832
P80315	T-complex protein 1 subunit delta OS=Mus musculus GN=Cct4 PE=1 SV=3 - [TCPD_MOUSE]	1	0.980146	0.877248	0.814468	0.853671
Q9Z2I8-2	Isoform 2 of Succinyl-CoA ligase [GDP-forming] subunit beta, mitochondrial OS=Mus musculus GN=Suclg2 - [SUCB2_MOUSE]	1	0.962447	0.955152	0.866522	0.910622
Q7TMB8	Cytoplasmic FMR1-interacting protein 1 OS=Mus musculus GN=Cyfip1 PE=1 SV=1 - [CYFP1_MOUSE]	1	0.920024	0.843991	0.75001	0.754333
G3UVV4	Hexokinase 1, isoform CRA_f OS=Mus musculus GN=Hk1 PE=3 SV=1 - [G3UVV4_MOUSE]	1	0.915044	0.884118	0.870554	0.886639
P62908	40S ribosomal protein S3 OS=Mus musculus GN=Rps3 PE=1 SV=1 - [RS3_MOUSE]	1	0.908809	0.874018	0.824833	0.853808
Q8BRF7	Sec1 family domain-containing protein 1 OS=Mus musculus GN=Scfd1 PE=2 SV=1 - [SCFD1_MOUSE]	1	0.876966	0.809177	0.806702	0.820468
Q61656	Probable ATP-dependent RNA helicase DDX5 OS=Mus musculus GN=Ddx5 PE=1 SV=2 - [DDX5_MOUSE]	1	0.866224	0.805681	0.762158	0.874214
Q9D8E6	60S ribosomal protein L4 OS=Mus musculus GN=Rpl4 PE=1 SV=3 - [RL4_MOUSE]	1	0.994383	0.9607	0.859113	0.861911
Q00PI9	Heterogeneous nuclear ribonucleoprotein U-like protein 2 OS=Mus musculus GN=Hnrnpul2 PE=1 SV=2 - [HNRL2_MOUSE]	1	0.929508	0.926694	0.880313	0.935277
O88508	DNA (cytosine-5)-methyltransferase 3A OS=Mus musculus GN=Dnmt3a PE=1 SV=2 - [DNM3A_MOUSE]	1	0.901981	0.862063	0.866063	0.779429
Q9JIK5	Nucleolar RNA helicase 2 OS=Mus musculus GN=Ddx21 PE=1 SV=3 - [DDX21_MOUSE]	1	0.889742	0.784289	0.757223	0.774693
Q8VIJ6	Splicing factor, proline- and glutamine-rich OS=Mus musculus GN=Sfpq PE=1 SV=1 - [SFPQ_MOUSE]	1	0.882211	0.841481	0.738674	0.781542
Q91VI7	Ribonuclease inhibitor OS=Mus musculus GN=Rnh1 PE=1 SV=1 - [RINI_MOUSE]	1	1.19419	1.06473	0.971123	0.950811
P14576	Signal recognition particle 54 kDa protein OS=Mus musculus GN=Srp54 PE=1 SV=2 - [SRP54_MOUSE]	1	0.98513	0.92524	0.906334	0.966171
P07901	Heat shock protein HSP 90-alpha OS=Mus musculus GN=Hsp90aa1 PE=1 SV=4 - [HS90A_MOUSE]	1	0.934234	0.852743	0.678071	0.724401
P57780	Alpha-actinin-4 OS=Mus musculus GN=Actn4 PE=1 SV=1 - [ACTN4_MOUSE]	1	0.923153	0.878872	0.741541	0.750131
P40142	Transketolase OS=Mus musculus GN=Tkt PE=1 SV=1 - [TKT_MOUSE]	1	0.921852	0.874104	0.751688	0.75805
E9Q1S3	Protein transport protein Sec23A OS=Mus musculus GN=Sec23a PE=2 SV=1 - [E9Q1S3_MOUSE]	1	0.90663	0.849066	0.718192	0.758702
Q9JIX8-4	Isoform 4 of Apoptotic chromatin condensation inducer in the nucleus OS=Mus musculus GN=Acin1 - [ACINU_MOUSE]	1	0.873789	0.856458	0.820761	0.821411
Q9Z277	Tyrosine-protein kinase BAZ1B OS=Mus musculus GN=Baz1b PE=1 SV=2 - [BAZ1B_MOUSE]	1	0.866437	0.775657	0.692971	0.74098
P35564	Calnexin OS=Mus musculus GN=Canx PE=1 SV=1 - [CALX_MOUSE]	1	0.790586	0.73128	0.679514	0.72386
O08529	Calpain-2 catalytic subunit OS=Mus musculus GN=Capn2 PE=2 SV=4 - [CAN2_MOUSE]	1	1.08282	0.978693	0.837401	0.825196
P14148	60S ribosomal protein L7 OS=Mus musculus GN=Rpl7 PE=2 SV=2 - [RL7_MOUSE]	1	1.0415	0.980221	0.872597	0.852241
Q99K51	Plastin-3 OS=Mus musculus GN=Pls3 PE=1 SV=3 - [PLST_MOUSE]	1	1.00891	0.975127	0.8544	0.785014
P68040	Guanine nucleotide-binding protein subunit beta-2-like 1 OS=Mus musculus GN=Gnb2l1 PE=1 SV=3 - [GBLP_MOUSE]	1	0.952178	0.815488	0.775839	0.867294
Q6A0A9	Constitutive coactivator of PPAR-gamma-like protein 1 OS=Mus musculus GN=FAM120A PE=1 SV=2 - [F120A_MOUSE]	1	0.945035	0.853334	0.855462	0.810255
Q9QX47-2	Isoform 2 of Protein SON OS=Mus musculus GN=Son - [SON_MOUSE]	1	0.920496	0.865529	0.783393	0.831979
P82198	Transforming growth factor-beta-induced protein ig-h3 OS=Mus musculus GN=Tgfbi PE=2 SV=1 - [BGH3_MOUSE]	1	0.884607	0.936309	0.917335	0.847035
Q921M3	Splicing factor 3B subunit 3 OS=Mus musculus GN=Sf3b3 PE=2 SV=1 - [SF3B3_MOUSE]	1	0.874793	0.834342	0.811022	0.829906
Q9Z1X4	Interleukin enhancer-binding factor 3 OS=Mus musculus GN=Ilf3 PE=1 SV=2 - [ILF3_MOUSE]	1	0.861457	0.809022	0.779524	0.808546
P09055	Integrin beta-1 OS=Mus musculus GN=Itgb1 PE=1 SV=1 - [ITB1_MOUSE]	1	0.850216	0.816499	0.711519	0.735312
P13020-2	Isoform 2 of Gelsolin OS=Mus musculus GN=Gsn - [GELS_MOUSE]	1	0.845203	0.772902	0.804121	0.753096
Q8BMD8	Calcium-binding mitochondrial carrier protein SCaMC-1 OS=Mus musculus GN=Slc25a24 PE=2 SV=1 - [SCMC1_MOUSE]	1	0.776956	0.739998	0.700856	0.72745
F8VQC1	Protein Srp72 OS=Mus musculus GN=Srp72 PE=2 SV=1 - [F8VQC1_MOUSE]	1	0.991295	0.893971	0.887305	0.94163
Q3TEA8-2	Isoform 2 of Heterochromatin protein 1-binding protein 3 OS=Mus musculus GN=Hp1bp3 - [HP1B3_MOUSE]	1	0.962691	1.03462	0.967279	0.816742
O54774	AP-3 complex subunit delta-1 OS=Mus musculus GN=Ap3d1 PE=1 SV=1 - [AP3D1_MOUSE]	1	0.952651	0.900619	0.941263	0.82928
P51150	Ras-related protein Rab-7a OS=Mus musculus GN=Rab7a PE=1 SV=2 - [RAB7A_MOUSE]	1	0.949655	0.85674	0.812384	0.904596
Q8BP92	Reticulocalbin-2 OS=Mus musculus GN=Rcn2 PE=2 SV=1 - [RCN2_MOUSE]	1	0.91946	0.855216	0.853662	0.885921
Q91VC3	Eukaryotic initiation factor 4A-III OS=Mus musculus GN=Eif4a3 PE=2 SV=3 - [IF4A3_MOUSE]	1	0.909458	0.829789	0.83224	0.789647
F8VPM7	ELKS/Rab6-interacting/CAST family member 1 OS=Mus musculus GN=Erc1 PE=2 SV=1 - [F8VPM7_MOUSE]	1	0.899808	0.862139	0.916533	0.858351
Q91YR7	Pre-mRNA-processing factor 6 OS=Mus musculus GN=Prpf6 PE=2 SV=1 - [PRP6_MOUSE]	1	0.874758	0.829972	0.747295	0.793588
Q9DBC7	cAMP-dependent protein kinase type I-alpha regulatory subunit OS=Mus musculus GN=Prkar1a PE=1 SV=3 - [KAP0_MOUSE]	1	1.08591	1.01549	0.896035	0.855546
P25444	40S ribosomal protein S2 OS=Mus musculus GN=Rps2 PE=1 SV=3 - [RS2_MOUSE]	1	1.06944	0.979602	0.827171	0.788926
Q6P5F9	Exportin-1 OS=Mus musculus GN=Xpo1 PE=1 SV=1 - [XPO1_MOUSE]	1	1.01214	0.902471	0.808988	0.768052
Q8CGB3	Uveal autoantigen with coiled-coil domains and ankyrin repeats OS=Mus musculus GN=Uaca PE=1 SV=2 - [UACA_MOUSE]	1	0.996066	0.855244	0.878833	0.874079
Q9CZD3	Glycine--tRNA ligase OS=Mus musculus GN=Gars PE=1 SV=1 - [SYG_MOUSE]	1	0.985821	0.95004	0.952391	0.850682
D3Z6C3	Uncharacterized protein OS=Mus musculus GN=Rps3a2 PE=3 SV=1 - [D3Z6C3_MOUSE]	1	0.978189	0.90151	0.807397	0.864205
Q9DCL9	Multifunctional protein ADE2 OS=Mus musculus GN=Paics PE=1 SV=4 - [PUR6_MOUSE]	1	0.976632	0.906423	0.899525	0.937156
Q3V3R4	Integrin alpha-1 OS=Mus musculus GN=Itga1 PE=2 SV=2 - [ITA1_MOUSE]	1	0.976276	0.92127	0.780729	0.807428
P50580	Proliferation-associated protein 2G4 OS=Mus musculus GN=Pa2g4 PE=1 SV=3 - [PA2G4_MOUSE]	1	0.957729	0.924674	0.860496	0.917326
Q9CZN7	Serine hydroxymethyltransferase OS=Mus musculus GN=Shmt2 PE=2 SV=1 - [Q9CZN7_MOUSE]	1	0.942009	0.889811	0.869447	0.921127
Q02819	Nucleobindin-1 OS=Mus musculus GN=Nucb1 PE=1 SV=2 - [NUCB1_MOUSE]	1	0.929355	0.866582	0.94839	0.83156
P97429	Annexin A4 OS=Mus musculus GN=Anxa4 PE=2 SV=4 - [ANXA4_MOUSE]	1	0.910181	0.848863	0.870758	0.814771
Q6PDM2	Serine/arginine-rich splicing factor 1 OS=Mus musculus GN=Srsf1 PE=1 SV=3 - [SRSF1_MOUSE]	1	0.890124	0.897574	0.878108	0.846322
P46061	Ran GTPase-activating protein 1 OS=Mus musculus GN=Rangap1 PE=1 SV=2 - [RAGP1_MOUSE]	1	0.883805	0.847631	0.870582	0.826796
Q8BH04	Phosphoenolpyruvate carboxykinase [GTP], mitochondrial OS=Mus musculus GN=Pck2 PE=2 SV=1 - [PCKGM_MOUSE]	1	0.870039	0.765652	0.795333	0.699704
B9EJ54	MCG21756, isoform CRA_b OS=Mus musculus GN=Nup205 PE=2 SV=1 - [B9EJ54_MOUSE]	1	0.861513	0.864251	0.861958	0.854055
P29341	Polyadenylate-binding protein 1 OS=Mus musculus GN=Pabpc1 PE=1 SV=2 - [PABP1_MOUSE]	1	0.844266	0.688903	0.596222	0.615794
Q8CI94	Glycogen phosphorylase, brain form OS=Mus musculus GN=Pygb PE=1 SV=3 - [PYGB_MOUSE]	1	0.841187	0.785642	0.71148	0.789308
O08746	Matrilin-2 OS=Mus musculus GN=Matn2 PE=2 SV=2 - [MATN2_MOUSE]	1	0.834893	0.745864	0.785401	0.600884
Q99JY9	Actin-related protein 3 OS=Mus musculus GN=Actr3 PE=1 SV=3 - [ARP3_MOUSE]	1	1.02502	0.939988	0.794393	0.793313
Q9DCD0	6-phosphogluconate dehydrogenase, decarboxylating OS=Mus musculus GN=Pgd PE=2 SV=3 - [6PGD_MOUSE]	1	1.02094	0.968134	0.851057	0.812879
Q3THS6	S-adenosylmethionine synthase isoform type-2 OS=Mus musculus GN=Mat2a PE=2 SV=2 - [METK2_MOUSE]	1	1.01759	0.946887	0.824286	0.765318
Q9Z1N5	Spliceosome RNA helicase Ddx39b OS=Mus musculus GN=Ddx39b PE=1 SV=1 - [DX39B_MOUSE]	1	0.967034	0.90756	0.870531	0.885771
P60122	RuvB-like 1 OS=Mus musculus GN=Ruvbl1 PE=1 SV=1 - [RUVB1_MOUSE]	1	0.964053	0.884258	0.871398	0.904058
O89001	Carboxypeptidase D OS=Mus musculus GN=Cpd PE=1 SV=2 - [CBPD_MOUSE]	1	0.948556	0.951579	0.905851	0.901812
O70475	UDP-glucose 6-dehydrogenase OS=Mus musculus GN=Ugdh PE=1 SV=1 - [UGDH_MOUSE]	1	0.939588	0.699169	0.692026	0.722178
Q9WTM5	RuvB-like 2 OS=Mus musculus GN=Ruvbl2 PE=2 SV=3 - [RUVB2_MOUSE]	1	0.926616	0.883144	0.810788	0.82518
O88569-3	Isoform 3 of Heterogeneous nuclear ribonucleoproteins A2/B1 OS=Mus musculus GN=Hnrnpa2b1 - [ROA2_MOUSE]	1	0.920088	0.905283	0.848815	0.876068
Q9CZJ2	Heat shock 70 kDa protein 12B OS=Mus musculus GN=Hspa12b PE=1 SV=1 - [HS12B_MOUSE]	1	0.919891	0.969099	0.947282	0.9018
Q3UEB3-3	Isoform 3 of Poly(U)-binding-splicing factor PUF60 OS=Mus musculus GN=Puf60 - [PUF60_MOUSE]	1	0.910113	0.797353	0.723853	0.737914
Q99P88	Nuclear pore complex protein Nup155 OS=Mus musculus GN=Nup155 PE=2 SV=1 - [NU155_MOUSE]	1	0.908651	0.896892	0.846708	0.887598
Q569Z6	Thyroid hormone receptor-associated protein 3 OS=Mus musculus GN=Thrap3 PE=1 SV=1 - [TR150_MOUSE]	1	0.905852	0.903754	0.828231	0.829508
P97298	Pigment epithelium-derived factor OS=Mus musculus GN=Serpinf1 PE=1 SV=2 - [PEDF_MOUSE]	1	0.880135	0.803953	0.810966	0.558664
Q9CZU3	Superkiller viralicidic activity 2-like 2 OS=Mus musculus GN=Skiv2l2 PE=2 SV=1 - [SK2L2_MOUSE]	1	0.87768	0.794066	0.772027	0.808376
P28653	Biglycan OS=Mus musculus GN=Bgn PE=2 SV=1 - [PGS1_MOUSE]	1	0.858871	0.822436	0.871329	0.697368
Q93092	Transaldolase OS=Mus musculus GN=Taldo1 PE=1 SV=2 - [TALDO_MOUSE]	1	1.12471	1.03097	0.860486	0.78763
Q9CQ60	6-phosphogluconolactonase OS=Mus musculus GN=Pgls PE=2 SV=1 - [6PGL_MOUSE]	1	1.09673	1.04871	0.97549	0.910265
Q9CR16	Peptidyl-prolyl cis-trans isomerase D OS=Mus musculus GN=Ppid PE=1 SV=3 - [PPID_MOUSE]	1	1.06775	0.885019	0.703232	0.619796
A6PWC3	Nardilysin OS=Mus musculus GN=Nrd1 PE=2 SV=1 - [A6PWC3_MOUSE]	1	1.03728	1.00526	0.877218	0.818351
Q9CRB6	Tubulin polymerization-promoting protein family member 3 OS=Mus musculus GN=Tppp3 PE=1 SV=1 - [TPPP3_MOUSE]	1	1.03572	0.930177	0.788047	0.652175
Q04447	Creatine kinase B-type OS=Mus musculus GN=Ckb PE=1 SV=1 - [KCRB_MOUSE]	1	1.00519	0.994568	0.964838	0.877352
Q9DBG5	Perilipin-3 OS=Mus musculus GN=Plin3 PE=1 SV=1 - [PLIN3_MOUSE]	1	1.0049	0.958191	0.909164	0.887846
P47962	60S ribosomal protein L5 OS=Mus musculus GN=Rpl5 PE=1 SV=3 - [RL5_MOUSE]	1	0.974829	0.980854	0.896582	0.848442
G5E870	E3 ubiquitin-protein ligase TRIP12 OS=Mus musculus GN=Trip12 PE=1 SV=1 - [TRIPC_MOUSE]	1	0.974063	0.919907	0.737264	0.886172
O88487	Cytoplasmic dynein 1 intermediate chain 2 OS=Mus musculus GN=Dync1i2 PE=2 SV=1 - [DC1I2_MOUSE]	1	0.971646	0.955469	0.908016	0.991729
Q9Z0R4	Intersectin-1 OS=Mus musculus GN=Itsn1 PE=1 SV=2 - [ITSN1_MOUSE]	1	0.967716	0.924312	0.833613	0.863584
P50516	V-type proton ATPase catalytic subunit A OS=Mus musculus GN=Atp6v1a PE=1 SV=2 - [VATA_MOUSE]	1	0.959424	0.949323	0.891966	0.897867
Q9ES28-4	Isoform D of Rho guanine nucleotide exchange factor 7 OS=Mus musculus GN=Arhgef7 - [ARHG7_MOUSE]	1	0.957866	0.848033	0.784876	0.807228
P30999-2	Isoform 2 of Catenin delta-1 OS=Mus musculus GN=Ctnnd1 - [CTND1_MOUSE]	1	0.949277	0.864682	0.776956	0.83225
P08226	Apolipoprotein E OS=Mus musculus GN=Apoe PE=1 SV=2 - [APOE_MOUSE]	1	0.943829	0.821306	0.540185	0.558537
P14869	60S acidic ribosomal protein P0 OS=Mus musculus GN=Rplp0 PE=1 SV=3 - [RLA0_MOUSE]	1	0.929374	0.902945	0.833777	0.89573
P03975	IgE-binding protein OS=Mus musculus GN=Iap PE=2 SV=1 - [IGEB_MOUSE]	1	0.927472	0.963249	0.89714	0.890767
D6RE33	Enhancer of mRNA-decapping protein 4 OS=Mus musculus GN=Edc4 PE=2 SV=1 - [D6RE33_MOUSE]	1	0.916623	0.954843	0.950331	0.945757
Q8K4Z5	Splicing factor 3A subunit 1 OS=Mus musculus GN=Sf3a1 PE=1 SV=1 - [SF3A1_MOUSE]	1	0.907675	0.899073	0.848487	0.850408
Q6PFD9	Nuclear pore complex protein Nup98-Nup96 OS=Mus musculus GN=Nup98 PE=1 SV=2 - [NUP98_MOUSE]	1	0.905184	0.888447	1.00098	0.966176
Q8VDP4	DBIRD complex subunit KIAA1967 homolog OS=Mus musculus PE=1 SV=2 - [K1967_MOUSE]	1	0.902206	0.855121	0.763536	0.832864
E9PWK1	Epoxide hydrolase 1 OS=Mus musculus GN=Ephx1 PE=2 SV=1 - [E9PWK1_MOUSE]	1	0.89966	0.874607	0.936832	0.913307
E9Q4V9	Nuclear pore complex protein Nup107 OS=Mus musculus GN=Nup107 PE=2 SV=1 - [E9Q4V9_MOUSE]	1	0.892225	0.934625	0.882409	0.863765
A2AJ72	MCG130458 OS=Mus musculus GN=Fubp3 PE=4 SV=1 - [A2AJ72_MOUSE]	1	0.891756	0.831011	0.748839	0.775978
O35691	Pinin OS=Mus musculus GN=Pnn PE=1 SV=4 - [PININ_MOUSE]	1	0.870355	0.917977	0.871437	0.817091
Q8R422	CD109 antigen OS=Mus musculus GN=Cd109 PE=2 SV=1 - [CD109_MOUSE]	1	0.841858	0.769133	0.795353	0.599321
Q3V3R1	Monofunctional C1-tetrahydrofolate synthase, mitochondrial OS=Mus musculus GN=Mthfd1l PE=1 SV=2 - [C1TM_MOUSE]	1	0.830542	0.717463	0.637491	0.667164
Q61699-2	Isoform HSP105-beta of Heat shock protein 105 kDa OS=Mus musculus GN=Hsph1 - [HS105_MOUSE]	1	1.06556	0.928019	0.84081	0.80004
Q8C052	Microtubule-associated protein 1S OS=Mus musculus GN=Map1s PE=1 SV=2 - [MAP1S_MOUSE]	1	1.05455	0.996821	0.843147	0.812062
Q8C605	6-phosphofructokinase OS=Mus musculus GN=Pfkp PE=2 SV=1 - [Q8C605_MOUSE]	1	1.01502	0.847457	0.816614	0.697495
Q6ZPJ3	Ubiquitin-conjugating enzyme E2 O OS=Mus musculus GN=Ube2o PE=1 SV=3 - [UBE2O_MOUSE]	1	0.982591	0.969578	1.02034	0.962294
O70194	Eukaryotic translation initiation factor 3 subunit D OS=Mus musculus GN=Eif3d PE=1 SV=2 - [EIF3D_MOUSE]	1	0.978744	0.941151	0.923051	1.00031
Q9CQE8	UPF0568 protein C14orf166 homolog OS=Mus musculus PE=2 SV=1 - [CN166_MOUSE]	1	0.972958	0.897076	0.841299	0.890559
P62281	40S ribosomal protein S11 OS=Mus musculus GN=Rps11 PE=2 SV=3 - [RS11_MOUSE]	1	0.97113	0.860663	0.745917	0.834109
E9QKZ2	Importin-9 OS=Mus musculus GN=Ipo9 PE=2 SV=1 - [E9QKZ2_MOUSE]	1	0.965937	0.859733	0.746502	0.750773
Q9JLI8	Squamous cell carcinoma antigen recognized by T-cells 3 OS=Mus musculus GN=Sart3 PE=2 SV=1 - [SART3_MOUSE]	1	0.965036	0.986389	0.974891	0.894042
P34152-3	Isoform 3 of Focal adhesion kinase 1 OS=Mus musculus GN=Ptk2 - [FAK1_MOUSE]	1	0.962286	0.922073	0.840806	0.888279
Q9CVB6	Actin-related protein 2/3 complex subunit 2 OS=Mus musculus GN=Arpc2 PE=1 SV=3 - [ARPC2_MOUSE]	1	0.953842	0.846246	0.718751	0.722959
Q3UJQ9	Succinyl-CoA:3-ketoacid-coenzyme A transferase OS=Mus musculus GN=Oxct1 PE=2 SV=1 - [Q3UJQ9_MOUSE]	1	0.945068	0.948778	0.893376	0.832558
P68510	14-3-3 protein eta OS=Mus musculus GN=Ywhah PE=1 SV=2 - [1433F_MOUSE]	1	0.925266	0.825713	0.775648	0.780896
Q99P72	Reticulon-4 OS=Mus musculus GN=Rtn4 PE=1 SV=2 - [RTN4_MOUSE]	1	0.922365	0.907171	0.812302	0.83518
P46638	Ras-related protein Rab-11B OS=Mus musculus GN=Rab11b PE=1 SV=3 - [RB11B_MOUSE]	1	0.914376	0.892741	0.956482	0.902614
O88207	Collagen alpha-1(V) chain OS=Mus musculus GN=Col5a1 PE=2 SV=2 - [CO5A1_MOUSE]	1	0.907458	0.664389	0.707515	0.659573
Q8CCJ3	E3 UFM1-protein ligase 1 OS=Mus musculus GN=Ufl1 PE=1 SV=2 - [UFL1_MOUSE]	1	0.904163	0.821763	0.828349	0.822348
E9Q411	Protein Nbas OS=Mus musculus GN=Nbas PE=2 SV=1 - [E9Q411_MOUSE]	1	0.888909	0.802061	0.789564	0.836091
Q3TKT4	Transcription activator BRG1 OS=Mus musculus GN=Smarca4 PE=1 SV=1 - [SMCA4_MOUSE]	1	0.865857	0.75731	0.709498	0.721026
Q8VHE0	Translocation protein SEC63 homolog OS=Mus musculus GN=Sec63 PE=1 SV=4 - [SEC63_MOUSE]	1	0.850971	0.818898	0.794723	0.830514
Q61687	Transcriptional regulator ATRX OS=Mus musculus GN=Atrx PE=1 SV=3 - [ATRX_MOUSE]	1	0.846547	0.849842	0.724503	0.683273
P57759	Endoplasmic reticulum resident protein 29 OS=Mus musculus GN=Erp29 PE=1 SV=2 - [ERP29_MOUSE]	1	0.839584	0.699557	0.570579	0.593345
P24369	Peptidyl-prolyl cis-trans isomerase B OS=Mus musculus GN=Ppib PE=2 SV=2 - [PPIB_MOUSE]	1	0.824408	0.685585	0.606393	0.610796
E9PYH0	Versican core protein OS=Mus musculus GN=Vcan PE=2 SV=1 - [E9PYH0_MOUSE]	1	0.758318	0.571216	0.502693	0.513168
P62242	40S ribosomal protein S8 OS=Mus musculus GN=Rps8 PE=1 SV=2 - [RS8_MOUSE]	1	1.09316	1.01075	0.849057	0.771247
Q80T06	Elongation factor 1-delta OS=Mus musculus GN=Eef1d PE=2 SV=1 - [Q80T06_MOUSE]	1	1.06667	0.991517	0.984212	0.927686
Q9CX34	Suppressor of G2 allele of SKP1 homolog OS=Mus musculus GN=Sugt1 PE=2 SV=3 - [SUGT1_MOUSE]	1	1.05855	1.02242	0.981901	0.979813
Q9CPV4	Glyoxalase domain-containing protein 4 OS=Mus musculus GN=Glod4 PE=2 SV=1 - [GLOD4_MOUSE]	1	1.05375	0.96147	0.922535	0.825599
Q3B7Z2	Oxysterol-binding protein 1 OS=Mus musculus GN=Osbp PE=1 SV=3 - [OSBP1_MOUSE]	1	1.03093	0.988906	0.972832	0.950669
F8WJK8	Hsc70-interacting protein OS=Mus musculus GN=St13 PE=2 SV=1 - [F8WJK8_MOUSE]	1	1.01013	0.870003	0.832896	0.75227
P19253	60S ribosomal protein L13a OS=Mus musculus GN=Rpl13a PE=1 SV=4 - [RL13A_MOUSE]	1	0.988356	0.954147	0.820377	0.83462
P55284	Cadherin-5 OS=Mus musculus GN=Cdh5 PE=1 SV=2 - [CADH5_MOUSE]	1	0.985462	0.850211	0.737518	0.740261
Q9EPU4	Cleavage and polyadenylation specificity factor subunit 1 OS=Mus musculus GN=Cpsf1 PE=1 SV=1 - [CPSF1_MOUSE]	1	0.969786	0.948525	0.825685	0.956479
Q9DBR1-2	Isoform 2 of 5'-3' exoribonuclease 2 OS=Mus musculus GN=Xrn2 - [XRN2_MOUSE]	1	0.969454	0.767234	0.941298	0.89912
O08677-2	Isoform LMW of Kininogen-1 OS=Mus musculus GN=Kng1 - [KNG1_MOUSE]	1	0.959528	0.721526	0.680578	0.783494
Q8CJF7	Protein ELYS OS=Mus musculus GN=Ahctf1 PE=1 SV=1 - [ELYS_MOUSE]	1	0.953112	0.929722	1.01521	1.00159
Q99LM2	CDK5 regulatory subunit-associated protein 3 OS=Mus musculus GN=Cdk5rap3 PE=2 SV=1 - [CK5P3_MOUSE]	1	0.91988	0.832101	0.802173	0.879446
Q5XJF6	Ribosomal protein OS=Mus musculus GN=Rpl10a PE=2 SV=1 - [Q5XJF6_MOUSE]	1	0.915588	0.846402	0.833369	0.91631
Q9JIS8	Solute carrier family 12 member 4 OS=Mus musculus GN=Slc12a4 PE=1 SV=2 - [S12A4_MOUSE]	1	0.911804	0.902291	0.7661	0.76934
Q9CZX8	40S ribosomal protein S19 OS=Mus musculus GN=Rps19 PE=1 SV=3 - [RS19_MOUSE]	1	0.906849	0.798858	0.771783	0.824176
Q5I043	Ubiquitin carboxyl-terminal hydrolase 28 OS=Mus musculus GN=Usp28 PE=2 SV=1 - [UBP28_MOUSE]	1	0.900191	0.849372	0.811257	0.951654
Q8R081	Heterogeneous nuclear ribonucleoprotein L OS=Mus musculus GN=Hnrnpl PE=1 SV=2 - [HNRPL_MOUSE]	1	0.899938	0.878337	0.848828	0.884427
Q91V61	Sideroflexin-3 OS=Mus musculus GN=Sfxn3 PE=1 SV=1 - [SFXN3_MOUSE]	1	0.896426	0.868072	0.973254	0.865489
Q921M4-2	Isoform 2 of Golgin subfamily A member 2 OS=Mus musculus GN=Golga2 - [GOGA2_MOUSE]	1	0.893125	0.74889	0.740075	0.746897
O08795-2	Isoform 2 of Glucosidase 2 subunit beta OS=Mus musculus GN=Prkcsh - [GLU2B_MOUSE]	1	0.892032	0.768375	0.679945	0.710617
Q9D6Z1	Nucleolar protein 56 OS=Mus musculus GN=Nop56 PE=1 SV=2 - [NOP56_MOUSE]	1	0.882344	0.900543	0.896419	0.833753
B1AU75	Nuclear autoantigenic sperm protein OS=Mus musculus GN=Nasp PE=4 SV=1 - [B1AU75_MOUSE]	1	0.875005	0.802656	0.870866	0.742749
H3BJU7	Rho guanine nucleotide exchange factor 2 OS=Mus musculus GN=Arhgef2 PE=2 SV=1 - [H3BJU7_MOUSE]	1	0.870837	0.748866	0.755528	0.667632
Q6ZQI3	Malectin OS=Mus musculus GN=Mlec PE=2 SV=2 - [MLEC_MOUSE]	1	0.867262	0.83976	0.808419	0.875888
Q9Z204-2	Isoform C1 of Heterogeneous nuclear ribonucleoproteins C1/C2 OS=Mus musculus GN=Hnrnpc - [HNRPC_MOUSE]	1	0.850676	0.805536	0.717584	0.757247
Q6PAM1	Alpha-taxilin OS=Mus musculus GN=Txlna PE=2 SV=1 - [TXLNA_MOUSE]	1	0.845521	0.778149	0.82394	0.673609
Q91ZW3	SWI/SNF-related matrix-associated actin-dependent regulator of chromatin subfamily A member 5 OS=Mus musculus GN=Smarca5 PE=1 SV=1 - [SMCA5_MOUSE]	1	0.835528	0.706246	0.676689	0.682808
Q91YN9	BAG family molecular chaperone regulator 2 OS=Mus musculus GN=Bag2 PE=1 SV=1 - [BAG2_MOUSE]	1	0.831247	0.786586	0.682737	0.724989
E9QB01	Neural cell adhesion molecule 1 OS=Mus musculus GN=Ncam1 PE=2 SV=1 - [E9QB01_MOUSE]	1	0.802939	0.705669	0.754649	0.66726
D3Z6S1	Transmembrane protein 214 OS=Mus musculus GN=Tmem214 PE=2 SV=1 - [D3Z6S1_MOUSE]	1	0.787484	0.728797	0.709216	0.783209
D3Z598	Latent-transforming growth factor beta-binding protein 4 OS=Mus musculus GN=Ltbp4 PE=2 SV=1 - [D3Z598_MOUSE]	1	0.653834	0.632969	0.785925	0.596183
Q91X72	Hemopexin OS=Mus musculus GN=Hpx PE=1 SV=2 - [HEMO_MOUSE]	1	1.48668	1.15235	1.01053	0.820969
P61759	Prefoldin subunit 3 OS=Mus musculus GN=Vbp1 PE=2 SV=2 - [PFD3_MOUSE]	1	1.16366	1.07046	1.04954	1.02883
E9PZ88	Alpha-mannosidase 2C1 OS=Mus musculus GN=Man2c1 PE=2 SV=1 - [E9PZ88_MOUSE]	1	1.15352	1.11438	1.0784	1.00932
P62918	60S ribosomal protein L8 OS=Mus musculus GN=Rpl8 PE=2 SV=2 - [RL8_MOUSE]	1	1.07447	1.05168	0.811211	0.765569
Q8VCT3	Aminopeptidase B OS=Mus musculus GN=Rnpep PE=2 SV=2 - [AMPB_MOUSE]	1	1.05339	0.819208	0.786982	0.691442
Q61702	Inter-alpha-trypsin inhibitor heavy chain H1 OS=Mus musculus GN=Itih1 PE=1 SV=2 - [ITIH1_MOUSE]	1	1.04367	0.909057	0.818688	0.739276
Q3T9X3	Dynamin-2 OS=Mus musculus GN=Dnm2 PE=2 SV=1 - [Q3T9X3_MOUSE]	1	1.04151	0.986229	0.942599	0.904774
Q8VDR9	Dedicator of cytokinesis protein 6 OS=Mus musculus GN=Dock6 PE=1 SV=4 - [DOCK6_MOUSE]	1	0.99416	0.94386	0.811462	0.899455
Q91V55	40S ribosomal protein S5 OS=Mus musculus GN=Rps5 PE=2 SV=1 - [Q91V55_MOUSE]	1	0.99153	0.900864	0.812327	0.916142
Q9DCH4	Eukaryotic translation initiation factor 3 subunit F OS=Mus musculus GN=Eif3f PE=1 SV=2 - [EIF3F_MOUSE]	1	0.991009	0.98306	0.925606	1.06308
G3X972	Protein Sec24c OS=Mus musculus GN=Sec24c PE=4 SV=1 - [G3X972_MOUSE]	1	0.989554	0.993332	0.952452	0.927027
Q61655	ATP-dependent RNA helicase DDX19A OS=Mus musculus GN=Ddx19a PE=2 SV=2 - [DD19A_MOUSE]	1	0.982395	0.960665	0.799603	0.850385
Q6ZWN5	40S ribosomal protein S9 OS=Mus musculus GN=Rps9 PE=2 SV=3 - [RS9_MOUSE]	1	0.964398	0.799217	0.720177	0.763349
J3QJV7	Rab GTPase-binding effector protein 1 OS=Mus musculus GN=Rabep1 PE=4 SV=1 - [J3QJV7_MOUSE]	1	0.959044	1.02355	0.976774	0.869119
Q80UJ7	Rab3 GTPase-activating protein catalytic subunit OS=Mus musculus GN=Rab3gap1 PE=2 SV=4 - [RB3GP_MOUSE]	1	0.950545	1.00215	0.969191	0.950281
Q8VI75	Importin-4 OS=Mus musculus GN=Ipo4 PE=1 SV=1 - [IPO4_MOUSE]	1	0.94854	0.790562	0.697457	0.781603
Q8CH18-3	Isoform 3 of Cell division cycle and apoptosis regulator protein 1 OS=Mus musculus GN=Ccar1 - [CCAR1_MOUSE]	1	0.932506	0.86415	0.90131	0.883822
Q60902-3	Isoform 3 of Epidermal growth factor receptor substrate 15-like 1 OS=Mus musculus GN=Eps15l1 - [EP15R_MOUSE]	1	0.923174	0.925969	0.818619	0.78714
P70399-3	Isoform 3 of Tumor suppressor p53-binding protein 1 OS=Mus musculus GN=Tp53bp1 - [TP53B_MOUSE]	1	0.909643	0.817795	0.751561	0.831799
Q8JZM7	Parafibromin OS=Mus musculus GN=Cdc73 PE=2 SV=1 - [CDC73_MOUSE]	1	0.907531	0.853689	0.79086	0.833995
P70206	Plexin-A1 OS=Mus musculus GN=Plxna1 PE=1 SV=1 - [PLXA1_MOUSE]	1	0.896029	0.922142	0.905227	0.892039
Q3UYV9	Nuclear cap-binding protein subunit 1 OS=Mus musculus GN=Ncbp1 PE=1 SV=2 - [NCBP1_MOUSE]	1	0.877688	0.787751	0.688868	0.758013
Q99020	Heterogeneous nuclear ribonucleoprotein A/B OS=Mus musculus GN=Hnrnpab PE=1 SV=1 - [ROAA_MOUSE]	1	0.851536	0.766336	0.756888	0.766318
E9PWI6	GRIP and coiled-coil domain-containing protein 2 OS=Mus musculus GN=Gcc2 PE=2 SV=1 - [E9PWI6_MOUSE]	1	0.798125	0.685815	0.626934	0.673563
Q9DBZ1-2	Isoform 2 of Inhibitor of nuclear factor kappa-B kinase-interacting protein OS=Mus musculus GN=Ikbip - [IKIP_MOUSE]	1	0.784712	0.829193	0.73617	0.68217
D3YVW2	Golgi integral membrane protein 4 OS=Mus musculus GN=Golim4 PE=2 SV=1 - [D3YVW2_MOUSE]	1	0.754278	0.604167	0.543633	0.570275
P49717	DNA replication licensing factor MCM4 OS=Mus musculus GN=Mcm4 PE=2 SV=1 - [MCM4_MOUSE]	1	0.713524	0.444856	0.331996	0.348904
O70310	Glycylpeptide N-tetradecanoyltransferase 1 OS=Mus musculus GN=Nmt1 PE=1 SV=1 - [NMT1_MOUSE]	1	1.09279	1.00177	0.989683	0.943325
Q9WVJ3-2	Isoform 2 of Carboxypeptidase Q OS=Mus musculus GN=Cpq - [CBPQ_MOUSE]	1	1.08327	1.0156	0.959201	0.813057
P61161	Actin-related protein 2 OS=Mus musculus GN=Actr2 PE=1 SV=1 - [ARP2_MOUSE]	1	1.04355	1.03999	0.961417	0.801292
E9Q132	60S ribosomal protein L24 OS=Mus musculus GN=Rpl24 PE=2 SV=1 - [E9Q132_MOUSE]	1	1.04305	0.955359	0.742442	0.683768
Q9ERF3	WD repeat-containing protein 61 OS=Mus musculus GN=Wdr61 PE=2 SV=1 - [WDR61_MOUSE]	1	1.03172	0.935796	0.898586	0.812412
P22892	AP-1 complex subunit gamma-1 OS=Mus musculus GN=Ap1g1 PE=1 SV=3 - [AP1G1_MOUSE]	1	1.02364	0.982712	0.965704	0.852242
D3YWP3	MCG1034428 OS=Mus musculus GN=Rpl23a-ps3 PE=3 SV=1 - [D3YWP3_MOUSE]	1	1.01649	0.958204	0.746233	0.731898
Q62523	Zyxin OS=Mus musculus GN=Zyx PE=1 SV=2 - [ZYX_MOUSE]	1	1.00177	0.849698	0.759114	0.698907
Q8C7E7	Starch-binding domain-containing protein 1 OS=Mus musculus GN=Stbd1 PE=1 SV=1 - [STBD1_MOUSE]	1	0.995629	0.819438	0.940686	0.939726
P54728	UV excision repair protein RAD23 homolog B OS=Mus musculus GN=Rad23b PE=1 SV=2 - [RD23B_MOUSE]	1	0.993897	0.947818	0.908426	0.918012
E9QP62	LIM and senescent cell antigen-like-containing domain protein 1 OS=Mus musculus GN=Lims1 PE=2 SV=1 - [E9QP62_MOUSE]	1	0.993749	0.973556	0.849863	0.985393
Q6PGC1	ATP-dependent RNA helicase Dhx29 OS=Mus musculus GN=Dhx29 PE=2 SV=1 - [DHX29_MOUSE]	1	0.992425	0.855887	0.770605	0.820421
Q9Z0U1	Tight junction protein ZO-2 OS=Mus musculus GN=Tjp2 PE=1 SV=2 - [ZO2_MOUSE]	1	0.987967	0.876256	0.851457	0.902978
Q01730	Ras suppressor protein 1 OS=Mus musculus GN=Rsu1 PE=2 SV=3 - [RSU1_MOUSE]	1	0.985859	0.90361	0.836947	0.845765
Q9D1M0	Protein SEC13 homolog OS=Mus musculus GN=Sec13 PE=2 SV=3 - [SEC13_MOUSE]	1	0.98482	0.812702	0.889913	0.787701
A2A547	60S ribosomal protein L19 OS=Mus musculus GN=Rpl19 PE=2 SV=1 - [A2A547_MOUSE]	1	0.967972	0.927662	0.7548	0.93573
E9PYL9	Uncharacterized protein OS=Mus musculus GN=Gm10036 PE=3 SV=1 - [E9PYL9_MOUSE]	1	0.965644	0.88428	0.978573	0.95107
P70227	Inositol 1,4,5-trisphosphate receptor type 3 OS=Mus musculus GN=Itpr3 PE=1 SV=3 - [ITPR3_MOUSE]	1	0.957539	0.873329	0.937324	0.88099
J3QJZ3	MCG116065 OS=Mus musculus GN=Gm6472 PE=4 SV=1 - [J3QJZ3_MOUSE]	1	0.955239	0.880628	0.808955	0.879531
P60843	Eukaryotic initiation factor 4A-I OS=Mus musculus GN=Eif4a1 PE=2 SV=1 - [IF4A1_MOUSE]	1	0.954294	0.887082	0.835739	0.885196
P62301	40S ribosomal protein S13 OS=Mus musculus GN=Rps13 PE=1 SV=2 - [RS13_MOUSE]	1	0.953917	0.862241	0.791057	0.84146
Q8BVY0	Protein Rsl1d1 OS=Mus musculus GN=Rsl1d1 PE=2 SV=1 - [Q8BVY0_MOUSE]	1	0.945208	0.925486	0.864875	0.951568
Q9D1Q6	Endoplasmic reticulum resident protein 44 OS=Mus musculus GN=Erp44 PE=1 SV=1 - [ERP44_MOUSE]	1	0.944656	0.831526	0.777915	0.885326
Q60668-3	Isoform 3 of Heterogeneous nuclear ribonucleoprotein D0 OS=Mus musculus GN=Hnrnpd - [HNRPD_MOUSE]	1	0.93232	0.878556	0.850695	0.90061
Q3TDD9	Protein phosphatase 1 regulatory subunit 21 OS=Mus musculus GN=Ppp1r21 PE=2 SV=2 - [PPR21_MOUSE]	1	0.926617	0.897426	0.995811	0.961941
Q8C2E7	WASH complex subunit strumpellin OS=Mus musculus GN=Kiaa0196 PE=2 SV=2 - [STRUM_MOUSE]	1	0.925748	0.831121	0.838428	0.751838
Q9JIG7	Coiled-coil domain-containing protein 22 OS=Mus musculus GN=Ccdc22 PE=1 SV=1 - [CCD22_MOUSE]	1	0.920318	0.926776	0.737562	0.652345
P97315	Cysteine and glycine-rich protein 1 OS=Mus musculus GN=Csrp1 PE=1 SV=3 - [CSRP1_MOUSE]	1	0.914427	0.873436	0.805196	0.933969
Q6PB93-2	Isoform 2 of Polypeptide N-acetylgalactosaminyltransferase 2 OS=Mus musculus GN=Galnt2 - [GALT2_MOUSE]	1	0.912438	0.717349	0.632105	0.687522
Q9CSN1	SNW domain-containing protein 1 OS=Mus musculus GN=Snw1 PE=1 SV=3 - [SNW1_MOUSE]	1	0.909494	0.924795	0.869611	0.85725
Q921F2	TAR DNA-binding protein 43 OS=Mus musculus GN=Tardbp PE=1 SV=1 - [TADBP_MOUSE]	1	0.908464	0.829851	0.770483	0.851275
Q3TPX4	Exocyst complex component 5 OS=Mus musculus GN=Exoc5 PE=1 SV=2 - [EXOC5_MOUSE]	1	0.904471	0.956534	0.926211	0.80245
P70271	PDZ and LIM domain protein 4 OS=Mus musculus GN=Pdlim4 PE=1 SV=3 - [PDLI4_MOUSE]	1	0.900574	0.775273	0.651318	0.695885
Q9DB05	Alpha-soluble NSF attachment protein OS=Mus musculus GN=Napa PE=1 SV=1 - [SNAA_MOUSE]	1	0.887583	0.860262	0.842455	0.865074
Q8BUR4	Dedicator of cytokinesis protein 1 OS=Mus musculus GN=Dock1 PE=1 SV=3 - [DOCK1_MOUSE]	1	0.882622	0.79154	0.696357	0.765487
P55302	Alpha-2-macroglobulin receptor-associated protein OS=Mus musculus GN=Lrpap1 PE=1 SV=1 - [AMRP_MOUSE]	1	0.879088	0.844747	0.947558	0.93636
Q8R2Y2-2	Isoform 2 of Cell surface glycoprotein MUC18 OS=Mus musculus GN=Mcam - [MUC18_MOUSE]	1	0.876328	0.780572	0.666123	0.676179
Q61500	Integral membrane protein 2A OS=Mus musculus GN=Itm2a PE=2 SV=2 - [ITM2A_MOUSE]	1	0.846146	0.681149	0.539439	0.564717
A2AWT5	Nucleolar transcription factor 1 OS=Mus musculus GN=Ubtf PE=4 SV=1 - [A2AWT5_MOUSE]	1	0.8461	0.781611	0.76308	0.807365
O08547	Vesicle-trafficking protein SEC22b OS=Mus musculus GN=Sec22b PE=1 SV=3 - [SC22B_MOUSE]	1	0.826678	0.729602	0.701819	0.702513
Q99ME6-2	Isoform B of Protein ATP1B4 OS=Mus musculus GN=Atp1b4 - [AT1B4_MOUSE]	1	0.764568	0.593189	0.497599	0.575328
Q8VE73-3	Isoform 2 of Cullin-7 OS=Mus musculus GN=Cul7 - [CUL7_MOUSE]	1	0.710149	0.5771	0.496434	0.512669
Q8BHS6	Armadillo repeat-containing X-linked protein 3 OS=Mus musculus GN=Armcx3 PE=1 SV=1 - [ARMX3_MOUSE]	1	0.659886	0.590837	0.528986	0.548673
Q9DB60	Prostamide/prostaglandin F synthase OS=Mus musculus GN=Fam213b PE=1 SV=1 - [PGFS_MOUSE]	1	1.30074	1.26996	1.22192	1.13415
G5E895	MCG142264, isoform CRA_b OS=Mus musculus GN=Akr1b10 PE=4 SV=1 - [G5E895_MOUSE]	1	1.28475	1.24963	1.07094	1.00406
Q9D819	Inorganic pyrophosphatase OS=Mus musculus GN=Ppa1 PE=1 SV=1 - [IPYR_MOUSE]	1	1.19236	1.08956	1.02812	1.02475
P47811-4	Isoform 4 of Mitogen-activated protein kinase 14 OS=Mus musculus GN=Mapk14 - [MK14_MOUSE]	1	1.16219	1.14315	1.12404	1.12175
B1AT92	Growth factor receptor-bound protein 2 OS=Mus musculus GN=Grb2 PE=2 SV=1 - [B1AT92_MOUSE]	1	1.105	1.07662	1.02087	0.986057
B1AXW5	Peroxiredoxin-1 (Fragment) OS=Mus musculus GN=Prdx1 PE=2 SV=1 - [B1AXW5_MOUSE]	1	1.07404	1.06141	1.02064	1.00508
Q9CQM9	Glutaredoxin-3 OS=Mus musculus GN=Glrx3 PE=1 SV=1 - [GLRX3_MOUSE]	1	1.06129	1.01931	1.00766	0.985751
Q60710	SAM domain and HD domain-containing protein 1 OS=Mus musculus GN=Samhd1 PE=1 SV=2 - [SAMH1_MOUSE]	1	1.05945	1.0205	0.98829	0.915089
Q8R307	Vacuolar protein sorting-associated protein 18 homolog OS=Mus musculus GN=Vps18 PE=1 SV=2 - [VPS18_MOUSE]	1	1.03356	0.967776	0.923072	0.918688
P97346	Nucleoredoxin OS=Mus musculus GN=Nxn PE=1 SV=1 - [NXN_MOUSE]	1	1.03096	1.01476	0.987817	0.955708
Q6PGF7	Exocyst complex component 8 OS=Mus musculus GN=Exoc8 PE=1 SV=1 - [EXOC8_MOUSE]	1	1.01422	0.947032	0.910554	0.901468
O89053	Coronin-1A OS=Mus musculus GN=Coro1a PE=1 SV=5 - [COR1A_MOUSE]	1	1.01408	0.883627	0.642438	0.577494
O08599	Syntaxin-binding protein 1 OS=Mus musculus GN=Stxbp1 PE=1 SV=2 - [STXB1_MOUSE]	1	0.996325	0.975467	0.89921	0.947352
Q99L04	Dehydrogenase/reductase SDR family member 1 OS=Mus musculus GN=Dhrs1 PE=2 SV=1 - [DHRS1_MOUSE]	1	0.994367	0.947141	0.826398	0.914822
Q8K449	ATP-binding cassette sub-family A member 9 OS=Mus musculus GN=Abca9 PE=1 SV=2 - [ABCA9_MOUSE]	1	0.991374	0.837047	0.88232	0.773846
Q6P2B1	Transportin-3 OS=Mus musculus GN=Tnpo3 PE=1 SV=1 - [TNPO3_MOUSE]	1	0.986984	0.91153	0.849838	0.868022
Q91YW3	DnaJ homolog subfamily C member 3 OS=Mus musculus GN=Dnajc3 PE=1 SV=1 - [DNJC3_MOUSE]	1	0.986695	0.879575	0.879417	0.972056
Q6PB44-2	Isoform 2 of Tyrosine-protein phosphatase non-receptor type 23 OS=Mus musculus GN=Ptpn23 - [PTN23_MOUSE]	1	0.986497	0.926882	0.946543	0.907581
P70460	Vasodilator-stimulated phosphoprotein OS=Mus musculus GN=Vasp PE=1 SV=4 - [VASP_MOUSE]	1	0.981159	0.890157	0.788078	0.79542
P97434-4	Isoform 4 of Myosin phosphatase Rho-interacting protein OS=Mus musculus GN=Mprip - [MPRIP_MOUSE]	1	0.980348	0.941548	0.931064	0.990432
Q9DBR0	A-kinase anchor protein 8 OS=Mus musculus GN=Akap8 PE=1 SV=1 - [AKAP8_MOUSE]	1	0.980193	0.93273	1.01704	0.978733
Q9CQI6	Coactosin-like protein OS=Mus musculus GN=Cotl1 PE=1 SV=3 - [COTL1_MOUSE]	1	0.975207	0.799302	0.567598	0.64018
B1ATZ0	Hepatocyte growth factor-regulated tyrosine kinase substrate OS=Mus musculus GN=Hgs PE=2 SV=1 - [B1ATZ0_MOUSE]	1	0.973796	0.912744	0.948038	0.847951
Q91V64	Isochorismatase domain-containing protein 1 OS=Mus musculus GN=Isoc1 PE=2 SV=1 - [ISOC1_MOUSE]	1	0.969914	1.01981	0.918235	0.885965
Q9CT10	Ran-binding protein 3 OS=Mus musculus GN=Ranbp3 PE=1 SV=2 - [RANB3_MOUSE]	1	0.969351	0.869478	0.873403	0.837652
D3YXK2	Scaffold attachment factor B1 OS=Mus musculus GN=Safb PE=1 SV=2 - [SAFB1_MOUSE]	1	0.961679	0.868209	0.84459	0.844992
Q922P9	Putative oxidoreductase GLYR1 OS=Mus musculus GN=Glyr1 PE=2 SV=1 - [GLYR1_MOUSE]	1	0.960144	0.949156	1.00766	0.978801
P36916	Guanine nucleotide-binding protein-like 1 OS=Mus musculus GN=Gnl1 PE=1 SV=4 - [GNL1_MOUSE]	1	0.958423	0.962508	0.929242	0.914273
Q9JIA6	Galactokinase OS=Mus musculus GN=Galk1 PE=2 SV=1 - [Q9JIA6_MOUSE]	1	0.952253	0.877585	0.919232	0.781374
P63276	40S ribosomal protein S17 OS=Mus musculus GN=Rps17 PE=1 SV=2 - [RS17_MOUSE]	1	0.951811	0.893222	0.749416	0.825793
Q8R361	Rab11 family-interacting protein 5 OS=Mus musculus GN=Rab11fip5 PE=1 SV=2 - [RFIP5_MOUSE]	1	0.945825	0.911969	0.757839	0.780218
E9Q394	Protein Akap13 OS=Mus musculus GN=Akap13 PE=2 SV=1 - [E9Q394_MOUSE]	1	0.945627	0.902436	0.893583	0.895715
Q8K366	Exosc10 protein OS=Mus musculus GN=Exosc10 PE=2 SV=1 - [Q8K366_MOUSE]	1	0.943938	0.899458	0.888346	1.06754
Q810A7-2	Isoform 2 of ATP-dependent RNA helicase DDX42 OS=Mus musculus GN=Ddx42 - [DDX42_MOUSE]	1	0.942106	0.899091	0.829549	0.892228
Q922F4	Tubulin beta-6 chain OS=Mus musculus GN=Tubb6 PE=1 SV=1 - [TBB6_MOUSE]	1	0.938847	0.959134	0.878427	0.874636
P42227-2	Isoform Stat3B of Signal transducer and activator of transcription 3 OS=Mus musculus GN=Stat3 - [STAT3_MOUSE]	1	0.938542	0.897518	0.790644	0.860918
O54988-2	Isoform 2 of STE20-like serine/threonine-protein kinase OS=Mus musculus GN=Slk - [SLK_MOUSE]	1	0.932965	0.814236	0.870024	0.77652
P35979	60S ribosomal protein L12 OS=Mus musculus GN=Rpl12 PE=1 SV=2 - [RL12_MOUSE]	1	0.932318	0.919582	0.867664	0.9225
Q5FWK3	Rho GTPase-activating protein 1 OS=Mus musculus GN=Arhgap1 PE=1 SV=1 - [RHG01_MOUSE]	1	0.929558	0.883456	0.720714	0.747635
Q8K299	Scavenger receptor class A member 5 OS=Mus musculus GN=Scara5 PE=1 SV=1 - [SCAR5_MOUSE]	1	0.929524	0.967163	0.930793	0.81417
Q60605	Myosin light polypeptide 6 OS=Mus musculus GN=Myl6 PE=1 SV=3 - [MYL6_MOUSE]	1	0.929356	0.834815	0.731493	0.80269
Q8BFR4	N-acetylglucosamine-6-sulfatase OS=Mus musculus GN=Gns PE=2 SV=1 - [GNS_MOUSE]	1	0.91865	0.845767	0.734699	0.84434
Q9Z0P4	Paralemmin-1 OS=Mus musculus GN=Palm PE=1 SV=1 - [PALM_MOUSE]	1	0.915959	1.05407	0.988699	0.842575
Q91VB8	Alpha globin 1 OS=Mus musculus GN=Hba-a1 PE=2 SV=1 - [Q91VB8_MOUSE]	1	0.915952	0.844265	0.788363	0.850496
Q64133	Amine oxidase [flavin-containing] A OS=Mus musculus GN=Maoa PE=1 SV=3 - [AOFA_MOUSE]	1	0.913309	0.996869	0.913331	0.905731
P62821	Ras-related protein Rab-1A OS=Mus musculus GN=Rab1A PE=1 SV=3 - [RAB1A_MOUSE]	1	0.912266	0.812916	0.769304	0.815971
Q9D554	Splicing factor 3A subunit 3 OS=Mus musculus GN=Sf3a3 PE=2 SV=2 - [SF3A3_MOUSE]	1	0.908391	0.858254	0.775524	0.784085
A2AFQ9	Gem-associated protein 5 OS=Mus musculus GN=Gemin5 PE=2 SV=1 - [A2AFQ9_MOUSE]	1	0.903948	0.757742	0.798897	0.763088
Q9QYE6	Golgin subfamily A member 5 OS=Mus musculus GN=Golga5 PE=1 SV=2 - [GOGA5_MOUSE]	1	0.901991	0.734036	0.771997	0.723714
Q60865	Caprin-1 OS=Mus musculus GN=Caprin1 PE=1 SV=2 - [CAPR1_MOUSE]	1	0.89999	0.847722	0.71648	0.788329
Q3UPH1	Protein PRRC1 OS=Mus musculus GN=Prrc1 PE=2 SV=1 - [PRRC1_MOUSE]	1	0.894396	0.827412	0.663722	0.67286
Q6NS46	Protein RRP5 homolog OS=Mus musculus GN=Pdcd11 PE=2 SV=2 - [RRP5_MOUSE]	1	0.890403	0.868983	0.747373	0.808829
E9Q166	Protein Atad2b OS=Mus musculus GN=Atad2b PE=2 SV=1 - [E9Q166_MOUSE]	1	0.888537	0.912865	0.801642	0.730076
Q9Z1M8	Protein Red OS=Mus musculus GN=Ik PE=2 SV=2 - [RED_MOUSE]	1	0.883037	0.877087	0.823301	0.890634
P35441	Thrombospondin-1 OS=Mus musculus GN=Thbs1 PE=1 SV=1 - [TSP1_MOUSE]	1	0.880859	0.91013	0.859975	0.744537
Q99K41	EMILIN-1 OS=Mus musculus GN=Emilin1 PE=1 SV=1 - [EMIL1_MOUSE]	1	0.848244	0.884734	0.687916	0.669342
Q8K363	ATP-dependent RNA helicase DDX18 OS=Mus musculus GN=Ddx18 PE=2 SV=1 - [DDX18_MOUSE]	1	0.811449	0.836728	0.692005	0.650192
P10852	4F2 cell-surface antigen heavy chain OS=Mus musculus GN=Slc3a2 PE=1 SV=1 - [4F2_MOUSE]	1	0.792377	0.868528	0.838126	0.82842
Q3U6K9	Phosphoserine aminotransferase OS=Mus musculus GN=Psat1 PE=2 SV=1 - [Q3U6K9_MOUSE]	1	0.79155	0.614323	0.47804	0.516328
J3QQ26	Proliferating cell nuclear antigen OS=Mus musculus GN=Pcna-ps2 PE=3 SV=1 - [J3QQ26_MOUSE]	1	0.717721	0.501963	0.364103	0.394015
Q8BGF0	Protein AW551984 OS=Mus musculus GN=AW551984 PE=2 SV=1 - [Q8BGF0_MOUSE]	1	0.486597	0.328536	0.434995	0.433625
P53810	Phosphatidylinositol transfer protein alpha isoform OS=Mus musculus GN=Pitpna PE=1 SV=2 - [PIPNA_MOUSE]	1	1.19229	1.15543	1.05046	1.0006
A6X935-2	Isoform 2 of Inter alpha-trypsin inhibitor, heavy chain 4 OS=Mus musculus GN=Itih4 - [ITIH4_MOUSE]	1	1.14881	1.0055	0.979708	0.916688
Q4VAA2-2	Isoform 2 of Protein CDV3 OS=Mus musculus GN=Cdv3 - [CDV3_MOUSE]	1	1.13055	1.11115	0.950221	0.907842
Q6P1F6	Serine/threonine-protein phosphatase 2A 55 kDa regulatory subunit B alpha isoform OS=Mus musculus GN=Ppp2r2a PE=1 SV=1 - [2ABA_MOUSE]	1	1.12791	1.07841	1.06589	1.04753
Q9D2V7	Coronin-7 OS=Mus musculus GN=Coro7 PE=2 SV=2 - [CORO7_MOUSE]	1	1.1172	1.07743	0.925025	0.901685
D3Z645	Vacuolar protein sorting-associated protein 29 OS=Mus musculus GN=Vps29 PE=2 SV=1 - [D3Z645_MOUSE]	1	1.07324	0.995965	0.981353	0.962156
I7HLV2	60S ribosomal protein L10 (Fragment) OS=Mus musculus GN=Rpl10 PE=4 SV=1 - [I7HLV2_MOUSE]	1	1.06789	1.05925	1.04169	0.889819
P10518	Delta-aminolevulinic acid dehydratase OS=Mus musculus GN=Alad PE=1 SV=1 - [HEM2_MOUSE]	1	1.06319	0.954144	0.91063	0.80446
P26618	Platelet-derived growth factor receptor alpha OS=Mus musculus GN=Pdgfra PE=1 SV=3 - [PGFRA_MOUSE]	1	1.0499	1.04155	0.982673	0.808642
P26369	Splicing factor U2AF 65 kDa subunit OS=Mus musculus GN=U2af2 PE=1 SV=3 - [U2AF2_MOUSE]	1	1.04797	0.904249	0.794046	0.716964
Q99J77	N-acetylneuraminic acid synthase (Sialic acid synthase) OS=Mus musculus GN=Nans PE=2 SV=1 - [Q99J77_MOUSE]	1	1.03905	0.918942	0.795602	0.712505
F6UHR6	Oxysterol-binding protein OS=Mus musculus GN=Osbpl9 PE=2 SV=2 - [F6UHR6_MOUSE]	1	1.03681	1.01972	0.955933	0.909594
O08915	AH receptor-interacting protein OS=Mus musculus GN=Aip PE=1 SV=1 - [AIP_MOUSE]	1	1.03118	0.922177	0.911483	0.897832
P27641	X-ray repair cross-complementing protein 5 OS=Mus musculus GN=Xrcc5 PE=2 SV=4 - [XRCC5_MOUSE]	1	1.02928	0.897976	0.895692	0.827677
D3Z7M9	Acidic leucine-rich nuclear phosphoprotein 32 family member A OS=Mus musculus GN=Anp32a PE=2 SV=1 - [D3Z7M9_MOUSE]	1	1.02665	1.00491	0.838752	0.79313
Q9JJU8	SH3 domain-binding glutamic acid-rich-like protein OS=Mus musculus GN=Sh3bgrl PE=3 SV=1 - [SH3L1_MOUSE]	1	1.02147	0.90991	0.739307	0.686183
Q3UDE2	Tubulin--tyrosine ligase-like protein 12 OS=Mus musculus GN=Ttll12 PE=1 SV=1 - [TTL12_MOUSE]	1	1.01716	0.965643	0.928513	0.834951
P60335	Poly(rC)-binding protein 1 OS=Mus musculus GN=Pcbp1 PE=1 SV=1 - [PCBP1_MOUSE]	1	1.01631	0.917358	0.803026	0.770684
Q9WUL7	ADP-ribosylation factor-like protein 3 OS=Mus musculus GN=Arl3 PE=1 SV=1 - [ARL3_MOUSE]	1	1.01529	0.895505	0.881174	0.801952
P61255	60S ribosomal protein L26 OS=Mus musculus GN=Rpl26 PE=2 SV=1 - [RL26_MOUSE]	1	1.01334	0.974571	0.79812	0.785168
Q63844	Mitogen-activated protein kinase 3 OS=Mus musculus GN=Mapk3 PE=1 SV=5 - [MK03_MOUSE]	1	1.00078	0.875747	0.867723	0.763053
Q91VE0	Long-chain fatty acid transport protein 4 OS=Mus musculus GN=Slc27a4 PE=1 SV=1 - [S27A4_MOUSE]	1	0.998623	0.894354	0.883457	0.983499
Q99M51	Cytoplasmic protein NCK1 OS=Mus musculus GN=Nck1 PE=1 SV=1 - [NCK1_MOUSE]	1	0.992663	1.02782	0.929786	0.836068
Q64191	N(4)-(beta-N-acetylglucosaminyl)-L-asparaginase OS=Mus musculus GN=Aga PE=2 SV=1 - [ASPG_MOUSE]	1	0.99211	0.962954	0.978068	0.969316
Q923D2	Flavin reductase (NADPH) OS=Mus musculus GN=Blvrb PE=2 SV=3 - [BLVRB_MOUSE]	1	0.989904	0.886808	1.05903	0.949805
Q61074	Protein phosphatase 1G OS=Mus musculus GN=Ppm1g PE=2 SV=3 - [PPM1G_MOUSE]	1	0.986105	1.01536	0.847534	0.836599
E0CXA9	MOB-like protein phocein OS=Mus musculus GN=Mob4 PE=2 SV=1 - [E0CXA9_MOUSE]	1	0.984776	0.979403	0.959194	1.03067
Q5SUH7	Clathrin interactor 1 OS=Mus musculus GN=Clint1 PE=2 SV=1 - [Q5SUH7_MOUSE]	1	0.982982	0.770147	0.632807	0.670886
P51432	1-phosphatidylinositol 4,5-bisphosphate phosphodiesterase beta-3 OS=Mus musculus GN=Plcb3 PE=2 SV=2 - [PLCB3_MOUSE]	1	0.982001	0.905523	0.857555	0.93282
P46467	Vacuolar protein sorting-associated protein 4B OS=Mus musculus GN=Vps4b PE=1 SV=2 - [VPS4B_MOUSE]	1	0.980911	1.11764	0.997444	0.922306
Q9CQV8-2	Isoform Short of 14-3-3 protein beta/alpha OS=Mus musculus GN=Ywhab - [1433B_MOUSE]	1	0.974991	1.00516	0.897143	0.840111
G3UW34	MCG130981 OS=Mus musculus GN=Rpl9-ps6 PE=4 SV=1 - [G3UW34_MOUSE]	1	0.973403	0.896228	0.754311	0.815565
Q9ESX5	H/ACA ribonucleoprotein complex subunit 4 OS=Mus musculus GN=Dkc1 PE=1 SV=4 - [DKC1_MOUSE]	1	0.972798	0.968874	0.969207	0.952449
P62137	Serine/threonine-protein phosphatase PP1-alpha catalytic subunit OS=Mus musculus GN=Ppp1ca PE=1 SV=1 - [PP1A_MOUSE]	1	0.97086	0.829551	0.803266	0.805625
Q9D1G1	Ras-related protein Rab-1B OS=Mus musculus GN=Rab1b PE=1 SV=1 - [RAB1B_MOUSE]	1	0.967061	0.96013	0.892443	0.999957
Q9DBZ5	Eukaryotic translation initiation factor 3 subunit K OS=Mus musculus GN=Eif3k PE=1 SV=1 - [EIF3K_MOUSE]	1	0.966963	0.927333	0.904459	0.968849
Q99KG3-2	Isoform 2 of RNA-binding protein 10 OS=Mus musculus GN=Rbm10 - [RBM10_MOUSE]	1	0.957813	0.832026	0.819736	0.820942
O70251	Elongation factor 1-beta OS=Mus musculus GN=Eef1b PE=1 SV=5 - [EF1B_MOUSE]	1	0.953833	0.825016	0.783055	0.805574
D3Z315	Coatomer subunit epsilon (Fragment) OS=Mus musculus GN=Cope PE=2 SV=1 - [D3Z315_MOUSE]	1	0.942278	0.910004	0.783242	0.809817
Q9R1C7-2	Isoform 2 of Pre-mRNA-processing factor 40 homolog A OS=Mus musculus GN=Prpf40a - [PR40A_MOUSE]	1	0.941937	1.03668	0.927878	0.76574
P14131	40S ribosomal protein S16 OS=Mus musculus GN=Rps16 PE=2 SV=4 - [RS16_MOUSE]	1	0.941215	0.84313	0.765104	0.806674
P62889	60S ribosomal protein L30 OS=Mus musculus GN=Rpl30 PE=2 SV=2 - [RL30_MOUSE]	1	0.940549	0.836242	0.736576	0.778554
Q8C2Q3	RNA-binding protein 14 OS=Mus musculus GN=Rbm14 PE=1 SV=1 - [RBM14_MOUSE]	1	0.94009	0.916037	0.856639	0.942093
Q69Z99	Zinc finger protein 512 OS=Mus musculus GN=Znf512 PE=2 SV=2 - [ZN512_MOUSE]	1	0.936262	0.979222	0.855298	0.83829
Q6PD26	GPI transamidase component PIG-S OS=Mus musculus GN=Pigs PE=1 SV=3 - [PIGS_MOUSE]	1	0.930342	0.848167	0.946451	0.902942
Q8CI04	Conserved oligomeric Golgi complex subunit 3 OS=Mus musculus GN=Cog3 PE=1 SV=3 - [COG3_MOUSE]	1	0.930176	1.0373	0.937377	0.925787
Q8K2T8	RNA polymerase II-associated factor 1 homolog OS=Mus musculus GN=Paf1 PE=2 SV=1 - [PAF1_MOUSE]	1	0.92655	0.955372	0.907178	0.849998
Q60520	Paired amphipathic helix protein Sin3a OS=Mus musculus GN=Sin3a PE=1 SV=3 - [SIN3A_MOUSE]	1	0.924833	0.853686	0.851129	0.970303
Q8K482	EMILIN-2 OS=Mus musculus GN=Emilin2 PE=1 SV=1 - [EMIL2_MOUSE]	1	0.92431	0.951548	0.797016	0.772693
P27048	Small nuclear ribonucleoprotein-associated protein B OS=Mus musculus GN=Snrpb PE=1 SV=1 - [RSMB_MOUSE]	1	0.921902	0.883087	0.860495	0.949014
Q01279	Epidermal growth factor receptor OS=Mus musculus GN=Egfr PE=1 SV=1 - [EGFR_MOUSE]	1	0.918864	0.986367	0.950482	0.863238
P08752	Guanine nucleotide-binding protein G(i) subunit alpha-2 OS=Mus musculus GN=Gnai2 PE=1 SV=5 - [GNAI2_MOUSE]	1	0.917895	0.792384	0.925205	0.924017
P35278	Ras-related protein Rab-5C OS=Mus musculus GN=Rab5c PE=1 SV=2 - [RAB5C_MOUSE]	1	0.907926	0.873901	0.864888	0.870742
Q8K019-2	Isoform 2 of Bcl-2-associated transcription factor 1 OS=Mus musculus GN=Bclaf1 - [BCLF1_MOUSE]	1	0.907103	0.942191	0.858488	0.848281
Q3UQN2	FCH domain only protein 2 OS=Mus musculus GN=Fcho2 PE=1 SV=1 - [FCHO2_MOUSE]	1	0.90293	0.833798	0.948504	0.835926
P84096	Rho-related GTP-binding protein RhoG OS=Mus musculus GN=Rhog PE=2 SV=1 - [RHOG_MOUSE]	1	0.895363	0.834483	0.704361	0.778512
Q9JKK7	Tropomodulin-2 OS=Mus musculus GN=Tmod2 PE=1 SV=2 - [TMOD2_MOUSE]	1	0.887762	0.752483	0.951779	0.767052
Q61550	Double-strand-break repair protein rad21 homolog OS=Mus musculus GN=Rad21 PE=1 SV=3 - [RAD21_MOUSE]	1	0.886798	0.870786	0.804525	0.810426
Q921L5	Conserved oligomeric Golgi complex subunit 2 OS=Mus musculus GN=Cog2 PE=2 SV=2 - [COG2_MOUSE]	1	0.881999	0.77017	0.747657	0.794357
Q9DC42	CD97 antigen OS=Mus musculus GN=Cd97 PE=2 SV=1 - [Q9DC42_MOUSE]	1	0.875974	0.75649	0.642558	0.671012
Q91Z50	Flap endonuclease 1 OS=Mus musculus GN=Fen1 PE=2 SV=1 - [Q91Z50_MOUSE]	1	0.875201	0.809534	0.684532	0.723033
Q8BFY9-2	Isoform 2 of Transportin-1 OS=Mus musculus GN=Tnpo1 - [TNPO1_MOUSE]	1	0.874387	0.730311	0.660421	0.700661
Q9EQ61	Pescadillo homolog OS=Mus musculus GN=Pes1 PE=1 SV=1 - [PESC_MOUSE]	1	0.871456	0.720584	0.632902	0.677
Q9D1D4	Transmembrane emp24 domain-containing protein 10 OS=Mus musculus GN=Tmed10 PE=2 SV=1 - [TMEDA_MOUSE]	1	0.863099	0.804514	0.748851	0.793456
E9QLA5	Inverted formin-2 OS=Mus musculus GN=Inf2 PE=4 SV=1 - [E9QLA5_MOUSE]	1	0.857819	0.736549	0.738948	0.711349
Q8BTS4	Nuclear pore complex protein Nup54 OS=Mus musculus GN=Nup54 PE=1 SV=1 - [NUP54_MOUSE]	1	0.857813	0.859282	0.846979	0.838633
Q9R099	Transducin beta-like protein 2 OS=Mus musculus GN=Tbl2 PE=2 SV=2 - [TBL2_MOUSE]	1	0.855646	0.799447	0.812212	0.718496
Q8R349	Cell division cycle protein 16 homolog OS=Mus musculus GN=Cdc16 PE=2 SV=1 - [CDC16_MOUSE]	1	0.853053	0.715209	0.610478	0.610567
Q8R3N6	THO complex subunit 1 OS=Mus musculus GN=Thoc1 PE=1 SV=1 - [THOC1_MOUSE]	1	0.853022	0.760729	0.702684	0.713927
P12265	Beta-glucuronidase OS=Mus musculus GN=Gusb PE=2 SV=2 - [BGLR_MOUSE]	1	0.851182	0.806821	0.625228	0.636532
O35704	Serine palmitoyltransferase 1 OS=Mus musculus GN=Sptlc1 PE=2 SV=2 - [SPTC1_MOUSE]	1	0.845576	0.836248	0.840654	0.760824
H3BJ02	Protein Stx5a OS=Mus musculus GN=Stx5a PE=2 SV=1 - [H3BJ02_MOUSE]	1	0.842673	0.734912	0.722023	0.806559
P62748	Hippocalcin-like protein 1 OS=Mus musculus GN=Hpcal1 PE=2 SV=2 - [HPCL1_MOUSE]	1	0.841555	0.753777	0.656266	0.677823
P62317	Small nuclear ribonucleoprotein Sm D2 OS=Mus musculus GN=Snrpd2 PE=1 SV=1 - [SMD2_MOUSE]	1	0.810218	0.77167	0.728937	0.747336
Q8K2B0	Synaptonemal complex protein SC65 OS=Mus musculus GN=Leprel4 PE=2 SV=1 - [SC65_MOUSE]	1	0.801909	0.625794	0.684893	0.585933
Q8JZU2	Protein Slc25a1 OS=Mus musculus GN=Slc25a1 PE=2 SV=1 - [Q8JZU2_MOUSE]	1	0.78576	0.864702	0.83141	0.782135
E9PWF0	Thrombospondin-3 OS=Mus musculus GN=Thbs3 PE=2 SV=1 - [E9PWF0_MOUSE]	1	0.777626	0.663546	0.720772	0.57757
Q9EQS9	Immunoglobulin superfamily DCC subclass member 4 OS=Mus musculus GN=Igdcc4 PE=2 SV=1 - [IGDC4_MOUSE]	1	0.645978	0.601547	0.632787	0.509549
P02772	Alpha-fetoprotein OS=Mus musculus GN=Afp PE=2 SV=1 - [FETA_MOUSE]	1	0.278735	0.234941	0.274654	0.166263
G3X8U3	MCG6895 OS=Mus musculus GN=2210016F16Rik PE=4 SV=1 - [G3X8U3_MOUSE]	1	1.22276	1.09574	1.07435	0.963454
Q9CY64	Biliverdin reductase A OS=Mus musculus GN=Blvra PE=2 SV=1 - [BIEA_MOUSE]	1	1.13861	1.04606	1.01556	0.952314
Q11136	Xaa-Pro dipeptidase OS=Mus musculus GN=Pepd PE=2 SV=3 - [PEPD_MOUSE]	1	1.13507	1.11387	0.976793	0.862878
O55023	Inositol monophosphatase 1 OS=Mus musculus GN=Impa1 PE=1 SV=1 - [IMPA1_MOUSE]	1	1.13046	1.07003	1.00275	0.951168
F6XC25	Coiled-coil and C2 domain-containing protein 1B (Fragment) OS=Mus musculus GN=Cc2d1b PE=4 SV=1 - [F6XC25_MOUSE]	1	1.09333	1.05409	0.938347	0.920624
P62717	60S ribosomal protein L18a OS=Mus musculus GN=Rpl18a PE=1 SV=1 - [RL18A_MOUSE]	1	1.09304	1.04913	1.01354	0.930498
D3YTN4	GTPase IMAP family member 4 OS=Mus musculus GN=Gimap4 PE=2 SV=1 - [D3YTN4_MOUSE]	1	1.08689	0.96532	0.788197	0.675393
Q05816	Fatty acid-binding protein, epidermal OS=Mus musculus GN=Fabp5 PE=1 SV=3 - [FABP5_MOUSE]	1	1.06722	0.979635	0.977526	0.84953
D3Z4U0	Zinc finger Ran-binding domain-containing protein 2 OS=Mus musculus GN=Zranb2 PE=2 SV=1 - [D3Z4U0_MOUSE]	1	1.06034	0.986463	0.940431	0.828432
Q9QYB1	Chloride intracellular channel protein 4 OS=Mus musculus GN=Clic4 PE=1 SV=3 - [CLIC4_MOUSE]	1	1.05372	0.829183	0.717726	0.688329
Q99PG2	Opioid growth factor receptor OS=Mus musculus GN=Ogfr PE=2 SV=1 - [OGFR_MOUSE]	1	1.04781	0.970289	0.943967	0.910112
P48758	Carbonyl reductase [NADPH] 1 OS=Mus musculus GN=Cbr1 PE=1 SV=3 - [CBR1_MOUSE]	1	1.04727	1.0019	0.862564	0.841954
P59108	Copine-2 OS=Mus musculus GN=Cpne2 PE=2 SV=1 - [CPNE2_MOUSE]	1	1.03578	0.924943	0.784906	0.65833
Q80TB8	Synaptic vesicle membrane protein VAT-1 homolog-like OS=Mus musculus GN=Vat1l PE=2 SV=2 - [VAT1L_MOUSE]	1	1.02784	0.962418	0.942938	0.88212
P49919-2	Isoform KIP2b of Cyclin-dependent kinase inhibitor 1C OS=Mus musculus GN=Cdkn1c - [CDN1C_MOUSE]	1	1.0248	0.845729	0.826769	0.670142
Q99LA2	Protein Zfp207 OS=Mus musculus GN=Zfp207 PE=2 SV=1 - [Q99LA2_MOUSE]	1	1.0199	0.978846	0.950483	0.874039
A2AUK8	Erythrocyte protein band 4.1-like 1, isoform CRA_a OS=Mus musculus GN=Epb4.1l1 PE=4 SV=1 - [A2AUK8_MOUSE]	1	1.01798	0.970176	0.918686	0.808001
E9Q9H2	DnaJ homolog subfamily C member 2 OS=Mus musculus GN=Dnajc2 PE=2 SV=1 - [E9Q9H2_MOUSE]	1	1.01575	0.908526	0.764026	0.748343
Q6NZB0	DnaJ homolog subfamily C member 8 OS=Mus musculus GN=Dnajc8 PE=2 SV=2 - [DNJC8_MOUSE]	1	1.0151	0.970462	0.768695	0.745834
Q08093	Calponin-2 OS=Mus musculus GN=Cnn2 PE=2 SV=1 - [CNN2_MOUSE]	1	1.01298	0.891668	0.779795	0.70014
Q80SW1	Putative adenosylhomocysteinase 2 OS=Mus musculus GN=Ahcyl1 PE=1 SV=1 - [SAHH2_MOUSE]	1	1.01238	0.92586	0.865456	0.786331
O89103	Complement component C1q receptor OS=Mus musculus GN=Cd93 PE=1 SV=1 - [C1QR1_MOUSE]	1	1.00908	0.832902	0.656664	0.619817
Q99JX3-2	Isoform 2 of Golgi reassembly-stacking protein 2 OS=Mus musculus GN=Gorasp2 - [GORS2_MOUSE]	1	1.00551	0.95698	0.903842	0.812527
P97820	Mitogen-activated protein kinase kinase kinase kinase 4 OS=Mus musculus GN=Map4k4 PE=1 SV=1 - [M4K4_MOUSE]	1	0.997963	0.975462	0.875344	0.881734
Q91YS8	Calcium/calmodulin-dependent protein kinase type 1 OS=Mus musculus GN=Camk1 PE=1 SV=1 - [KCC1A_MOUSE]	1	0.994999	0.737812	0.561073	0.607155
Q6Q899	Probable ATP-dependent RNA helicase DDX58 OS=Mus musculus GN=Ddx58 PE=1 SV=2 - [DDX58_MOUSE]	1	0.993104	0.930233	0.960564	0.814468
P16254	Signal recognition particle 14 kDa protein OS=Mus musculus GN=Srp14 PE=1 SV=1 - [SRP14_MOUSE]	1	0.99091	0.940937	0.865427	0.926172
O54833	Casein kinase II subunit alpha' OS=Mus musculus GN=Csnk2a2 PE=2 SV=1 - [CSK22_MOUSE]	1	0.983433	0.976433	0.909388	0.929832
Q9WUM3	Coronin-1B OS=Mus musculus GN=Coro1b PE=1 SV=1 - [COR1B_MOUSE]	1	0.982705	0.85004	0.712468	0.762177
Q8BTZ7	Mannose-1-phosphate guanyltransferase beta OS=Mus musculus GN=Gmppb PE=2 SV=1 - [GMPPB_MOUSE]	1	0.981518	0.97842	0.962271	0.993766
Q9EQC5	N-terminal kinase-like protein OS=Mus musculus GN=Scyl1 PE=1 SV=1 - [NTKL_MOUSE]	1	0.980879	0.867704	0.800014	0.851075
Q9D1K2	V-type proton ATPase subunit F OS=Mus musculus GN=Atp6v1f PE=1 SV=2 - [VATF_MOUSE]	1	0.976001	0.925932	0.876501	0.924212
Q61704	Inter-alpha-trypsin inhibitor heavy chain H3 OS=Mus musculus GN=Itih3 PE=1 SV=3 - [ITIH3_MOUSE]	1	0.975665	0.880114	0.758453	0.828821
P41241	Tyrosine-protein kinase CSK OS=Mus musculus GN=Csk PE=1 SV=2 - [CSK_MOUSE]	1	0.974403	0.838482	0.842481	0.779525
P46664	Adenylosuccinate synthetase isozyme 2 OS=Mus musculus GN=Adss PE=1 SV=2 - [PURA2_MOUSE]	1	0.973178	0.793462	0.75179	0.903218
O88325	Alpha-N-acetylglucosaminidase OS=Mus musculus GN=Naglu PE=2 SV=1 - [O88325_MOUSE]	1	0.972576	0.780049	0.743618	0.744368
E0CXM2	Argininosuccinate lyase OS=Mus musculus GN=Asl PE=2 SV=1 - [E0CXM2_MOUSE]	1	0.972	1.06676	0.953817	0.892428
D3YW20	Protein 9030624J02Rik (Fragment) OS=Mus musculus GN=9030624J02Rik PE=2 SV=2 - [D3YW20_MOUSE]	1	0.966902	0.905562	0.947533	0.93339
D3YVS1	Smoothelin OS=Mus musculus GN=Smtn PE=2 SV=1 - [D3YVS1_MOUSE]	1	0.966226	1.1263	1.02082	0.967546
P61358	60S ribosomal protein L27 OS=Mus musculus GN=Rpl27 PE=2 SV=2 - [RL27_MOUSE]	1	0.964831	0.883056	0.776178	0.834299
Q99M46	DNA-directed RNA polymerase II subunit RPB3 OS=Mus musculus GN=Polr2c PE=2 SV=1 - [Q99M46_MOUSE]	1	0.962628	0.902113	0.9603	0.842669
Q9CR67	Transmembrane protein 33 OS=Mus musculus GN=Tmem33 PE=2 SV=1 - [TMM33_MOUSE]	1	0.961752	0.945367	0.915391	1.04657
Q6P5B0	RRP12-like protein OS=Mus musculus GN=Rrp12 PE=1 SV=1 - [RRP12_MOUSE]	1	0.961447	0.854154	0.921258	0.904893
Q8R4H2	Rho guanine nucleotide exchange factor 12 OS=Mus musculus GN=Arhgef12 PE=1 SV=2 - [ARHGC_MOUSE]	1	0.960024	0.88638	0.982851	0.912925
Q99JZ4	GTP-binding protein SAR1a OS=Mus musculus GN=Sar1a PE=2 SV=1 - [Q99JZ4_MOUSE]	1	0.959592	0.85654	0.818283	0.895382
P41105	60S ribosomal protein L28 OS=Mus musculus GN=Rpl28 PE=1 SV=2 - [RL28_MOUSE]	1	0.959182	0.845481	0.736192	0.775034
A2AMH5	Choline transporter-like protein 1 OS=Mus musculus GN=Slc44a1 PE=2 SV=1 - [A2AMH5_MOUSE]	1	0.957087	0.964851	0.95295	0.950573
P21278	Guanine nucleotide-binding protein subunit alpha-11 OS=Mus musculus GN=Gna11 PE=1 SV=1 - [GNA11_MOUSE]	1	0.955681	0.941292	0.971853	0.941773
A2AKH7	Leucine-rich repeat-containing protein 57 (Fragment) OS=Mus musculus GN=Lrrc57 PE=2 SV=1 - [A2AKH7_MOUSE]	1	0.954036	0.964363	0.960066	0.949165
Q9R0G6	Cartilage oligomeric matrix protein OS=Mus musculus GN=Comp PE=1 SV=2 - [COMP_MOUSE]	1	0.949121	0.847344	1.33986	0.580672
Q9R0P5	Destrin OS=Mus musculus GN=Dstn PE=1 SV=3 - [DEST_MOUSE]	1	0.947189	0.924543	0.712914	0.724898
P62245	40S ribosomal protein S15a OS=Mus musculus GN=Rps15a PE=2 SV=2 - [RS15A_MOUSE]	1	0.945416	0.844273	0.769184	0.864795
Q6ZWM4	N-alpha-acetyltransferase 38, NatC auxiliary subunit OS=Mus musculus GN=Naa38 PE=3 SV=3 - [NAA38_MOUSE]	1	0.945111	0.957882	0.939099	0.908423
Q65CL1	Catenin alpha-3 OS=Mus musculus GN=Ctnna3 PE=1 SV=2 - [CTNA3_MOUSE]	1	0.942298	0.9469	0.838421	0.83392
Q99KP6	Pre-mRNA-processing factor 19 OS=Mus musculus GN=Prpf19 PE=2 SV=1 - [PRP19_MOUSE]	1	0.936892	0.925707	0.9575	0.75091
P62852	40S ribosomal protein S25 OS=Mus musculus GN=Rps25 PE=2 SV=1 - [RS25_MOUSE]	1	0.93483	0.845685	0.757905	0.85319
[truncated: 3,346 more rows]

## Sheet: Table 3 Nerve Filtered
				Relative protein levels
UNiProt ID	Description	P12/P12	P15/12	P18/12	P21/P12	P24/P12
[truncated: 1,734 more rows]

## Sheet: Table 4 Muscle filtered
				Relative protein levels
[truncated: 1,875 more rows]
